# Supplementary material for: Discovering the indigenous microbial communities associated with the natural fermentation of sap from the cider gum Eucalyptus gunnii
Source: Sci Rep. 2020 Sep 7;10:14716. doi: 10.1038/s41598-020-71663-x (PMC7477236; doi:10.1038/s41598-020-71663-x)
Supplement: Supplementary file 2 — Supplementary Table S1. [file 41598_2020_71663_MOESM2_ESM.xlsx]

## Sheet: Table S1
Discovering the indigenous microbial communities associated with the natural fermentation of sap from the cider gum Eucalyptus gunnii							Niche	sap	bark	bark	sap	soil	sap	sap	sap	bark	sap	sap	sap	sap	soil	sap	bark	sap	soil	sap	soil	bark	sap	soil	bark	sap	sap	soil	sap	bark	soil	sap	sap	bark	bark	sap	bark	soil	bark	bark	sap	bark	bark
Cristian Varela, Joanna Sundstrom, Kathleen Cuijvers, Vladimir Jiranek, Anthony Borneman							Tree	T1	T1	T1	T1	T1	T1	T2	T2	T2	T2	T2	T3	T3	T3	T4	T4	T4	T4	T5	T5	T5	T5	T6	T7	T7	T7	T7	T8	T8	T8	T2	T8	T8	T9	T9	T9	T10	T10	T11	T12	T12	T13
							Location	Trawtha Makuminya	Trawtha Makuminya	Trawtha Makuminya	Trawtha Makuminya	Trawtha Makuminya	Trawtha Makuminya	Trawtha Makuminya	Trawtha Makuminya	Trawtha Makuminya	Trawtha Makuminya	Trawtha Makuminya	Trawtha Makuminya	Trawtha Makuminya	Trawtha Makuminya	Trawtha Makuminya	Trawtha Makuminya	Trawtha Makuminya	Trawtha Makuminya	Trawtha Makuminya	Trawtha Makuminya	Trawtha Makuminya	Trawtha Makuminya	Trawtha Makuminya	Trawtha Makuminya	Trawtha Makuminya	Trawtha Makuminya	Trawtha Makuminya	Trawtha Makuminya	Trawtha Makuminya	Trawtha Makuminya	Trawtha Makuminya	Trawtha Makuminya	Trawtha Makuminya	Five Rivers - Serpentine	Five Rivers - Serpentine	Five Rivers - Serpentine	Five Rivers - Serpentine	Five Rivers - Serpentine	Five Rivers - Serpentine	Five Rivers - Serpentine	Five Rivers - Serpentine	Skullbone Plains
							Date	a_Nov_2016	a_Nov_2016	a_Nov_2016	a_Nov_2016	a_Nov_2016	a_Nov_2016	a_Nov_2016	a_Nov_2016	a_Nov_2016	a_Nov_2016	a_Nov_2016	a_Nov_2016	a_Nov_2016	a_Nov_2016	a_Nov_2016	a_Nov_2016	a_Nov_2016	a_Nov_2016	a_Nov_2016	a_Nov_2016	a_Nov_2016	a_Nov_2016	a_Nov_2016	a_Nov_2016	a_Nov_2016	a_Nov_2016	a_Nov_2016	a_Nov_2016	a_Nov_2016	a_Nov_2016	a_Nov_2016	a_Nov_2016	a_Nov_2016	a_Nov_2016	a_Nov_2016	a_Nov_2016	a_Nov_2016	a_Nov_2016	a_Nov_2016	a_Nov_2016	a_Nov_2016	b_Jan_2017
otu_id	Abundance	kingdom	phylum	class	order	family	genus	CGUM_A_003	CGUM_A_011	CGUM_A_020	CGUM_A_026	CGUM_A_031	CGUM_A_037	CGUM_A_044	CGUM_A_045	CGUM_A_047	CGUM_A_051	CGUM_A_053	CGUM_A_055	CGUM_B_056	CGUM_B_059	CGUM_B_061	CGUM_B_062	CGUM_B_064	CGUM_B_068	CGUM_B_074	CGUM_B_079	CGUM_B_089	CGUM_A_001	CGUM_A_004	CGUM_A_007	CGUM_A_008	CGUM_A_009	CGUM_A_012	CGUM_A_013	CGUM_A_014	CGUM_A_017	CGUM_A_019	CGUM_A_021	CGUM_A_024	CGUM_A_027	CGUM_A_032	CGUM_A_033	CGUM_A_036	CGUM_A_040	CGUM_A_043	CGUM_A_046	CGUM_A_054	CGUM_B_075
2887dd4c6ef3fd36c906b9d964e6d843	9748883	k__Bacteria	Unassigned	Unassigned	Unassigned	Unassigned	Unassigned	71261	334802	39845	24624	30555	33362	275980	28571	42374	70688	92016	61808	165877	36765	411439	33231	19282	414474	18095	26750	70073	97813	319634	37796	139290	19814	54151	136882	23777	74586	336790	70024	74322	14205	659686	245614	45265	31673	142734	10838	308467	146132
28aca800ea3a99ad55ee7d6b7101ab84	8948834	k__Bacteria	p__Proteobacteria	c__Alphaproteobacteria	o__Acetobacterales	f__Acetobacteraceae	g__Gluconobacter	100151	52863	54255	530496	240380	82532	5449	470548	65704	240048	239133	561435	123223	185294	39668	472	1019	8772	286150	663607	629725	124116	49741	277516	112	1721	12955	60847	866	535912	111542	210372	6712	2024	0	17544	283148	25847	80598	216	337	275258
f70eeac98f64aed61799d9b6b57cf85c	4201538	k__Bacteria	p__Proteobacteria	c__Gammaproteobacteria	Ambiguous_taxa	Ambiguous_taxa	Ambiguous_taxa	158108	224670	95994	74926	11051	4967	89797	17345	9079	93461	54477	78834	123223	339706	63653	29453	2713	182018	6036	14525	169496	45364	141195	26498	7371	9997	105110	159405	13304	85635	169452	202795	19775	13038	5236	0	7025	16695	15065	5466	349436	23674
a90bd49887845618e7b3fcba06c93c27	3965898	k__Bacteria	p__Proteobacteria	c__Alphaproteobacteria	o__Sphingomonadales	f__Sphingomonadaceae	g__Zymomonas	856	4405	154	0	2744	13	354	9273	194260	991	366	0	14218	0	6458	2628	905079	0	106085	7	1604	166	27933	765	0	0	1691	13	855	0	15864	6	124	892	2618	0	11391	6804	140308	108	2616	165
6983e6a07488cfe924990582faa92ef2	3182511	k__Bacteria	p__Proteobacteria	c__Alphaproteobacteria	o__Acetobacterales	f__Acetobacteraceae	g__Gluconobacter	221500	48458	25034	226507	171668	46200	1829	12386	114459	135359	33081	8479	85308	16176	3690	349	114	0	19707	49542	8781	95037	79662	152924	56	197	1104	32189	208	30387	144049	15147	6827	7022	0	0	32466	43656	65334	41	717	69343
d93328ef4814813e24d0fbbeb33b0557	2268250	k__Bacteria	p__Proteobacteria	c__Gammaproteobacteria	o__Enterobacteriales	f__Enterobacteriaceae	Ambiguous_taxa	30	0	585	15	60	26	157	1331	1363	39	253	97	0	11765	0	102012	717	2193	34816	1113	64	228	222	18243	0	16	8229	914	449950	0	44	38	15315	452434	7853	0	0	4712	1415	963169	702	45
83fb35e80940e72202437f118dbfd4ae	2204204	k__Bacteria	p__Proteobacteria	c__Gammaproteobacteria	o__Enterobacteriales	f__Enterobacteriaceae	g__Dickeya	2326	0	3418	325	3567	434	59	934	590	3430	5765	2085	4739	5882	2768	123	1673	4386	14384	971	3355	3056	2013	23	0	49	127277	70951	384	5525	430	429	351047	263	0	17544	156	191317	35027	135	1089	2517
efcd9579b196826584c4c3f6ff84cc19	1977309	k__Bacteria	p__Proteobacteria	c__Alphaproteobacteria	o__Acetobacterales	f__Acetobacteraceae	g__Gluconobacter	44	4405	4188	1216	743	618	20	6268	1940	1990	183363	89591	0	0	3690	10	10	0	3662	5825	3483	4921	556	156	0	16	6900	10642	0	16575	3957	3478	230	11	0	0	9798	301	574	7	14	47018
f52246e9d710f5086c014e0f19529f07	1871998	k__Bacteria	p__Proteobacteria	c__Alphaproteobacteria	o__Acetobacterales	f__Acetobacteraceae	g__Acetobacter	47111	22026	157393	1123	34570	155327	2321	569	20562	79043	49780	262	56872	2941	3690	21	73	0	3324	1523	2163	175011	27624	86	0	33	7849	1765	11	13812	15325	137742	4142	34	2618	0	49118	12720	16381	14	2903	7477
cc353d470e32c6ed426a55c9cadb347f	1466084	k__Bacteria	p__Proteobacteria	c__Alphaproteobacteria	o__Acetobacterales	f__Acetobacteraceae	Ambiguous_taxa	30285	8811	35503	101	96041	50733	20	1631	12298	64795	15539	138	42654	1471	5535	10	10	17544	8473	1860	4510	9997	14028	8	0	33	2467	9653	0	5525	1749	61473	3921	11	0	0	82708	1535	581	14	487	7042
a874a3df8c3af7c2533e8a65687867a6	1384037	k__Bacteria	p__Proteobacteria	c__Gammaproteobacteria	o__Enterobacteriales	f__Enterobacteriaceae	Ambiguous_taxa	0	0	2279	0	0	0	0	0	141	0	309	41	0	5882	0	10	0	0	0	30	0	249	0	39	28	0	0	0	11	0	0	0	0	103	10471	0	0	30	0	68	1426	0
09f8a9cd02d6a572505f4d7f6417d250	1200681	k__Bacteria	p__Proteobacteria	c__Alphaproteobacteria	o__Acetobacterales	f__Acetobacteraceae	g__Gluconobacter	546	8811	2232	13323	7450	1971	79	170473	239	356	2974	2182	0	32353	9225	575	94	0	3024	52813	11833	673	6088	118873	0	787	345	137320	55	44199	3702	737	715	183	0	0	256	6037	2471	115	1061	3806
29ebd4a7467ff3116e04c6e4132943e1	1194738	k__Bacteria	Unassigned	Unassigned	Unassigned	Unassigned	Unassigned	0	0	0	8	0	26	0	107	225	0	7	124	0	0	5535	154	0	0	37	149	0	62	86	0	0	313541	535	0	0	0	0	0	0	11	0	35088	14	0	0	0	0	0
561ae307c2fff12fe5b6f713cb8c2356	1101056	k__Bacteria	p__Proteobacteria	c__Gammaproteobacteria	o__Oceanospirillales	f__Halomonadaceae	g__Zymobacter	59	8811	770	8	67	4165	39	10529	1096	155	9562	28	0	0	1845	538579	1445	0	12	97	0	2756	111	601	0	2655	49786	451	11	0	4729	19	26	57299	0	0	0	30	6182	14	172	30
ffe1e63147af5c2cd21231f1d5d59488	919033	k__Bacteria	p__Proteobacteria	c__Gammaproteobacteria	o__Pseudomonadales	f__Pseudomonadaceae	g__Pseudomonas	0	0	15	0	0	0	0	0	14	0	7	14	0	0	2768	0	0	0	0	0	9	10	0	0	168	2196	0	0	0	0	0	147	0	0	0	0	0	0	0	0	0	0
bb0e6511913d840ed0fcab4019485697	826674	k__Bacteria	p__Firmicutes	c__Bacilli	o__Lactobacillales	f__Leuconostocaceae	g__Leuconostoc	332	0	5081	8	656	92268	0	1063	2094	2501	10497	0	0	1471	2768	0	12307	2193	11047	119	110	2352	445	7795	0	16	966	13	33	2762	3119	128	13098	77748	0	0	100	2017	375	0	301	5109
23307bb6840d5b04b44147c72099b242	757755	k__Bacteria	p__Firmicutes	c__Bacilli	o__Lactobacillales	f__Leuconostocaceae	g__Leuconostoc	0	0	31	15	0	3574	157	4186	183	8	141	41	0	1471	0	51	4657	0	46413	1494	156	31	161	5407	0	0	11023	25	0	0	138	0	18	79327	0	0	398	6639	918	7	0	0
fc246a8681e23f32f0add125f3e4dfbe	722540	k__Bacteria	p__Proteobacteria	c__Gammaproteobacteria	o__Enterobacteriales	f__Enterobacteriaceae	g__Serratia	1078	4405	2232	62	2048	526	0	129	1954	2338	4690	262	9479	0	0	0	998	0	13097	470	202	1854	432	8	0	62852	76663	45448	50110	0	561	51	5087	0	0	0	57	196	4966	34	3870	1978
c48d4b6ca14b1ebc0f98331082ec9196	593159	k__Bacteria	p__Proteobacteria	c__Alphaproteobacteria	o__Acetobacterales	f__Acetobacteraceae	g__Gluconobacter	25678	0	20600	6638	33326	36779	39	2919	22445	26854	11995	870	14218	0	2768	10	42	0	6111	5198	2603	35118	3371	47	0	16	1104	501	22	0	6070	29955	442	0	0	0	35751	6563	3359	7	14	3476
03e639e96c9e6ab18011034e6eafc6fd	586269	k__Bacteria	p__Proteobacteria	c__Alphaproteobacteria	o__Acetobacterales	f__Acetobacteraceae	g__Acetobacter	18325	4405	49975	1681	28292	46134	118	1256	10724	24081	15468	359	9479	0	923	41	21	2193	3099	2442	1494	34807	3013	39	0	66	1984	864	33	11050	4219	33164	327	11	0	0	32139	5194	3772	7	108	4330
2dabc777d58c44e1b69881bbc1b3420b	565889	k__Bacteria	p__Proteobacteria	c__Gammaproteobacteria	o__Enterobacteriales	f__Enterobacteriaceae	g__Serratia	7	0	1432	31	435	368	0	0	28	0	2067	28	0	0	0	10	31	0	0	0	211	1005	494	0	0	0	224	0	0	2762	36	487	201671	91	0	0	0	0	107	0	0	0
be5f7561425c2fdf15e1347047e3a7ba	535462	k__Bacteria	Unassigned	Unassigned	Unassigned	Unassigned	Unassigned	0	0	0	0	0	0	0	0	0	0	0	0	4739	0	0	0	0	4386	0	0	0	10	0	0	84	0	0	0	0	0	0	0	0	0	2618	17544	0	0	0	0	0	0
1d886d20010fdd08fbf1984d095630d6	530112	k__Bacteria	Unassigned	Unassigned	Unassigned	Unassigned	Unassigned	8003	17621	1016	3974	1914	1682	18530	1792	436	5978	3733	539	9479	1471	923	4455	1081	4386	937	1815	7461	2901	44233	5017	9613	1393	19045	1377	1601	5525	24003	11926	7622	1430	2618	52632	1109	2258	2823	1439	16198	21246
d992576f2f80aa931a7b7960c6983b56	523665	k__Bacteria	p__Proteobacteria	c__Alphaproteobacteria	o__Acetobacterales	f__Acetobacteraceae	g__Gluconobacter	37	0	46	85	13	26	20	7760	3387	46	35	69	0	10294	923	21	10	0	13884	60	73	425	457	188457	0	98	5193	75	66	0	3199	45	53	23	0	0	57	15	46	0	0	255870
a92112a465cf176356638700f63087f5	500348	k__Bacteria	Unassigned	Unassigned	Unassigned	Unassigned	Unassigned	0	0	31	8	0	0	866	32	0	0	0	14	0	1471	0	0	0	0	0	15	0	0	0	78	11126	0	0	0	0	0	0	0	9	23	0	0	0	0	92	14	29	15
ef4a58cff6a6250c677a3d2f128d5c2c	487126	k__Bacteria	Unassigned	Unassigned	Unassigned	Unassigned	Unassigned	8653	26432	2479	1712	415	749	6432	4948	1223	4940	8254	9666	28436	33824	0	3306	811	46053	75	5041	8240	6216	2951	3839	3335	738	2087	451	2566	5525	20527	13175	6801	1773	5236	0	1109	1867	1523	534	46387	2247
ae9b1da5732ad52029ae74760c209ce0	482080	k__Bacteria	p__Proteobacteria	c__Alphaproteobacteria	o__Acetobacterales	f__Acetobacteraceae	Ambiguous_taxa	6837	8811	9776	891	502	4481	275	64	11103	5924	4697	249	0	0	0	21	0	0	412	321	9	19973	4371	8	0	0	1035	75	0	8287	2062	154	689	0	0	0	4835	1204	118540	7	88359	1618
7eaa3625d28d0913ddf6f91b9cca08ae	469882	k__Bacteria	p__Proteobacteria	c__Alphaproteobacteria	o__Acetobacterales	f__Acetobacteraceae	g__Gluconobacter	24992	4405	12455	12440	23520	18948	157	1438	23991	15192	5105	456	4739	0	1845	0	31	0	4211	3129	605	18574	2556	101	0	16	362	2855	0	5525	4904	5393	274	0	0	0	18316	3944	10536	7	93	2682
552c95d2af2a4947fd43e67019bdd2c8	416834	k__Bacteria	p__Proteobacteria	c__Alphaproteobacteria	o__Sphingomonadales	f__Sphingomonadaceae	g__Zymomonas	0	13216	15	0	0	13	216	623	37427	0	0	0	0	0	0	10	5000	0	42926	0	0	0	65362	8	0	0	0	0	11	0	8774	0	0	0	0	0	0	0	574	0	581	345
cfb4c568955e8399bac80acefd1bf364	402124	k__Bacteria	p__Proteobacteria	c__Gammaproteobacteria	o__Enterobacteriales	f__Enterobacteriaceae	g__Serratia	7	0	123	0	33	276	0	5613	56	77	28	0	0	0	923	0	10	0	75	3002	9	10	37	0	0	0	35	0	0	0	7	0	0	0	0	0	14	187132	0	0	2523	0
b7929d9358880b0a17d0fc8d342bfcc4	399446	k__Bacteria	Unassigned	Unassigned	Unassigned	Unassigned	Unassigned	4489	13216	1540	1944	2858	1577	17802	2157	4526	6713	1469	8989	9479	0	923	1191	385	4386	1912	3256	2841	4755	23919	101	3223	377	3002	10842	1064	2762	15164	7513	3144	1178	2618	17544	3228	1957	9993	385	12507	12766
c1d8f746065975c3dc82d29b9eee6f45	363323	k__Bacteria	p__Actinobacteria	c__Actinobacteria	o__Micrococcales	f__Micrococcaceae	Ambiguous_taxa	0	0	0	0	0	0	59	0	0	0	0	0	0	0	0	10	0	0	0	0	0	0	0	0	0	0	0	0	0	0	0	0	0	0	0	0	0	0	8	0	0	0
54b0ea6d4bb94add033ab67cbd88fd19	351671	k__Bacteria	p__Bacteroidetes	c__Bacteroidia	o__Chitinophagales	f__Chitinophagaceae	Ambiguous_taxa	0	0	0	0	0	0	0	0	0	0	0	0	0	0	272140	0	0	0	0	7	0	10	0	16	2578	1721	0	13	0	0	0	0	0	11	0	17544	14	0	8	0	0	0
b3747d4bbadec89458177a73a41d585f	324939	k__Bacteria	Unassigned	Unassigned	Unassigned	Unassigned	Unassigned	10831	26432	5158	2099	596	328	19730	419	1251	4917	949	3563	18957	0	0	4568	177	2193	1200	2479	4785	331	21203	570	8576	98	311	50	494	0	481	3990	168	1338	5236	17544	71	4140	2831	196	35270	5858
e53465a218be1cbf87bedde85d52bd97	304115	k__Bacteria	p__Proteobacteria	c__Alphaproteobacteria	o__Acetobacterales	f__Acetobacteraceae	g__Acetobacter	8461	4405	27990	240	8099	23691	98	236	6086	8177	5344	69	4739	0	0	0	10	0	1112	493	348	24334	2470	16	0	0	759	488	0	2762	1632	12854	265	0	0	0	11775	2047	5371	0	667	1154
6fb5f35a320293985180d9a93f2ab72d	290280	k__Bacteria	p__Firmicutes	c__Bacilli	o__Lactobacillales	f__Enterococcaceae	g__Enterococcus	0	0	308	0	40	13	0	0	0	39	668	0	0	0	923	0	0	0	0	0	266	124	0	0	0	0	0	0	0	0	0	0	0	0	0	0	0	0	0	0	0	0
c26021232376c456cde71271acab6f25	279389	k__Bacteria	p__Proteobacteria	c__Alphaproteobacteria	o__Acetobacterales	f__Acetobacteraceae	g__Acetobacter	30	0	5004	0	114	1091	0	11	1349	31	274	0	0	0	0	0	0	48246	37	15	0	363	148	0	0	0	86	1552	0	0	22	154	35	0	0	35088	1038	15	0	0	7	0
27129db00ceab45e60e2d1d371297ab2	268355	k__Bacteria	p__Proteobacteria	c__Alphaproteobacteria	o__Acetobacterales	f__Acetobacteraceae	g__Acetobacter	7627	0	22524	426	10354	27042	20	301	4216	12536	7938	110	4739	1471	923	0	0	0	1012	582	715	17942	1457	31	0	16	725	263	0	5525	1778	16941	177	0	0	0	12642	2318	773	7	14	1723
d95e34c7e709c3e504ce2dd329127b70	263121	k__Bacteria	p__Firmicutes	c__Bacilli	o__Bacillales	f__Paenibacillaceae	Ambiguous_taxa	428	30837	2694	1572	977	302	17448	3027	1419	2788	91	14	4739	0	923	708	935	0	1437	635	27	1367	123	1615	1289	16	121	50	1360	2762	452	1255	9	823	0	17544	2787	105	9755	743	7088	10174
1d11e316b77f11e777cd63a86b54afbe	255264	k__Bacteria	p__Proteobacteria	c__Alphaproteobacteria	o__Acetobacterales	f__Acetobacteraceae	g__Komagataeibacter	23286	0	3618	720	930	2773	0	118	13478	1572	2601	207	0	0	0	0	0	0	1162	179	128	7573	8570	0	0	0	1277	1728	0	0	3184	538	230	0	0	0	1294	1009	83069	14	9031	1813
489bc1b3c64b9cfc0624e88a4e9103cc	252325	k__Bacteria	p__Proteobacteria	c__Alphaproteobacteria	o__Acetobacterales	f__Acetobacteraceae	g__Gluconobacter	9281	0	5604	3408	15214	11353	59	1889	10330	9547	3951	649	4739	0	0	10	0	0	7286	3293	1457	11540	2272	273	0	0	414	175	0	0	2995	10068	247	46	0	0	13311	2544	1492	0	14	1408
b6fda916b92b78fc7f8b97b8f10b7f85	243944	k__Bacteria	p__Proteobacteria	c__Alphaproteobacteria	o__Acetobacterales	f__Acetobacteraceae	Ambiguous_taxa	9207	0	10161	2765	14551	16188	79	1267	8573	11646	5730	732	9479	0	923	0	0	0	2574	2001	953	13985	901	0	0	0	259	100	0	0	2215	12310	177	0	0	0	14690	2198	1599	0	7	1244
869fc2dacebdd3e28e976ed6e3d6f5db	242331	k__Bacteria	p__Proteobacteria	c__Gammaproteobacteria	o__Enterobacteriales	f__Enterobacteriaceae	g__Biostraticola	7	0	15	8	27	0	0	0	0	8	0	0	0	0	0	0	0	0	0	22	0	10	0	0	0	0	1449	3255	0	0	0	0	97	0	0	0	14	0	321	0	0	0
f1af96c74323799fc50ea900dd5d0172	232382	k__Bacteria	p__Proteobacteria	c__Gammaproteobacteria	o__Enterobacteriales	f__Enterobacteriaceae	g__Pantoea	22	0	46	0	20	0	0	204	56	15	49	0	0	0	923	10	52	0	3112	37	0	10	0	0	0	0	22150	2254	16374	2762	0	6	1899	23	0	0	0	45131	245	61	7	0
3c933f7d7ac71e891215a6f794520b00	222372	k__Bacteria	p__Actinobacteria	c__Actinobacteria	o__Micrococcales	f__Micrococcaceae	g__Arthrobacter	0	0	0	0	0	0	0	0	0	0	0	0	0	0	0	21	0	0	0	0	0	0	0	0	0	0	0	0	0	0	0	0	0	0	0	0	0	0	15	0	0	0
99deab93432f6e85ec03441487b87218	221209	k__Bacteria	p__Proteobacteria	c__Alphaproteobacteria	o__Acetobacterales	f__Acetobacteraceae	g__Komagataeibacter	2510	0	10285	8	80	2602	0	11	7252	85	5168	0	0	0	0	0	0	4386	1075	0	0	15549	3643	8	0	0	483	25	0	2762	0	6	715	0	0	0	1920	361	4981	0	44746	0
d9381a5afa59b1ca83f561fb2cb3c8cb	210807	k__Bacteria	p__Proteobacteria	c__Alphaproteobacteria	o__Acetobacterales	f__Acetobacteraceae	Ambiguous_taxa	450	0	22863	15	2798	1117	20	64	492	4677	7312	138	0	0	0	0	0	0	112	149	559	715	901	0	0	0	2829	3894	0	16575	87	877	283	0	0	0	25398	15	857	7	7	45
3420c784bae07f44c4bcb7e1b088ed27	208444	k__Bacteria	p__Proteobacteria	c__Alphaproteobacteria	o__Acetobacterales	f__Acetobacteraceae	g__Gluconobacter	1846	0	801	5879	6459	1459	20	41880	1152	1928	661	690	0	2941	0	10	10	0	2299	19626	3006	414	259	21824	0	0	35	4119	11	11050	430	1358	18	23	0	0	3726	978	742	7	0	734
155752e66a2c6b50263cd55d83483bf2	201339	k__Bacteria	Unassigned	Unassigned	Unassigned	Unassigned	Unassigned	52	4405	0	3238	67	434	984	2232	14	15	0	28	0	0	0	1191	0	0	12	2106	5527	62	123	351	0	82	0	0	746	0	66	1672	9	11	0	0	0	0	15	0	14	13020
4389a7abb84f4f0faa307566b1e104b1	193369	k__Bacteria	p__Proteobacteria	c__Gammaproteobacteria	o__Enterobacteriales	f__Enterobacteriaceae	g__Serratia	185	0	1401	116	542	66	216	32	14	333	935	428	0	0	0	0	603	0	1612	426	92	373	62	0	28	4884	2415	23337	105002	0	226	32	1625	0	0	0	14	60	4346	54	186	1244
19b69658502f5b5a9da353df02f5feae	184454	k__Bacteria	Unassigned	Unassigned	Unassigned	Unassigned	Unassigned	8025	0	2386	8706	1004	1958	39	258	10597	1696	1863	318	0	0	0	0	0	0	3024	1486	137	6205	1766	0	0	0	104	4445	22	0	1618	128	53	23	0	0	3285	497	16113	0	115	869
87d662e1ccfdd7bd0f6d01b2dabe4c8d	181121	k__Bacteria	p__Actinobacteria	c__Actinobacteria	o__Micrococcales	f__Microbacteriaceae	Ambiguous_taxa	0	0	15	0	0	26	0	0	14	0	0	110	0	0	0	0	0	10965	0	0	0	0	0	8	364	0	0	0	0	0	0	0	0	11	0	0	0	0	31	0	0	0
2dba390ca45ed12001ff378cedd7e381	180145	k__Bacteria	Unassigned	Unassigned	Unassigned	Unassigned	Unassigned	303	0	1955	1464	154	696	275	2179	351	15	14	180	0	1471	1845	1889	405	2193	1675	299	192	52	0	1100	1906	1950	3778	13	10189	2762	7	45	512	3637	7853	17544	739	3116	15	10155	7	30
0baef882ba600219df659dd34d5074fe	178683	k__Bacteria	p__Proteobacteria	c__Alphaproteobacteria	o__Acetobacterales	f__Acetobacteraceae	g__Gluconobacter	162	0	154	6104	1693	250	0	44864	155	209	316	815	0	2941	923	0	62	0	1087	23569	3153	73	309	21044	0	16	35	4157	11	8287	313	173	18	0	0	0	327	843	145	7	0	270
6dada6c25b2aab770b4c2220682cb9df	175201	k__Bacteria	p__Proteobacteria	c__Alphaproteobacteria	o__Acetobacterales	f__Acetobacteraceae	g__Acetobacter	8240	0	9484	759	9966	16491	20	268	3865	8680	3874	180	0	1471	0	0	0	0	1425	784	605	13426	766	8	0	0	380	13	11	0	1669	10933	185	0	0	0	9087	1821	803	0	0	1498
d54f415799fc2fbcc416b50663835c95	174344	k__Bacteria	Unassigned	Unassigned	Unassigned	Unassigned	Unassigned	5456	4405	4619	2332	1124	118	15737	547	14	93	2841	5510	0	1471	923	31	561	0	375	261	9001	13654	284	2910	112	229	6711	25	417	0	6536	5239	2703	11	0	17544	412	135	12801	7	15274	255
752d424390672fbfb59ad3eee530b4b4	166915	k__Bacteria	p__Proteobacteria	c__Alphaproteobacteria	o__Acetobacterales	f__Acetobacteraceae	g__Komagataeibacter	554	8811	1370	3765	67	26	3777	0	1504	8	710	207	0	0	0	0	0	0	762	456	0	2538	6421	8	0	0	52	52121	0	0	3534	0	18	0	0	0	626	60	10972	0	5605	75
a70bba311d3b8463184719465e26475b	161554	k__Bacteria	Unassigned	Unassigned	Unassigned	Unassigned	Unassigned	2518	0	1878	1278	13	0	393	1309	14	1471	5709	2914	0	0	0	1817	416	41667	25	194	2722	207	593	328	1205	590	2915	0	197	8287	87	6936	1069	698	0	0	2730	1445	46	115	1362	2562
022bc36d1e363433f25c75d89b8da5d6	156428	k__Bacteria	p__Proteobacteria	c__Alphaproteobacteria	o__Acetobacterales	f__Acetobacteraceae	Ambiguous_taxa	2244	4405	9561	23	7650	14585	0	11	1518	4081	675	14	18957	0	0	0	0	0	175	15	46	1554	395	0	0	0	224	38	0	2762	51	8224	44	0	0	0	9386	105	8	0	7	75
894e7f3c9f24b484513d1670982c9352	154775	k__Bacteria	p__Bacteroidetes	c__Bacteroidia	o__Flavobacteriales	f__Flavobacteriaceae	g__Flavobacterium	0	0	0	0	0	0	0	0	0	0	0	0	0	0	0	0	0	0	0	0	0	10	0	367	153443	0	0	0	0	0	0	0	0	0	0	0	0	0	0	0	0	0
039de70bcb42eb34944090e225e9e3c1	154702	k__Bacteria	p__Proteobacteria	c__Alphaproteobacteria	o__Acetobacterales	f__Acetobacteraceae	g__Acetobacter	4629	4405	7991	1092	13052	10564	0	730	2530	7813	5245	166	0	0	4613	0	0	0	1662	1830	614	5200	272	23	0	33	276	75	11	0	794	7039	9	0	0	0	10907	978	298	7	7	1468
c8c27991fc4b9dbaf393e756a8480704	148831	k__Bacteria	p__Firmicutes	c__Clostridia	o__Clostridiales	f__Clostridiaceae	g__Clostridium	0	0	0	0	0	0	0	0	197	93	14	0	0	0	0	0	0	0	0	0	0	0	0	0	0	0	0	0	0	0	0	0	0	0	0	52632	0	0	0	0	0	0
be3663db57169f1277af73be23579ab6	146768	k__Bacteria	p__Proteobacteria	c__Gammaproteobacteria	o__Enterobacteriales	f__Enterobacteriaceae	g__Pectobacterium	22	0	123	0	241	0	0	11	42	108	120	0	0	0	0	0	31	0	1150	45	9	0	37	0	0	0	21753	5233	22	0	0	0	3868	0	0	0	0	30	536	0	14	0
563bca5da58c66d4d13081779409d695	144407	k__Bacteria	Unassigned	Unassigned	Unassigned	Unassigned	Unassigned	0	0	0	0	0	0	0	0	0	0	0	0	18957	0	0	0	0	0	0	0	0	0	0	0	56	0	0	0	0	0	0	0	0	0	2618	70175	0	0	0	0	0	0
f39569228fcb549fce89cb910070e940	142779	k__Bacteria	p__Proteobacteria	c__Alphaproteobacteria	o__Acetobacterales	f__Acetobacteraceae	Ambiguous_taxa	7568	0	22494	496	19571	145	0	526	211	6063	35219	55	0	1471	0	0	0	0	200	157	8753	6837	445	0	0	0	1846	25	0	5525	117	993	18	23	0	0	611	15	61	0	29	989
cb54dd5bf5e8c534fc36f702e64656e5	139672	k__Bacteria	p__Verrucomicrobia	c__Verrucomicrobiae	o__Verrucomicrobiales	f__Rubritaleaceae	g__Luteolibacter	0	0	0	0	0	0	0	0	0	0	0	0	0	0	0	0	0	0	0	0	0	0	0	351	139122	0	0	0	0	0	0	0	0	0	0	0	0	0	0	0	0	0
c6a9929716cca93668a30d97028bf31d	134837	k__Bacteria	Unassigned	Unassigned	Unassigned	Unassigned	Unassigned	0	0	31	0	7	0	0	107	14	8	49	0	0	0	0	48527	52	0	0	15	0	10	0	31	0	0	8539	50	0	0	0	0	18	25950	0	0	0	15	176	34	7	15
680918748486aac14e73844d6445f923	127754	k__Bacteria	p__Proteobacteria	c__Gammaproteobacteria	o__Betaproteobacteriales	f__Burkholderiaceae	Ambiguous_taxa	0	4405	0	0	0	0	0	0	0	0	0	0	0	0	0	0	0	0	12	0	0	0	25	0	0	0	17	0	0	0	0	0	0	0	0	0	0	0	0	0	0	0
49fd2fab78b08bb8ebddd530ad22fe2a	124227	k__Bacteria	p__Proteobacteria	c__Alphaproteobacteria	o__Acetobacterales	f__Acetobacteraceae	Ambiguous_taxa	2363	0	7806	15	5602	8633	0	11	1476	3097	605	0	0	0	0	0	0	0	237	7	55	1077	272	0	0	0	242	376	0	0	7	4054	44	0	0	0	8504	90	38	0	36	120
a1396cf4689c6c68b5677fb871490836	121363	k__Bacteria	p__Proteobacteria	c__Gammaproteobacteria	o__Enterobacteriales	f__Enterobacteriaceae	g__Serratia	0	0	0	0	0	0	0	0	717	0	14	0	0	0	0	0	10	0	937	0	9	0	25	0	0	0	38055	0	0	0	0	13	212	0	0	0	0	0	0	0	0	0
369b4d7195bb05dba22de2c5676ef4cf	120696	k__Bacteria	p__Actinobacteria	c__Actinobacteria	o__Micrococcales	f__Micrococcaceae	Ambiguous_taxa	0	0	0	0	0	0	0	0	0	0	0	0	0	0	0	0	0	0	0	0	0	0	0	0	0	0	0	0	0	0	0	0	0	0	0	0	0	0	0	0	0	0
3bd52a7818ada44efc37a81e354abce6	117262	k__Bacteria	Unassigned	Unassigned	Unassigned	Unassigned	Unassigned	502	0	15	54	0	13	0	451	14	2416	2637	41	0	0	0	0	0	0	12	1098	0	9872	12	101	757	0	1070	213	274	2762	2995	6	0	0	0	0	0	677	0	0	2329	0
b048ac04b25b2d3267e3ed620406e655	113852	k__Bacteria	p__Proteobacteria	c__Alphaproteobacteria	o__Acetobacterales	f__Acetobacteraceae	g__Gluconobacter	281	0	3079	2502	2731	3574	20	1309	647	4197	5435	1105	0	0	1845	0	0	0	4386	2965	1384	4475	420	8	0	0	604	1064	0	2762	488	9473	26	0	0	0	13225	181	1997	0	0	824
a564d02e7fff1a931209306cadcb3bbc	113324	k__Bacteria	Unassigned	Unassigned	Unassigned	Unassigned	Unassigned	0	0	0	0	0	0	0	0	0	0	0	0	0	111765	0	0	0	0	0	0	0	10	0	0	0	0	0	0	0	0	0	0	0	0	0	0	0	0	0	0	0	0
3e2df1e06acbed08290cf9f669abc0da	112201	k__Bacteria	p__Proteobacteria	c__Alphaproteobacteria	o__Acetobacterales	f__Acetobacteraceae	Ambiguous_taxa	768	0	4958	201	54	933	59	54	4090	248	548	14	0	0	0	0	0	0	575	194	0	1626	1716	8	0	0	742	451	0	8287	350	19	1086	0	0	0	3086	286	4706	7	2516	315
f2791843d4577d49f36618918323bc17	111906	k__Bacteria	Unassigned	Unassigned	Unassigned	Unassigned	Unassigned	52	0	46	8	569	26	0	2329	11426	62	14	0	0	0	0	0	0	0	9298	22	247	0	445	211	0	0	35	0	11	0	627	0	0	0	0	0	1635	316	2617	7	0	15
d4ee8aa934b021fb90e12e5eb6c1f744	109067	k__Bacteria	p__Proteobacteria	c__Alphaproteobacteria	o__Acetobacterales	f__Acetobacteraceae	g__Acetobacter	22	0	3033	93	80	6846	20	161	10358	23	1111	0	0	0	0	0	0	35088	150	119	18	2445	741	8	0	0	121	0	0	0	291	192	380	0	0	0	7665	587	0	0	115	0
7b6718f91c681c8febefae620255ec88	107945	k__Bacteria	p__Proteobacteria	c__Gammaproteobacteria	o__Enterobacteriales	f__Enterobacteriaceae	Ambiguous_taxa	0	0	31	0	20	0	0	0	0	0	14	14	0	0	0	21	31	0	1012	22	0	21	0	16	28	0	3502	2604	72001	0	0	0	1387	881	0	0	0	3553	237	47	0	0
8a7d01c088a16155f10f19bbab3518ad	107883	k__Bacteria	p__Proteobacteria	c__Gammaproteobacteria	o__Enterobacteriales	f__Enterobacteriaceae	g__Dickeya	3463	0	169	0	5167	0	0	322	422	4476	1005	0	0	0	0	0	748	0	2524	411	165	404	10632	0	0	0	4364	0	0	0	0	0	0	0	0	0	0	0	0	0	29	0
ead033b426b1c05262267fc4dd7b4552	106395	k__Bacteria	Unassigned	Unassigned	Unassigned	Unassigned	Unassigned	0	0	0	0	0	0	20	11	0	0	0	0	0	0	0	0	0	0	0	0	0	0	25	8	0	99171	656	13	0	0	0	0	0	0	0	0	0	0	0	0	0	0
2279e040d2ed29801cfa4bc7087901a3	105495	k__Bacteria	p__Proteobacteria	c__Gammaproteobacteria	o__Pseudomonadales	f__Pseudomonadaceae	g__Pseudomonas	0	0	0	0	0	0	0	0	0	0	0	0	4739	0	0	0	0	0	0	0	0	0	0	0	0	0	0	0	0	0	0	0	0	0	0	0	0	0	0	0	0	0
64ad7ba3ccb8a55284d27335d646e4b9	105433	k__Bacteria	p__Proteobacteria	c__Alphaproteobacteria	o__Acetobacterales	f__Acetobacteraceae	Ambiguous_taxa	7	0	31	23	7	0	0	0	1068	0	0	0	0	1471	0	0	0	0	0	0	0	21	86	8	0	0	414	175	0	0	15	6	0	0	0	35088	100	0	0	0	0	30
436b3662026c9aea30fdbf837f4e8dd3	103228	k__Bacteria	Unassigned	Unassigned	Unassigned	Unassigned	Unassigned	0	0	92	0	7	0	0	11	42	0	0	0	0	0	0	0	10	0	2299	7	0	10	0	0	0	0	2881	0	87027	0	0	0	106	0	0	0	0	15	38	27	36	0
f3763d97215fd6fa2588e0f194d3f9ac	100834	k__Bacteria	p__Proteobacteria	c__Alphaproteobacteria	o__Acetobacterales	f__Acetobacteraceae	Ambiguous_taxa	0	4405	0	0	0	0	492	0	0	0	0	0	0	0	0	10	0	0	12	493	0	0	0	78	0	0	0	0	0	0	7	0	0	0	0	0	3242	0	69	0	0	15
3fb5c614f053130cf95613be3585d20e	100541	k__Bacteria	p__Proteobacteria	c__Gammaproteobacteria	o__Enterobacteriales	f__Enterobacteriaceae	g__Dickeya	15	0	15	0	54	0	0	32	0	15	42	0	0	0	0	0	0	0	375	30	9	21	0	0	0	0	9471	1527	0	0	0	0	22893	23	0	0	0	15761	130	0	0	0
8530d1e6b56e3c8760c8e9eb43e6c9bb	97123	k__Bacteria	Unassigned	Unassigned	Unassigned	Unassigned	Unassigned	0	0	0	0	0	26	0	0	14	0	105	0	0	0	1845	0	73	0	0	0	9	31	0	0	0	34925	6745	0	0	0	0	13	0	0	0	0	0	0	69	0	0	0
64d56fd1790d592920644b63d612a5a0	95434	k__Bacteria	Unassigned	Unassigned	Unassigned	Unassigned	Unassigned	37	0	308	503	27	53	0	483	98	0	7	0	0	0	0	236	0	4386	62	149	0	10	0	429	757	393	104	0	0	0	0	0	9	91	10471	35088	114	30	0	0	0	0
2017f65d304fc6ec47eef8485fd21d27	93710	k__Bacteria	Unassigned	Unassigned	Unassigned	Unassigned	Unassigned	0	0	46	0	0	39	0	322	28	23	302	0	0	0	0	36937	31	0	0	7	0	21	0	47	0	197	4278	25	0	0	7	0	0	12306	0	0	0	0	99	34	0	0
a9ccb8e3755a8173ba469d50ae7a066d	93707	k__Bacteria	p__Proteobacteria	c__Alphaproteobacteria	o__Acetobacterales	f__Acetobacteraceae	g__Gluconobacter	3389	0	5758	263	2851	9999	20	43	3795	2532	633	0	4739	0	0	0	0	0	212	60	9	5739	74	8	0	0	155	13	11	0	321	3343	26	0	0	0	4167	346	589	7	0	0
8a0978775dc8aca0adf7588350755b86	88112	k__Bacteria	Unassigned	Unassigned	Unassigned	Unassigned	Unassigned	111	0	139	0	194	13	0	0	0	178	112	0	0	0	0	0	0	0	87	45	0	10	12	0	56	0	15474	0	0	0	22	45	1025	0	0	0	0	15	0	0	0	0
eddb8997e943f97bb09d22f0dcc5a34e	87988	k__Bacteria	Unassigned	Unassigned	Unassigned	Unassigned	Unassigned	15	0	0	0	0	0	295	215	1911	0	7	0	0	0	0	647	0	0	0	0	0	0	74	16	0	0	17	0	11	0	0	0	0	2642	0	0	0	60	513	0	2623	0
3eb5c6e70fa8e64d18cdc2e7a9c747b7	87689	k__Bacteria	Unassigned	Unassigned	Unassigned	Unassigned	Unassigned	96	4405	0	0	455	0	20	1814	9613	54	7	14	0	0	0	10	10	0	7511	0	137	0	988	218	0	0	17	0	0	0	1159	0	9	0	0	0	782	376	2005	0	0	15
ab7ecd533dc7903b562cefc77076a593	85379	k__Bacteria	Unassigned	Unassigned	Unassigned	Unassigned	Unassigned	0	0	0	0	0	0	0	0	0	0	0	0	0	0	0	0	0	0	0	0	0	10	0	0	0	74407	0	0	0	0	0	0	0	0	0	0	0	0	0	0	0	0
af190b852cec0d6eb78c15eb0e8777e0	83551	k__Bacteria	p__Proteobacteria	c__Gammaproteobacteria	o__Pseudomonadales	f__Pseudomonadaceae	g__Pseudomonas	0	0	0	0	0	0	0	0	0	0	0	0	4739	0	0	0	0	2193	0	0	0	0	0	0	28	0	0	0	0	0	0	0	0	0	2618	0	0	0	0	0	7	0
ea4006c468e200640b5957d0ec53eeab	83443	k__Bacteria	Unassigned	Unassigned	Unassigned	Unassigned	Unassigned	44	0	46	0	274	0	0	1546	7828	46	14	0	0	0	0	0	0	0	8798	7	73	10	383	86	0	0	17	0	0	0	554	0	0	0	0	0	939	406	1836	14	22	0
a4a080d8794087d40d8401b5a79dcfc4	83343	k__Bacteria	Unassigned	Unassigned	Unassigned	Unassigned	Unassigned	22	0	0	15	0	0	59	902	0	387	21	1436	4739	0	0	0	52	0	0	0	0	3388	12	0	1906	0	0	0	0	0	955	0	18	160	18325	17544	14	301	0	0	0	0
9555f584cbde06f6627a8c44f62fef97	83316	k__Bacteria	p__Proteobacteria	c__Gammaproteobacteria	o__Enterobacteriales	f__Enterobacteriaceae	g__Pectobacterium	0	0	0	0	13	0	0	0	0	0	28	0	0	0	0	0	0	0	137	0	0	21	0	0	0	0	1484	25	0	0	0	0	63971	11	0	0	0	0	31	0	0	0
c3b87bd9ae5b8c09f2c54999cac4c1fd	81741	k__Bacteria	p__Proteobacteria	c__Gammaproteobacteria	o__Enterobacteriales	f__Enterobacteriaceae	g__Pectobacterium	0	0	0	0	7	0	0	118	0	0	0	0	0	0	0	0	0	0	0	37	0	0	0	0	0	0	0	0	0	0	0	0	9	0	0	0	0	59944	0	0	0	0
0bf7b2c18a53b78e23d537ff468a94af	81264	k__Bacteria	Unassigned	Unassigned	Unassigned	Unassigned	Unassigned	0	0	0	0	0	0	0	0	0	0	0	2306	0	0	0	0	0	0	0	0	0	0	0	8	0	0	0	0	0	0	0	0	0	0	0	0	0	0	0	0	0	0
816a3168e55e083fffa00ea74a5097cd	80598	k__Bacteria	p__Proteobacteria	c__Alphaproteobacteria	o__Acetobacterales	f__Acetobacteraceae	Ambiguous_taxa	1897	0	3433	519	355	1459	0	43	3654	1556	1132	138	0	0	0	0	0	0	225	418	0	3812	469	8	0	0	104	0	0	0	277	58	53	0	0	0	3427	226	11546	0	251	629
6169b33ee032729be527ccd027c101b9	80034	k__Bacteria	p__Proteobacteria	c__Gammaproteobacteria	o__Enterobacteriales	f__Enterobacteriaceae	g__Dickeya	7	0	0	0	7	0	20	0	0	0	35	0	0	0	0	0	21	0	512	7	9	10	0	0	0	0	7866	1002	0	0	0	6	1086	11	0	0	0	14226	61	34	0	0
7d22bc86db2bbbb197443bae6716595c	79580	k__Bacteria	Unassigned	Unassigned	Unassigned	Unassigned	Unassigned	0	0	0	0	0	0	0	0	0	0	0	0	0	0	0	0	0	0	0	0	0	0	0	0	0	0	0	0	0	0	0	0	0	0	0	0	0	0	0	0	0	0
81b50cbc69b355d6a2207d370e9634c5	79361	k__Bacteria	Unassigned	Unassigned	Unassigned	Unassigned	Unassigned	15	0	8298	0	0	0	315	0	0	0	7	0	0	0	0	0	0	2193	0	0	0	52	0	117	49270	738	0	0	0	0	0	38	53	0	0	0	0	0	0	0	0	0
ec49c9819ba4fcdc07d858502efb3b25	78699	k__Bacteria	p__Proteobacteria	c__Alphaproteobacteria	o__Acetobacterales	f__Acetobacteraceae	Ambiguous_taxa	1011	4405	3849	0	20	1367	0	43	3598	70	1434	0	0	0	0	0	0	0	1012	0	0	2890	370	0	0	0	104	0	11	0	0	0	115	0	0	0	1522	0	459	0	151	0
e187b51f7d72cde7ea7b9b35acd47e7a	77872	k__Bacteria	p__Proteobacteria	c__Alphaproteobacteria	o__Acetobacterales	f__Acetobacteraceae	g__Acetobacter	15911	0	3233	178	917	15190	0	21	141	565	1526	14	0	0	0	0	0	0	75	0	0	9013	1457	0	0	0	86	13	11	0	3133	109	230	0	0	0	1067	256	589	0	925	375
da04906afc0242dfedda30d3e9706d30	77495	k__Bacteria	p__Proteobacteria	c__Alphaproteobacteria	o__Rhizobiales	f__Beijerinckiaceae	Ambiguous_taxa	0	0	15	0	0	0	76519	32	0	0	28	55	0	0	0	0	0	0	0	7	9	0	0	8	0	16	0	0	0	0	0	0	0	0	0	0	14	0	0	0	0	0
6a43ced7dd21a1e762b15b7b1b7298e9	75458	k__Bacteria	p__Proteobacteria	c__Alphaproteobacteria	o__Acetobacterales	f__Acetobacteraceae	g__Gluconobacter	2481	4405	2032	1301	7523	3377	0	730	1658	3748	1821	207	0	0	0	0	0	0	1212	1770	495	2289	62	16	0	0	121	0	0	0	488	2901	26	0	0	0	5319	723	168	0	0	360
0edfed32c2ae2c9a4927925e905cbc70	75005	k__Bacteria	p__Proteobacteria	c__Alphaproteobacteria	o__Rhizobiales	f__Rhizobiaceae	Ambiguous_taxa	0	4405	0	0	0	0	20	0	0	0	0	41	0	0	923	0	0	0	0	82	0	0	0	101	28671	0	17	0	0	0	0	0	26	0	0	0	14	0	0	0	0	0
69d4d654db67d027bd1512bc4ca830e8	74777	k__Bacteria	p__Proteobacteria	c__Gammaproteobacteria	o__Enterobacteriales	f__Enterobacteriaceae	Ambiguous_taxa	0	0	15	0	7	0	1593	0	0	0	70	0	0	1471	0	0	0	0	0	0	0	41	0	16	0	16	69	138	11	0	0	0	35	0	2618	0	0	0	54	0	0	0
dc2fe1bffa1158fbaed41ba3248e207f	73639	k__Bacteria	Unassigned	Unassigned	Unassigned	Unassigned	Unassigned	1240	4405	677	728	1017	0	0	204	28	2098	1568	14	4739	0	923	441	478	0	0	0	0	6195	12	0	28	0	880	13	132	2762	36	0	44	0	0	0	1650	151	1446	0	3075	2757
f6702b396b72a3feed7d549e7e84fd38	72332	k__Bacteria	p__Firmicutes	c__Bacilli	o__Lactobacillales	f__Streptococcaceae	g__Lactococcus	0	0	108	23	54	0	98	107	70	23	1364	28	0	0	0	0	52	0	0	0	147	218	198	281	0	0	207	0	0	0	1363	0	230	46	0	0	427	0	1798	0	0	0
cdfc8bc125401fc6ec3dd73a1d6cb846	70498	k__Bacteria	p__Proteobacteria	c__Alphaproteobacteria	o__Acetobacterales	f__Acetobacteraceae	g__Acetobacter	2208	0	2402	1108	6867	3758	0	633	717	2896	1948	221	0	0	0	0	10	0	1850	1770	632	2124	62	39	0	16	86	0	11	2762	452	3427	9	0	0	0	6385	256	145	0	0	420
1dceb5fa4433868b8cbef289f0226192	70149	k__Bacteria	p__Proteobacteria	c__Gammaproteobacteria	o__Enterobacteriales	f__Enterobacteriaceae	g__Pectobacterium	0	0	0	0	0	0	0	0	0	0	0	0	0	0	0	0	0	0	0	0	0	0	0	0	0	0	311	163	0	0	0	0	79	0	0	0	0	0	23	0	0	0
9c39e1456c72e5ce05e051b5dfd3eee0	69321	k__Bacteria	p__Proteobacteria	c__Alphaproteobacteria	o__Acetobacterales	f__Acetobacteraceae	Ambiguous_taxa	52	4405	431	744	7	0	354	0	520	0	35	0	0	0	0	0	0	0	212	179	0	124	1136	0	0	0	69	42330	0	0	656	6	9	0	0	0	370	15	451	0	172	45
40edde1a0ce2f58953070385cce5339d	69143	k__Bacteria	Unassigned	Unassigned	Unassigned	Unassigned	Unassigned	0	0	0	0	0	13	0	0	0	0	0	0	0	0	0	0	0	0	0	0	0	21	0	0	0	58935	121	0	0	0	0	0	0	0	0	0	0	0	0	0	0	0
0e58c8cf4d6b7217d23ef059a58807f0	68644	k__Bacteria	p__Proteobacteria	c__Gammaproteobacteria	o__Pseudomonadales	f__Pseudomonadaceae	g__Pseudomonas	0	0	0	0	0	0	0	0	0	0	0	0	0	0	0	0	0	4386	0	0	0	0	0	0	56	0	0	0	0	0	0	0	0	0	0	0	0	0	0	0	0	0
2ed7b28c25e2ba80d512bd46b5a41da5	68294	k__Bacteria	p__Proteobacteria	c__Alphaproteobacteria	o__Acetobacterales	f__Acetobacteraceae	g__Gluconobacter	22	0	185	341	141	39	0	1052	183	186	6131	11475	0	0	0	21	0	0	650	1501	412	269	12	23	0	0	173	163	0	2762	138	115	0	0	0	0	839	45	23	0	0	2412
034107161fd8f8a56929b6d074e9237b	67346	k__Bacteria	p__Proteobacteria	c__Alphaproteobacteria	o__Rhizobiales	f__Beijerinckiaceae	Ambiguous_taxa	0	0	0	0	0	0	66389	0	0	0	0	83	0	0	0	21	0	0	0	45	9	0	0	8	0	16	0	0	0	0	0	0	0	0	0	0	14	0	15	0	0	0
57db8dc6e0339450e42dcccebb17e215	66925	k__Bacteria	Unassigned	Unassigned	Unassigned	Unassigned	Unassigned	66	0	31	0	335	0	0	1546	7140	62	21	14	0	0	0	0	10	0	10322	7	211	0	914	117	0	0	0	0	0	0	656	0	0	34	0	0	853	241	1790	0	0	60
ba216853bd5f86a1d7b6c0ed48af187a	66919	k__Bacteria	p__Proteobacteria	c__Alphaproteobacteria	o__Acetobacterales	f__Acetobacteraceae	g__Gluconobacter	0	0	154	279	147	39	20	1159	281	124	7284	10343	0	0	923	0	0	0	750	1538	522	197	0	23	0	0	104	150	0	2762	233	102	0	0	0	0	882	15	8	0	0	1498
d86d30b2a3951474c3f8519a3baf80e9	66578	k__Bacteria	p__Proteobacteria	c__Alphaproteobacteria	o__Sphingomonadales	f__Sphingomonadaceae	g__Novosphingobium	0	0	15	0	0	0	1593	0	0	0	0	14	0	0	0	0	0	0	0	15	0	31	0	0	0	0	52	0	0	0	0	0	0	0	0	52632	0	0	0	0	0	0
b7f63f98237fb27e521a18ee673681dd	65755	k__Bacteria	p__Proteobacteria	c__Alphaproteobacteria	o__Acetobacterales	f__Acetobacteraceae	Ambiguous_taxa	7435	0	1016	643	709	1091	0	193	5200	403	773	138	0	0	0	0	0	0	612	164	82	1564	778	0	0	0	224	388	0	0	692	102	35	0	0	0	782	406	8722	0	22	1154
edc1ef7d52febcf85dca737450cfccc4	62854	k__Bacteria	p__Bacteroidetes	c__Bacteroidia	o__Flavobacteriales	f__Flavobacteriaceae	g__Flavobacterium	0	0	0	0	0	0	0	0	0	0	0	0	0	0	0	0	0	0	0	0	0	0	0	218	62358	0	0	0	0	0	0	0	0	0	0	0	0	0	0	0	0	0
f695bf771b4fd18db552d23f139c9927	60998	k__Bacteria	Unassigned	Unassigned	Unassigned	Unassigned	Unassigned	0	0	15	0	0	0	0	0	56	0	42	0	0	0	0	0	21	0	0	0	0	0	0	0	0	19749	4433	0	0	0	15	0	0	0	0	0	0	0	15	0	0	0
079512572ec31680dc77f5e1275014b1	60390	k__Bacteria	Unassigned	Unassigned	Unassigned	Unassigned	Unassigned	0	0	0	0	0	0	0	343	0	0	84	0	0	0	0	21	10	0	0	0	0	0	0	0	0	197	9436	0	0	0	0	0	0	34	0	0	0	0	23	0	0	0
fe12ae5ab09bb6f38d86fa4896147584	60099	k__Bacteria	p__Proteobacteria	c__Alphaproteobacteria	o__Acetobacterales	f__Acetobacteraceae	g__Acetobacter	2466	0	4619	294	3320	5387	20	172	1546	2300	1477	14	0	0	0	0	10	0	400	291	192	2973	86	0	0	0	86	63	11	0	219	2190	9	0	0	0	3541	391	520	14	0	330
8d747e253168cb06b3c94769e8d6c25e	59523	k__Bacteria	p__Proteobacteria	c__Alphaproteobacteria	o__Acetobacterales	f__Acetobacteraceae	Ambiguous_taxa	775	4405	2664	0	3588	4402	0	0	1546	1727	401	0	0	0	0	0	0	0	125	7	9	663	247	0	0	0	52	13	0	0	15	2684	18	0	0	0	4252	60	0	0	0	60
d0e0ec204923ebeac684018a2018f7af	57993	k__Bacteria	Unassigned	Unassigned	Unassigned	Unassigned	Unassigned	0	0	0	0	0	0	0	64	0	0	169	0	0	0	0	10	42	0	0	7	0	0	12	0	0	0	9850	13	11	0	0	6	62	0	0	0	0	0	99	0	0	0
8de4abd58a58ba6f17ce3324f59790da	56946	k__Bacteria	p__Proteobacteria	c__Gammaproteobacteria	o__Pseudomonadales	f__Pseudomonadaceae	g__Pseudomonas	0	0	0	0	0	13	0	0	0	0	0	0	0	0	0	0	0	0	0	0	0	0	0	0	168	0	0	0	0	0	0	0	0	0	0	0	0	0	0	0	0	0
208ef2381078b0cd765d45bcf9420fe5	56406	k__Bacteria	Unassigned	Unassigned	Unassigned	Unassigned	Unassigned	0	0	0	0	0	0	0	43	0	0	35	0	0	0	0	30059	10	0	12	0	0	0	0	0	0	0	190	13	0	0	0	0	0	24384	0	0	0	0	0	27	0	0
0ba81eaf91a8b24549564f5cf6e2133b	56224	k__Bacteria	p__Bacteroidetes	c__Bacteroidia	o__Sphingobacteriales	f__Sphingobacteriaceae	g__Mucilaginibacter	0	0	0	0	0	0	54803	0	0	0	0	276	0	0	0	0	0	0	0	0	0	0	0	0	0	0	224	38	0	0	0	0	71	0	0	0	14	0	0	0	0	0
6578fe491e12fe3607ce873900e6e798	55386	k__Bacteria	p__Actinobacteria	c__Actinobacteria	o__Micrococcales	f__Microbacteriaceae	Ambiguous_taxa	0	0	0	0	0	0	0	0	14	0	0	0	0	0	0	0	0	0	0	0	0	0	0	0	112	0	0	0	0	0	0	0	0	11	0	0	0	0	0	0	0	0
419711f6b6f19a94d10d45e7b4344afa	54198	k__Bacteria	Unassigned	Unassigned	Unassigned	Unassigned	Unassigned	0	0	0	0	0	0	20	0	0	0	0	12276	0	0	0	0	0	0	0	0	0	0	0	0	0	0	0	0	0	0	0	0	18	0	0	0	0	0	0	0	0	0
af83cd1d5da2e797654cef985382c403	52642	k__Bacteria	Unassigned	Unassigned	Unassigned	Unassigned	Unassigned	0	0	15	0	0	0	0	54	0	0	7	0	0	0	0	21969	21	0	0	0	0	0	0	62	0	0	138	0	0	0	0	0	0	28489	0	0	0	0	0	88	0	0
dcef25893f4fd6af291d7f5d1028a245	52305	k__Bacteria	Unassigned	Unassigned	Unassigned	Unassigned	Unassigned	0	0	0	0	0	0	0	0	0	15	14	5261	0	0	0	0	0	0	0	0	0	10	0	8	0	0	0	75	0	0	0	0	0	0	0	0	0	0	0	0	0	0
f7614eec7f1567ad0a126a99cddeda7b	52299	k__Bacteria	Unassigned	Unassigned	Unassigned	Unassigned	Unassigned	0	0	0	2014	0	0	0	0	28	2842	0	0	0	0	0	0	0	0	25	0	0	0	12	0	0	328	0	0	0	0	15	0	0	652	0	0	0	0	0	0	0	0
39b26dd860713a3d515d334e66b68eea	52249	k__Bacteria	Unassigned	Unassigned	Unassigned	Unassigned	Unassigned	66	0	0	8	301	0	20	1030	5102	54	7	0	0	0	0	0	0	0	3949	0	55	0	62	101	0	0	69	0	0	0	277	0	0	0	0	0	597	241	1117	0	0	0
f91c8376696be104140285e92b8274af	52086	k__Bacteria	p__Proteobacteria	c__Gammaproteobacteria	o__Enterobacteriales	f__Enterobacteriaceae	Ambiguous_taxa	0	0	0	0	0	0	0	0	0	0	0	0	0	0	0	0	0	0	0	0	0	0	0	0	0	0	0	0	0	0	0	0	0	0	0	0	0	0	0	0	0	0
10bbf8a923f947dc3ee85df739f12871	52077	k__Bacteria	Unassigned	Unassigned	Unassigned	Unassigned	Unassigned	0	0	0	0	0	0	0	0	28	0	0	0	0	0	923	0	0	0	0	0	0	0	0	0	0	0	0	0	0	0	7	0	0	0	0	0	0	0	0	0	0	0
5b0b5e2a05ce88431b843c96fd848d19	50946	k__Bacteria	p__Proteobacteria	c__Alphaproteobacteria	o__Acetobacterales	f__Acetobacteraceae	g__Komagataeibacter	1440	0	1509	403	161	710	0	32	2235	999	914	124	0	0	0	0	0	0	137	164	0	1657	210	0	0	0	86	0	0	0	291	0	53	0	0	0	1493	331	7636	0	222	285
83bde981f905a19bc23dee5f6d3b3d49	50482	k__Bacteria	Unassigned	Unassigned	Unassigned	Unassigned	Unassigned	0	0	15	0	0	0	20	0	0	0	0	0	0	0	0	0	0	0	0	0	0	0	0	0	0	0	0	0	0	0	0	0	0	0	0	0	0	0	0	0	0	0
167322bdfc0fc9471263febc72a3232e	50225	k__Bacteria	p__Proteobacteria	c__Alphaproteobacteria	o__Acetobacterales	f__Acetobacteraceae	g__Acetobacter	2850	0	1955	449	3641	2930	0	75	1616	1866	577	0	0	0	923	0	0	0	425	351	101	2693	111	0	0	0	17	13	0	0	321	1038	0	0	0	0	2418	512	566	0	0	255
4b594c8bf63bbb3f04615c7b142e1e14	50142	k__Bacteria	p__Proteobacteria	c__Gammaproteobacteria	o__Pseudomonadales	f__Pseudomonadaceae	g__Pseudomonas	0	0	0	0	0	0	0	0	0	0	0	0	0	0	0	0	0	0	0	0	0	0	0	0	56	934	0	0	0	0	0	0	0	0	0	0	0	0	15	0	0	0
83ef6e44d3e5f9c160561f2ee0f96b05	49994	k__Bacteria	p__Proteobacteria	c__Alphaproteobacteria	o__Acetobacterales	f__Acetobacteraceae	g__Acetobacter	44	0	955	0	154	315	0	86	351	70	28	0	0	0	0	0	0	15351	0	22	37	41	161	0	0	16	311	1978	0	0	22	147	44	0	0	0	711	15	0	0	7	0
e50cc3983c6a9e449f527b60eadd3d7e	49893	k__Bacteria	p__Bacteroidetes	c__Bacteroidia	o__Chitinophagales	f__Chitinophagaceae	Ambiguous_taxa	0	0	0	0	0	0	0	0	0	0	0	0	4739	0	23063	0	0	0	0	0	0	0	0	0	84	0	0	0	0	0	0	0	0	0	0	0	0	0	0	0	0	0
af9a28d783018ba467a779c0d510b2a0	49780	k__Bacteria	Unassigned	Unassigned	Unassigned	Unassigned	Unassigned	0	0	0	0	7	0	0	258	28	0	0	0	0	0	0	10	21	0	0	0	0	0	0	0	0	0	7021	0	0	0	22	6	0	0	0	0	0	0	92	0	0	0
db6d3a42f7515f9afd87e772c393ae0c	49683	k__Bacteria	p__Proteobacteria	c__Alphaproteobacteria	o__Sphingomonadales	f__Sphingomonadaceae	g__Zymomonas	22	0	0	0	147	0	0	408	4596	0	0	0	0	0	0	92	717	0	2699	0	46	0	185	23	0	0	0	0	44	0	160	0	0	0	0	0	242	135	2586	0	7	0
c88a327b024c352a09ece2fabf032d99	49141	k__Bacteria	Unassigned	Unassigned	Unassigned	Unassigned	Unassigned	22	0	0	0	80	0	0	21	5987	39	0	0	0	0	0	0	0	0	825	0	0	21	136	0	0	0	35	0	0	0	87	0	0	0	0	0	398	90	2548	7	57	0
7cfdb443987815440f95c55e006cfb9f	48545	k__Bacteria	p__Proteobacteria	c__Alphaproteobacteria	o__Acetobacterales	f__Acetobacteraceae	g__Acidisoma	0	0	15	0	0	0	0	0	0	0	0	0	0	0	0	0	0	0	0	0	0	0	25	0	0	0	0	0	0	0	0	51	0	0	0	0	0	0	0	0	36	0
6af5a2ae572c45bb19d562113807f6ef	47968	k__Bacteria	p__Proteobacteria	c__Gammaproteobacteria	o__Enterobacteriales	f__Enterobacteriaceae	g__Erwinia	7	0	0	0	47	0	0	0	0	15	14	0	0	0	0	0	0	0	0	0	0	0	0	0	0	0	35	0	0	0	0	6	41413	46	0	0	0	15	0	0	0	0
e1ae6e17c275767c17187bdfa7d6d4f4	47502	k__Bacteria	Unassigned	Unassigned	Unassigned	Unassigned	Unassigned	251	0	246	23	1044	184	0	3445	745	465	401	97	0	0	0	0	0	0	7036	2935	137	249	37	289	0	0	1949	1440	0	0	29	0	353	149	0	0	28	4923	390	0	0	285
f1381c3c70358dd34ac5727ca92304b6	46805	k__Bacteria	Unassigned	Unassigned	Unassigned	Unassigned	Unassigned	539	0	231	85	2008	0	0	515	112	751	429	290	0	0	0	0	0	0	2062	523	614	207	296	8	0	0	2657	3693	0	0	36	26	2738	0	0	0	28	7978	1125	0	7	345
9b4b9dfe44090928cfce26f96e4cd0af	46419	k__Bacteria	p__Proteobacteria	c__Gammaproteobacteria	o__Enterobacteriales	f__Enterobacteriaceae	g__Serratia	0	0	0	0	0	0	0	0	0	0	0	0	0	1471	0	0	0	0	0	0	0	0	0	0	0	0	0	0	0	0	0	0	0	0	0	0	0	0	0	0	0	0
611ae29485623e98cda06f21b7044f91	46297	k__Bacteria	Unassigned	Unassigned	Unassigned	Unassigned	Unassigned	0	0	0	0	0	26	0	21	0	0	98	0	0	0	0	0	52	0	0	0	0	0	0	0	0	16701	3726	13	0	0	0	0	0	0	0	0	0	0	31	0	0	0
04d0b0cea7ec03f6c4c5d497659fe703	44861	k__Bacteria	p__Proteobacteria	c__Alphaproteobacteria	o__Acetobacterales	f__Acetobacteraceae	Ambiguous_taxa	989	0	1432	0	315	1183	0	0	1040	325	112	0	0	0	0	0	0	0	137	0	0	290	296	0	0	0	52	576	0	0	7	26	18	0	0	0	1195	45	153	0	100	15
6f2ae5caf03e96f0c69da5ac9ae82d60	44825	k__Bacteria	Unassigned	Unassigned	Unassigned	Unassigned	Unassigned	0	0	0	8	0	0	0	0	0	0	0	0	0	0	0	0	0	0	0	0	0	0	0	0	0	0	0	0	0	0	0	0	0	11	0	0	0	0	0	0	0	0
70dd3813321665c0d5a32d6c7a505f2c	44573	k__Bacteria	p__Proteobacteria	c__Alphaproteobacteria	o__Acetobacterales	f__Acetobacteraceae	Ambiguous_taxa	820	0	4465	46	107	1879	0	0	2094	550	316	0	0	0	0	0	0	0	12	15	0	4879	161	0	0	0	138	0	0	0	117	13	35	0	0	0	896	181	3137	0	645	30
7f774c13c998d2499f513caeba3407cd	44117	k__Bacteria	p__Proteobacteria	c__Gammaproteobacteria	o__Enterobacteriales	f__Enterobacteriaceae	Ambiguous_taxa	0	0	0	0	0	0	846	21	0	0	0	14	0	0	0	0	0	0	0	0	0	0	247	0	0	0	0	0	0	0	0	0	0	0	0	0	0	15	8	0	0	0
054d9ece02a22b4d53acd230c4a5680e	44027	k__Bacteria	Unassigned	Unassigned	Unassigned	Unassigned	Unassigned	0	0	0	0	0	0	59	0	0	0	0	16501	0	0	923	0	0	0	0	0	0	21	0	0	0	0	0	0	0	0	0	0	0	0	0	0	0	0	0	0	0	0
3ec8fa7052c180ebbc3d31eeddc0e6b1	43594	k__Bacteria	p__Proteobacteria	c__Alphaproteobacteria	o__Acetobacterales	f__Acetobacteraceae	g__Gluconobacter	1263	0	862	39	5187	1656	0	182	604	2114	232	0	0	0	0	0	10	0	750	172	229	280	222	23	0	0	17	100	0	2762	87	1633	26	0	0	0	4181	105	15	0	0	285
a2e8ed1f9bc3fdf33c0eb8f4b497292c	43395	k__Bacteria	p__Proteobacteria	c__Gammaproteobacteria	o__Enterobacteriales	f__Enterobacteriaceae	g__Dickeya	0	0	31	0	0	0	0	0	28	0	7	0	0	1471	0	0	0	0	0	0	0	0	0	0	0	0	0	0	0	0	0	0	0	0	0	0	0	0	0	0	0	0
6e9543c6b751d2745974bfe43726c86f	42662	k__Bacteria	p__Bacteroidetes	c__Bacteroidia	o__Chitinophagales	f__Chitinophagaceae	Ambiguous_taxa	0	0	0	0	0	0	0	0	0	0	0	0	0	0	6458	0	0	0	0	0	0	0	0	16	8015	0	0	0	0	0	0	0	0	0	0	0	0	0	0	0	0	0
2aae8dfc53eb88cd2f218c108d090fc1	42560	k__Bacteria	Unassigned	Unassigned	Unassigned	Unassigned	Unassigned	1713	0	1262	349	562	1577	20	0	2544	457	204	0	0	0	0	0	0	0	162	7	0	1316	62	0	0	0	17	288	0	0	73	506	0	0	0	0	1337	120	3221	0	36	45
352fe8b73b0a0926c91426ee753783d3	42472	k__Bacteria	p__Proteobacteria	Ambiguous_taxa	Ambiguous_taxa	Ambiguous_taxa	Ambiguous_taxa	0	0	0	0	0	0	0	0	0	0	0	0	0	0	42435	0	0	0	0	0	0	0	0	0	0	0	0	0	0	0	0	0	0	0	0	0	0	0	0	0	0	0
659b877a2e1258b0450278f92d5377ed	42035	k__Bacteria	p__Bacteroidetes	c__Bacteroidia	o__Chitinophagales	f__Chitinophagaceae	g__Sediminibacterium	0	0	0	0	0	0	0	0	0	0	0	28	0	0	0	0	0	24123	0	0	0	0	0	0	112	0	0	0	0	0	0	0	0	0	0	0	0	0	0	0	0	0
d030baeb8083f8bb8c684e3a3e67b506	41775	k__Bacteria	p__Proteobacteria	c__Gammaproteobacteria	o__Enterobacteriales	f__Enterobacteriaceae	Ambiguous_taxa	0	0	0	0	0	0	0	21	14	0	0	0	0	0	0	123	10	0	587	0	0	0	0	23	0	0	104	0	36533	0	0	0	26	2733	0	0	0	45	0	20	7	0
bd59958d477e71078e3c44c80600dc15	41299	k__Bacteria	p__Proteobacteria	c__Alphaproteobacteria	o__Acetobacterales	f__Acetobacteraceae	g__Gluconobacter	30	0	46	139	221	131	79	1449	183	8	105	829	0	0	0	72	0	0	462	4451	0	31	630	1935	0	0	52	4958	11	0	248	6	18	0	0	0	199	0	130	0	14	180
1c93440aea2a8712bb6f2b50ccfc74ce	41008	k__Bacteria	Unassigned	Unassigned	Unassigned	Unassigned	Unassigned	0	0	0	0	0	0	0	0	0	0	0	0	4739	0	0	0	0	0	0	0	0	0	0	0	0	0	0	0	0	0	0	0	0	0	0	35088	0	0	0	0	0	0
ef4768242be2b4ca16c0eb86938ae6f6	40938	k__Bacteria	p__Proteobacteria	c__Alphaproteobacteria	o__Acetobacterales	f__Acetobacteraceae	g__Gluconobacter	15	0	0	0	54	0	0	934	253	0	7	14	0	0	0	0	0	0	1850	15	9	10	25	20778	0	0	52	38	0	2762	255	6	0	11	0	0	0	0	0	0	0	11792
b41788e37d809fd3442af58d419892d7	40136	k__Bacteria	p__Proteobacteria	c__Alphaproteobacteria	o__Acetobacterales	f__Acetobacteraceae	Ambiguous_taxa	0	0	1032	23	40	79	0	32	239	77	7087	221	4739	0	0	0	10	0	125	37	0	497	25	0	0	0	362	376	11	2762	44	269	0	0	0	0	1123	30	46	0	0	375
e1133bac1697e705c58ec990d31fb24b	40071	k__Bacteria	p__Proteobacteria	c__Alphaproteobacteria	o__Acetobacterales	f__Acetobacteraceae	g__Gluconobacter	1322	0	2048	23	1339	2943	0	11	1630	859	190	0	4739	0	0	0	0	0	137	22	0	1844	0	0	0	0	0	0	0	0	73	961	0	0	0	0	1863	196	214	0	0	0
c636a38d1d6df76ec712a06ca053ce37	39501	k__Bacteria	p__Proteobacteria	c__Alphaproteobacteria	o__Acetobacterales	f__Acetobacteraceae	g__Acetobacter	945	0	3464	0	602	4757	0	0	548	821	253	0	9479	0	0	0	0	0	50	0	9	2362	37	0	0	0	0	0	0	0	73	1364	9	0	0	0	1166	120	214	0	0	0
cb5f1c0831483917c33d8089f34be7f8	39364	k__Bacteria	p__Proteobacteria	c__Alphaproteobacteria	o__Acetobacterales	f__Acetobacteraceae	g__Acidiphilium	0	0	15	0	0	0	38260	0	0	0	0	124	0	0	0	0	0	0	0	15	0	0	0	0	0	213	121	25	0	0	29	0	9	0	0	0	0	0	0	0	0	0
742cdaed03a26a7c1024a5c18e6fd9c0	39093	k__Bacteria	p__Proteobacteria	c__Gammaproteobacteria	o__Enterobacteriales	f__Enterobacteriaceae	g__Pectobacterium	0	0	0	0	0	0	0	0	0	0	0	0	0	0	0	0	0	0	175	0	0	0	0	0	0	0	10420	0	0	2762	0	0	9	0	0	0	0	0	0	0	0	0
a053444f3d408be112afa5a8cda5886a	39024	k__Bacteria	Unassigned	Unassigned	Unassigned	Unassigned	Unassigned	0	0	0	380	274	0	10760	279	0	54	56	0	0	0	0	31	0	0	0	0	0	0	0	62	4905	344	104	0	0	0	211	0	44	217	0	0	441	0	0	432	0	689
3651f3f34a4841404be5a00b0f73529d	38999	k__Bacteria	p__Proteobacteria	c__Gammaproteobacteria	o__Enterobacteriales	f__Enterobacteriaceae	Ambiguous_taxa	0	0	0	0	0	0	0	0	0	0	0	0	0	0	0	0	0	0	0	0	0	0	0	0	0	0	0	0	0	0	0	0	26	0	0	0	0	0	0	0	0	0
e4d454032843d780dcc7f06e15795c9f	38981	k__Bacteria	Unassigned	Unassigned	Unassigned	Unassigned	Unassigned	0	0	0	0	7	0	0	0	0	0	0	0	0	0	0	0	0	0	50	0	0	0	0	0	0	0	9712	0	0	0	0	13	9	0	0	0	0	0	0	0	0	0
b938523a8b29da1226d1dcb3dfeea6c8	38639	k__Bacteria	p__Proteobacteria	c__Alphaproteobacteria	o__Acetobacterales	f__Acetobacteraceae	Ambiguous_taxa	244	0	1109	124	60	250	0	75	1616	108	169	14	0	0	0	0	0	0	287	164	9	383	62	0	0	0	104	75	0	0	197	6	106	0	0	0	1323	30	528	0	0	195
d60c161fa56eff93cff689c420599638	38106	k__Bacteria	p__Proteobacteria	c__Alphaproteobacteria	o__Acetobacterales	f__Acetobacteraceae	Ambiguous_taxa	436	0	4603	0	7	2102	0	11	2530	23	415	0	0	0	0	0	0	0	37	0	0	3574	235	0	0	0	52	0	0	0	0	0	18	0	0	0	469	0	184	0	258	0
cb8af103eb45efb481f06067422266be	37307	k__Bacteria	p__Actinobacteria	c__Actinobacteria	o__Corynebacteriales	f__Mycobacteriaceae	g__Mycobacterium	0	0	0	0	0	0	0	0	0	0	0	0	0	0	0	0	0	0	0	0	0	0	0	0	0	0	0	0	0	0	0	0	0	0	0	0	0	0	8	0	0	0
8a5e518a527c6e9bc897eef088d65b46	36763	k__Bacteria	Unassigned	Unassigned	Unassigned	Unassigned	Unassigned	126	0	2340	0	616	237	0	0	0	356	134	0	0	0	0	0	0	0	0	0	0	218	222	0	0	0	155	0	0	0	0	0	44	0	0	0	43	0	0	0	0	0
f5d4eb2068168eb3acb32234e8325c5c	36688	k__Bacteria	Unassigned	Unassigned	Unassigned	Unassigned	Unassigned	15	0	46	0	87	0	0	32	4076	15	21	0	0	0	0	0	0	0	375	0	18	10	74	0	0	0	17	0	0	0	73	0	0	0	0	0	412	135	329	0	0	0
af808701ef72838e66c22572d3b013a9	36610	k__Bacteria	p__Proteobacteria	c__Alphaproteobacteria	o__Acetobacterales	f__Acetobacteraceae	Ambiguous_taxa	258	0	385	2641	60	0	20	0	337	0	211	138	0	0	0	0	0	0	437	366	0	528	408	0	0	0	0	11543	0	0	598	0	9	0	0	0	199	0	972	0	0	75
36d49fec0a2b2040185d35496acc0eed	36497	k__Bacteria	Unassigned	Unassigned	Unassigned	Unassigned	Unassigned	0	0	0	0	0	0	0	0	0	0	0	0	0	0	0	0	0	0	12	0	0	0	0	23	2803	0	0	0	0	0	0	0	0	0	0	0	0	0	0	0	0	0
eddebde4b72c33107a81288f00506b03	36031	k__Bacteria	p__Proteobacteria	c__Alphaproteobacteria	o__Acetobacterales	f__Acetobacteraceae	Ambiguous_taxa	1041	0	693	0	4819	1367	0	150	661	1781	211	14	0	0	0	0	0	0	762	261	238	228	49	0	0	0	0	50	0	0	51	1217	9	0	0	0	3697	45	15	0	0	165
88e4a699f8931df7beea2fefcbe56ba6	35896	k__Bacteria	Unassigned	Unassigned	Unassigned	Unassigned	Unassigned	724	0	262	163	2222	26	0	794	84	774	309	400	0	0	0	0	0	0	2774	724	697	124	235	0	0	0	949	1352	0	0	15	6	1316	0	0	0	0	6654	1148	0	0	90
538d877766628c7a021a3fd354584cd7	35773	k__Bacteria	Unassigned	Unassigned	Unassigned	Unassigned	Unassigned	0	0	0	0	0	0	0	0	14	0	0	0	0	0	0	0	0	0	12	0	0	0	0	0	0	0	0	38	0	0	0	0	0	0	0	17544	0	0	0	0	0	0
df6221a879e1ac97f56ebde25e6e442a	35770	k__Bacteria	Unassigned	Unassigned	Unassigned	Unassigned	Unassigned	59	0	231	8	382	13	0	1449	337	124	274	14	0	0	0	0	0	0	1700	926	46	114	0	0	0	0	2536	1678	0	0	0	19	71	11	0	0	0	8159	161	0	7	270
d24eaa64f0be76e8bb4b007933d6859e	35735	k__Bacteria	p__Actinobacteria	c__Actinobacteria	o__Micrococcales	f__Micrococcaceae	g__Arthrobacter	0	0	0	0	0	0	0	0	0	0	0	0	0	0	0	0	0	0	0	0	0	0	0	0	0	0	0	0	0	0	0	0	0	0	0	0	0	0	0	0	0	0
45f6b6c4992a183fca8d1d7a25994967	35730	k__Bacteria	p__Bacteroidetes	c__Bacteroidia	o__Bacteroidales	f__Bacteroidales	Ambiguous_taxa	0	4405	0	0	0	0	0	0	42	0	0	0	0	0	0	0	0	0	25	0	0	0	31156	0	0	0	0	0	0	0	7	0	0	0	0	0	0	0	0	0	22	0
f1439e0c1b5e0ee7f80979fb1972f557	35698	k__Bacteria	Unassigned	Unassigned	Unassigned	Unassigned	Unassigned	0	0	0	0	0	0	0	0	0	0	0	0	0	0	0	0	0	0	0	7	9	10	0	0	0	20896	155	0	11	0	0	0	9	0	0	0	0	0	0	0	0	0
a241b0cd255a5cf2a4ba06f4edc92041	35650	k__Bacteria	p__Proteobacteria	c__Alphaproteobacteria	o__Acetobacterales	f__Acetobacteraceae	Ambiguous_taxa	1137	0	739	8	4618	1196	0	140	815	1781	260	0	0	0	0	0	0	0	662	276	211	290	111	8	0	0	0	113	0	0	66	1217	18	0	0	0	3271	30	31	0	0	300
010cc3f721a1ec20324827469f286a72	35519	k__Bacteria	p__Proteobacteria	c__Alphaproteobacteria	o__Acetobacterales	f__Acetobacteraceae	g__Acetobacter	0	0	1570	0	134	342	0	11	675	23	169	0	0	0	0	0	0	0	12	7	27	10	12	0	0	0	104	551	0	0	0	51	0	0	0	0	654	15	0	0	0	0
7cc1698e8d30ad21f61c47b0d50d69b6	35104	k__Bacteria	Unassigned	Unassigned	Unassigned	Unassigned	Unassigned	0	0	15	0	7	26	0	64	0	0	127	0	0	0	0	31	52	0	0	0	0	21	0	0	0	0	5779	0	11	0	7	0	9	0	0	0	0	30	176	0	0	0
09dbd3f909c36a11ee7f41f8dd7fb9b1	34997	k__Bacteria	Unassigned	Unassigned	Unassigned	Unassigned	Unassigned	7	0	31	0	20	0	0	11	0	0	7	0	0	0	0	0	31	0	275	15	0	31	0	0	0	0	6366	1290	0	0	0	6	804	0	0	0	0	30	77	0	0	0
7840ce334e41001ff8c509487f4000e6	34718	k__Bacteria	Unassigned	Unassigned	Unassigned	Unassigned	Unassigned	0	0	0	0	0	0	0	118	14	0	42	0	0	0	0	51	10	0	0	0	0	0	0	0	0	98	4968	0	0	0	7	0	0	172	0	0	0	0	31	0	0	0
d1c8f9a90c8e46029c97b15b335e755d	34608	k__Bacteria	Unassigned	Unassigned	Unassigned	Unassigned	Unassigned	0	0	0	0	0	0	7573	0	0	0	0	0	0	0	0	0	0	0	0	0	0	0	0	55	26877	0	0	0	11	0	0	0	0	0	0	0	0	0	0	0	0	0
4253d799b0f0fb718c204b3a88008aff	34272	k__Bacteria	p__Proteobacteria	c__Alphaproteobacteria	o__Acetobacterales	f__Acetobacteraceae	Ambiguous_taxa	1750	0	647	411	254	670	0	75	2291	472	422	97	0	1471	0	0	0	0	537	127	0	1430	111	0	0	0	0	25	0	0	204	32	18	0	0	0	825	90	2785	0	14	195
0dbae33951c41fec2704964f2e869dd9	33472	k__Bacteria	p__Actinobacteria	c__Actinobacteria	o__Micrococcales	f__Microbacteriaceae	Ambiguous_taxa	0	0	0	0	0	0	0	0	0	0	0	0	0	0	0	0	0	0	0	0	0	0	0	0	84	0	0	0	0	0	0	0	0	0	0	0	0	0	0	0	0	0
674cb69811272e773ed622aa0aaed0ee	33430	k__Bacteria	p__Proteobacteria	c__Alphaproteobacteria	o__Acetobacterales	f__Acetobacteraceae	Ambiguous_taxa	303	0	939	31	80	302	0	64	1223	15	668	0	0	0	0	0	0	0	575	7	0	445	12	0	0	0	0	0	0	0	0	0	0	0	0	0	597	0	46	0	0	45
fa297ca818b6857f4ea3b549032a7aaa	33300	k__Bacteria	Unassigned	Unassigned	Unassigned	Unassigned	Unassigned	2082	4405	924	744	60	26	79	75	42	658	1048	2444	0	0	0	164	0	0	62	52	1109	21	889	203	0	0	1001	338	11	2762	1268	2402	88	46	0	0	356	632	107	7	2114	90
fe596609c2e2743f495fd721392c5f9e	33173	k__Bacteria	p__Proteobacteria	c__Alphaproteobacteria	o__Acetobacterales	f__Acetobacteraceae	g__Komagataeibacter	3566	0	539	457	301	460	0	86	2951	286	471	110	0	0	0	0	0	0	637	60	64	684	445	0	0	0	155	250	0	0	313	102	0	0	0	0	299	166	4828	0	22	360
e09107cc55fb3fb22df899e7b6aa33a9	33029	k__Bacteria	Unassigned	Unassigned	Unassigned	Unassigned	Unassigned	22	0	0	0	248	0	0	923	3542	23	14	0	0	0	0	10	0	0	6236	15	183	10	408	70	0	0	0	0	0	0	357	0	0	11	0	0	526	120	765	0	0	30
103e12d4a1aa870bed54ae1c60849796	32992	k__Bacteria	p__Proteobacteria	c__Alphaproteobacteria	o__Acetobacterales	f__Acetobacteraceae	Ambiguous_taxa	517	0	539	0	3414	210	0	601	84	937	1343	207	0	0	923	0	0	2193	287	1874	330	663	99	0	0	0	0	952	0	0	255	4528	18	0	0	0	356	527	3175	0	29	0
d794caec5f9ae42b0691ac8af1b26211	32890	k__Bacteria	Unassigned	Unassigned	Unassigned	Unassigned	Unassigned	0	4405	0	0	0	0	0	0	14	0	0	0	0	0	0	0	0	0	0	0	0	0	28353	0	0	0	0	0	0	0	7	0	0	0	0	0	0	0	0	0	57	0
658ac571b21575fa44a7419e8015ad3c	32782	k__Bacteria	Unassigned	Unassigned	Unassigned	Unassigned	Unassigned	450	0	385	39	1426	26	0	419	112	573	555	262	0	0	0	0	0	0	1200	351	403	218	161	0	0	0	1829	3042	0	0	15	32	1572	0	0	0	14	5073	826	0	0	90
4be767685604d682fcc90330b8210574	32772	k__Bacteria	p__Proteobacteria	c__Alphaproteobacteria	o__Acetobacterales	f__Acetobacteraceae	g__Acetobacter	583	0	4357	0	971	3903	0	0	647	736	309	0	0	0	0	0	0	0	112	7	9	2103	62	0	0	0	104	0	0	0	51	2024	0	0	0	0	1465	226	23	7	0	45
c0f14681e444b16d48b8a1fed6cbf19b	32704	k__Bacteria	p__Actinobacteria	c__Actinobacteria	o__Frankiales	f__Nakamurellaceae	g__Nakamurella	0	0	0	0	0	0	0	0	56	0	0	14	0	0	0	0	0	0	0	0	0	0	0	0	0	0	0	0	0	0	15	0	0	0	0	0	0	0	99	0	0	0
286341e368299d303ab70b5f820c8d35	32673	k__Bacteria	p__Proteobacteria	c__Alphaproteobacteria	o__Acetobacterales	f__Acetobacteraceae	Ambiguous_taxa	347	0	231	8	1974	394	0	86	126	774	337	28	18957	0	0	0	10	0	237	52	330	62	49	0	0	0	0	75	0	0	36	474	18	0	0	0	1564	15	0	0	0	90
54620eaf934b3ec03deb0cb8511b4a33	32475	k__Bacteria	Unassigned	Unassigned	Unassigned	Unassigned	Unassigned	7	0	0	0	13	0	0	0	0	15	0	0	0	0	0	0	0	0	25	0	0	0	0	0	0	0	7263	0	0	0	0	13	344	0	0	0	0	0	0	0	0	0
64f45468ae2e806c9a50d3fce5408fdd	32182	k__Bacteria	p__Proteobacteria	c__Alphaproteobacteria	o__Acetobacterales	f__Acetobacteraceae	g__Komagataeibacter	413	0	1309	0	13	289	0	11	1476	8	1034	0	0	0	0	0	0	0	562	0	0	1450	148	0	0	0	52	0	0	0	0	0	35	0	0	0	469	45	237	0	57	0
19495ba951aa874047921d8e3c1520a0	32140	k__Bacteria	p__Proteobacteria	c__Gammaproteobacteria	o__Oceanospirillales	f__Halomonadaceae	g__Zymobacter	0	0	0	0	0	0	0	32	0	0	7	0	0	0	0	13664	10	0	0	0	0	0	0	39	0	0	1553	0	0	0	0	0	0	5204	0	0	0	0	23	7	0	0
32a22e29687d302d88becf8bce3b0585	32093	k__Bacteria	Unassigned	Unassigned	Unassigned	Unassigned	Unassigned	0	0	15	0	0	0	0	32	0	0	14	0	0	0	0	8120	10	0	0	0	0	0	0	0	0	0	2467	0	0	0	0	0	0	5821	0	0	0	0	38	7	0	0
e49d36d2c73185927cb1d3a0cba18792	31805	k__Bacteria	p__Proteobacteria	c__Alphaproteobacteria	o__Acetobacterales	f__Acetobacteraceae	Ambiguous_taxa	140	0	2710	0	1211	223	0	43	98	751	1702	110	0	0	0	0	0	0	50	105	183	62	49	0	0	0	483	501	0	0	0	147	35	0	0	0	8859	0	61	0	0	0
c7dab508763ecb52a6b71e8525572d48	31294	k__Bacteria	p__Proteobacteria	c__Alphaproteobacteria	o__Acetobacterales	f__Acetobacteraceae	g__Acetobacter	30	0	1032	132	27	1616	0	311	5242	0	309	0	0	0	0	0	0	0	225	134	0	570	37	0	0	0	0	0	11	0	66	13	53	0	0	0	4480	422	8	0	0	0
7099d8a0e58fa1403642c834c42b3d32	31103	k__Bacteria	p__Proteobacteria	c__Alphaproteobacteria	o__Acetobacterales	f__Acetobacteraceae	Ambiguous_taxa	2998	0	1986	15	181	1169	0	0	2951	132	98	0	0	0	0	0	0	0	37	0	0	2300	445	0	0	0	242	13	0	0	204	122	18	0	0	0	284	120	2563	0	129	0
99cbd4273e522df6e80c3660fc6a4ba8	30844	k__Bacteria	p__Proteobacteria	c__Alphaproteobacteria	o__Acetobacterales	f__Acetobacteraceae	g__Acetobacter	7	4405	0	0	7	0	0	0	703	8	0	0	0	0	0	0	0	6579	75	0	0	0	2729	0	0	0	17	0	0	0	240	6	0	0	0	0	28	0	0	0	0	345
44fb507c7f027e27e5154d76c63209f0	30610	k__Bacteria	p__Proteobacteria	c__Alphaproteobacteria	o__Acetobacterales	f__Acetobacteraceae	g__Acetobacter	7	4405	246	0	0	368	20	11	3387	0	0	0	0	0	0	0	0	0	12	0	0	0	62	0	0	0	0	0	0	0	0	0	0	0	0	0	569	0	0	0	0	0
7b96b8fa2787570a3b2b0bec6ea02df0	30600	k__Bacteria	Unassigned	Unassigned	Unassigned	Unassigned	Unassigned	0	0	0	0	27	0	0	0	0	0	7	0	0	0	0	0	0	0	325	7	0	0	0	0	0	0	466	676	23383	0	0	0	265	0	0	0	0	0	69	34	0	0
fb89c901b55a451973ad5b610a565e92	30565	k__Bacteria	Unassigned	Unassigned	Unassigned	Unassigned	Unassigned	0	0	0	0	0	0	0	0	70	0	0	0	0	0	0	0	0	0	0	0	0	0	0	0	0	0	17	0	0	0	0	0	0	23	0	0	0	0	15	0	79	0
2b978e5068dc22c7a0b20e57cb50e082	30360	k__Bacteria	Unassigned	Unassigned	Unassigned	Unassigned	Unassigned	524	0	416	70	1673	13	0	397	155	496	450	304	0	0	0	0	0	0	1475	426	486	124	235	8	0	0	1829	1590	0	0	7	38	1431	0	0	0	0	5284	620	0	7	270
d52195914587bb630cda82df369ceffa	30303	k__Bacteria	p__Proteobacteria	c__Alphaproteobacteria	o__Acetobacterales	f__Acetobacteraceae	g__Gluconobacter	605	0	2217	8	997	4297	0	0	703	991	274	0	0	0	0	0	0	0	12	7	9	2403	12	0	0	0	17	0	0	0	29	1992	9	0	0	0	1379	196	23	0	0	15
5038fdfd1a77a91b934a1175156546a7	30162	k__Bacteria	p__Proteobacteria	c__Gammaproteobacteria	o__Betaproteobacteriales	f__Burkholderiaceae	g__Massilia	0	0	0	0	0	0	0	0	0	0	0	0	0	0	0	0	0	0	0	0	0	0	0	55	30100	0	0	0	0	0	7	0	0	0	0	0	0	0	0	0	0	0
4191d1bef5b80c6dce7c34fc34276d15	30074	k__Bacteria	p__Proteobacteria	c__Alphaproteobacteria	o__Acetobacterales	f__Acetobacteraceae	g__Komagataeibacter	1610	0	323	465	254	407	20	21	2150	426	267	69	0	0	0	0	0	0	337	224	18	787	173	0	0	0	69	213	0	0	248	19	18	0	0	0	654	90	4040	0	0	494
f4817ae546363a1adec083ec1ded961f	30016	k__Bacteria	p__Proteobacteria	c__Alphaproteobacteria	o__Acetobacterales	f__Acetobacteraceae	Ambiguous_taxa	0	0	970	0	54	118	0	43	211	139	6827	69	0	0	0	0	0	0	112	30	18	549	0	0	0	0	397	25	0	2762	146	346	9	0	0	0	867	0	15	0	0	285
67fe68b10effbc7af1e15eb1d66f58af	29847	k__Bacteria	p__Proteobacteria	c__Alphaproteobacteria	o__Rhizobiales	f__Xanthobacteraceae	g__Bradyrhizobium	0	0	0	0	0	0	0	0	0	0	7	28	0	0	923	0	0	0	0	0	0	0	0	0	56	0	0	0	0	0	146	0	0	0	2618	0	0	0	38	0	0	0
645d2954afa3ad58b327f1acc5352525	29711	k__Bacteria	p__Proteobacteria	c__Alphaproteobacteria	o__Sphingomonadales	f__Sphingomonadaceae	g__Novosphingobium	0	4405	0	0	0	0	0	0	0	0	7	0	0	0	0	0	0	0	0	0	0	0	0	0	28	0	0	0	0	0	0	0	0	0	0	0	14	0	0	0	0	0
2aa5b441a47b96598c35f59fda41beea	29690	k__Bacteria	Unassigned	Unassigned	Unassigned	Unassigned	Unassigned	0	0	15	0	20	0	0	0	28	8	21	0	0	0	0	0	10	0	450	0	0	0	0	0	0	0	4623	914	2753	0	0	0	212	0	0	0	0	30	0	7	14	0
4e16935bd217aa8a0375aaf64e1ae99f	29531	k__Bacteria	Unassigned	Unassigned	Unassigned	Unassigned	Unassigned	30	0	0	0	40	0	0	11	3542	0	14	0	0	0	0	0	0	0	437	0	0	0	173	0	0	0	0	0	0	0	58	0	0	0	0	0	114	30	3290	0	100	0
e75088c5b25d526fbf6eb5b2be055e47	29419	k__Bacteria	Unassigned	Unassigned	Unassigned	Unassigned	Unassigned	0	0	0	0	0	0	0	0	0	0	0	0	0	0	0	0	0	0	0	0	0	0	0	16	561	0	0	0	0	0	0	0	0	0	0	0	0	0	0	0	0	0
64a4808b5910c0b3ef48c8a7ac6c03fc	28359	k__Bacteria	Unassigned	Unassigned	Unassigned	Unassigned	Unassigned	37	4405	0	170	0	105	2774	97	0	836	963	41	0	1471	0	0	0	0	0	7	0	0	0	0	280	16	52	0	0	0	4904	0	601	172	0	0	0	15	0	81	0	0
cd5e9bae6b00fd8f2c6a988f93910507	28212	k__Bacteria	Unassigned	Unassigned	Unassigned	Unassigned	Unassigned	0	0	0	0	0	0	0	0	0	0	0	0	0	0	0	3696	10	0	0	0	0	0	0	0	0	0	2622	0	0	0	0	0	0	7731	0	0	0	0	0	14	0	0
171efb0caf0871398921006d393bcba4	28181	k__Bacteria	p__Proteobacteria	c__Alphaproteobacteria	o__Acetobacterales	f__Acetobacteraceae	g__Acidocella	229	0	1663	0	1024	13	0	0	0	3577	49	0	9479	0	0	0	0	8772	0	0	0	52	37	0	0	0	69	0	0	0	0	0	0	0	0	0	0	0	0	0	22	0
fea5529da727009f5ad02e6117103a8a	27872	k__Bacteria	p__Proteobacteria	c__Alphaproteobacteria	o__Caulobacterales	f__Caulobacteraceae	Ambiguous_taxa	0	0	0	0	0	0	20399	0	0	0	0	759	0	0	0	0	0	0	0	22	0	0	0	23	0	0	17	0	0	0	0	0	18	0	0	0	28	0	0	0	0	0
28fe9a59b660f2194c939500c165c281	27820	k__Bacteria	p__Proteobacteria	c__Gammaproteobacteria	o__Enterobacteriales	f__Enterobacteriaceae	Ambiguous_taxa	0	0	0	0	0	0	0	0	0	0	0	0	0	0	0	0	0	0	0	0	9	0	0	0	0	0	0	0	0	0	0	0	0	0	0	0	0	0	0	0	0	0
cdd234c800685aeb64de830e65b98b88	27800	k__Bacteria	Unassigned	Unassigned	Unassigned	Unassigned	Unassigned	52	0	31	0	60	0	0	0	0	54	21	0	0	0	0	0	0	0	350	0	0	0	12	0	168	0	5469	0	0	0	0	0	106	0	0	0	0	0	0	0	0	0
d7ce229571834e763856051466537da4	27498	k__Bacteria	p__Firmicutes	c__Bacilli	o__Lactobacillales	f__Leuconostocaceae	g__Oenococcus	0	0	0	0	0	14257	0	0	0	0	0	0	0	0	0	0	0	0	0	0	0	0	0	0	0	0	0	0	0	0	0	0	0	0	0	0	569	0	0	0	65	0
3b4274ceec7afba6fb2b25cbca911355	27051	k__Bacteria	p__Actinobacteria	c__Actinobacteria	o__Micrococcales	f__Microbacteriaceae	g__Microbacterium	0	0	0	0	0	0	59	0	0	0	0	0	0	0	0	0	0	0	0	7	0	0	0	0	0	0	0	0	0	0	0	0	0	0	0	0	0	0	0	0	0	0
9852027e42bad55d1fa4640e188e2ef4	26617	k__Bacteria	p__Proteobacteria	c__Alphaproteobacteria	o__Acetobacterales	f__Acetobacteraceae	g__Gluconobacter	362	0	46	108	991	66	0	451	126	317	211	359	0	0	923	31	21	0	5024	799	367	135	161	2193	0	0	362	426	0	0	0	6	972	1087	0	0	0	2785	551	7	0	60
b761716900381c693da1aa58cd03db92	26419	k__Bacteria	p__Proteobacteria	c__Alphaproteobacteria	o__Acetobacterales	f__Acetobacteraceae	g__Acetobacter	0	0	0	15	0	0	0	0	183	0	0	0	0	1471	0	0	0	0	0	0	0	0	0	0	0	0	52	63	0	0	0	0	0	0	0	0	0	0	0	0	0	0
6429facf5ef61ce696ba610d5554a796	26410	k__Bacteria	Unassigned	Unassigned	Unassigned	Unassigned	Unassigned	111	0	293	15	221	39	0	1524	155	217	176	14	0	0	0	0	0	0	2037	1113	37	10	0	39	0	0	1639	1265	0	0	73	0	88	11	0	0	28	4531	115	0	0	180
a9c563c928945f9d02176fa8c1a3359d	26400	k__Bacteria	Unassigned	Unassigned	Unassigned	Unassigned	Unassigned	0	0	0	0	0	0	0	0	0	0	0	0	0	0	0	0	0	2193	0	0	0	0	0	0	0	0	0	0	0	0	0	0	0	0	0	17544	0	0	0	0	0	0
6f2db24a8c50c1f3f1ed333e77c6b706	26264	k__Bacteria	p__Proteobacteria	c__Alphaproteobacteria	o__Acetobacterales	f__Acetobacteraceae	Ambiguous_taxa	620	0	539	473	174	328	0	43	998	496	309	110	0	0	0	10	0	0	125	239	0	425	0	0	0	0	0	0	0	0	102	0	0	0	0	0	924	15	1278	0	0	330
5311695b1caad97461726c83ba792bc1	26190	k__Bacteria	p__Proteobacteria	c__Gammaproteobacteria	o__Enterobacteriales	f__Enterobacteriaceae	Ambiguous_taxa	0	0	0	0	0	0	0	0	0	0	0	0	0	0	0	0	0	0	0	0	0	0	0	0	0	0	0	0	0	0	0	0	0	0	0	0	0	0	0	0	0	0
9710e4f2e6419b188e30337e34bb3fae	26069	k__Bacteria	p__Proteobacteria	c__Alphaproteobacteria	o__Caulobacterales	f__Hyphomonadaceae	g__Hirschia	0	0	0	0	0	0	0	0	0	0	0	0	0	0	0	0	0	0	0	0	0	0	0	0	0	0	0	0	0	0	0	0	0	0	0	0	0	0	0	0	0	0
ee0f3d8cba176376366af2c613182ee8	25665	k__Bacteria	p__Proteobacteria	c__Gammaproteobacteria	o__Enterobacteriales	f__Enterobacteriaceae	g__Serratia	0	0	0	0	0	0	0	0	84	0	0	0	0	0	0	0	0	0	0	0	0	0	0	0	0	0	17	0	0	0	0	0	0	0	0	0	0	0	0	0	22	0
36e2f831725ead2d0ad9cc24c8ac1892	25614	k__Bacteria	p__Proteobacteria	c__Alphaproteobacteria	o__Acetobacterales	f__Acetobacteraceae	Ambiguous_taxa	15	0	2017	0	127	145	0	0	14	232	211	0	0	0	0	0	0	0	0	22	0	176	136	0	0	0	776	2016	0	0	0	38	203	0	0	0	3185	0	38	0	0	0
c0d048df0a3173950a1390f016db2f83	25606	k__Bacteria	p__Proteobacteria	c__Gammaproteobacteria	o__Enterobacteriales	f__Enterobacteriaceae	g__Dickeya	0	0	0	0	0	0	0	0	0	0	0	0	0	0	0	0	0	0	0	0	0	0	0	0	0	0	0	0	0	0	0	0	9	0	0	17544	0	0	0	0	0	0
056516969f69a7b40ae63bb8961c5729	25478	k__Bacteria	Unassigned	Unassigned	Unassigned	Unassigned	Unassigned	0	0	0	8	0	0	0	0	0	0	0	0	0	0	0	0	0	0	0	0	0	0	0	0	0	0	0	0	0	0	0	0	0	0	0	0	0	0	0	0	0	0
1417376fd87afaba27faa27194897d2e	25192	k__Bacteria	p__Proteobacteria	c__Alphaproteobacteria	o__Acetobacterales	f__Acetobacteraceae	Ambiguous_taxa	605	0	2186	39	1379	3140	20	118	464	1014	155	14	0	0	0	0	0	0	62	90	37	642	62	0	0	0	52	13	0	0	0	1185	18	0	0	0	1635	45	214	0	0	0
4477a765d01fd3b4a1451616fdcd46ed	25117	k__Bacteria	Unassigned	Unassigned	Unassigned	Unassigned	Unassigned	0	0	0	0	0	0	0	0	0	0	0	0	0	0	0	0	0	0	0	0	0	0	0	0	0	0	155	0	0	0	0	0	0	0	0	0	0	0	0	0	0	0
b0996b788b7ea0ec4d1772c086074659	25060	k__Bacteria	p__Proteobacteria	c__Alphaproteobacteria	o__Acetobacterales	f__Acetobacteraceae	g__Gluconobacter	244	0	154	1464	817	184	0	1342	155	898	921	1588	0	0	1845	0	10	0	950	1867	2090	259	62	687	0	16	17	150	0	0	547	525	18	0	0	0	768	75	367	0	0	1109
9a1b77f53085517e1d4de16e5faec594	24866	k__Bacteria	Unassigned	Unassigned	Unassigned	Unassigned	Unassigned	0	0	0	0	0	0	0	0	0	0	0	0	0	0	0	0	0	0	0	7	0	21	0	0	0	23469	121	0	0	0	0	0	0	0	0	0	0	0	0	0	0	0
10de959d5d46585f06377eab726ffcd8	24576	k__Bacteria	p__Proteobacteria	c__Alphaproteobacteria	o__Acetobacterales	f__Acetobacteraceae	Ambiguous_taxa	2813	4405	293	550	402	237	20	86	1462	132	288	28	0	0	0	0	0	0	600	261	27	363	111	0	0	0	17	125	0	0	197	13	0	0	0	0	256	151	995	0	0	315
5e278e78a2e7f22e2c9c2804f16a01f5	24478	k__Bacteria	p__Proteobacteria	c__Gammaproteobacteria	o__Xanthomonadales	f__Rhodanobacteraceae	Ambiguous_taxa	0	0	0	0	0	13	0	0	0	0	0	207	0	0	1845	0	0	0	0	90	0	0	0	8	28	0	104	351	0	0	0	0	71	11	5236	0	57	0	0	20	0	0
4a7f867d55034fd3b2b4b28e0b1dda36	24396	k__Bacteria	p__Actinobacteria	c__Actinobacteria	o__Corynebacteriales	f__Nocardiaceae	g__Rhodococcus	0	0	0	0	0	0	0	0	0	0	0	0	0	0	0	0	0	0	0	0	0	0	0	0	252	0	0	0	0	0	0	0	0	0	0	0	0	0	15	0	0	0
e7953933ed13f70cb737857a72d22f21	23983	k__Bacteria	p__Proteobacteria	c__Alphaproteobacteria	o__Acetobacterales	f__Acetobacteraceae	g__Gluconobacter	199	0	77	39	442	39	0	966	239	240	176	55	0	0	923	0	0	0	1675	1001	147	73	25	8	0	0	431	451	11	0	22	19	424	11	0	0	0	2604	122	0	0	225
f3369dd2584861175282384bc02d7d64	23942	k__Bacteria	Unassigned	Unassigned	Unassigned	Unassigned	Unassigned	0	0	0	0	7	0	0	0	0	0	0	0	0	0	0	0	0	0	112	7	0	0	0	0	0	0	1794	88	0	0	0	0	1722	0	0	0	0	4245	15	0	0	0
c7511f6ef1f1bdb63c249524f83d76e9	23838	k__Bacteria	p__Proteobacteria	c__Alphaproteobacteria	o__Rhizobiales	f__Devosiaceae	g__Devosia	0	0	0	0	0	0	0	0	0	0	0	28	0	0	0	0	0	0	0	0	0	0	0	0	336	0	0	0	0	0	0	0	0	0	0	0	0	0	0	0	0	0
e1fea0ff6b0f2218fdbb3d7d3429d13c	23799	k__Bacteria	Unassigned	Unassigned	Unassigned	Unassigned	Unassigned	0	0	0	0	0	0	0	0	0	0	0	0	0	0	0	0	0	0	0	0	0	0	0	0	0	0	104	25	0	0	0	0	0	0	0	0	0	0	0	0	0	0
ddfd7e2088260ca269ba7421daf59773	23754	k__Bacteria	p__Proteobacteria	c__Alphaproteobacteria	o__Acetobacterales	f__Acetobacteraceae	Ambiguous_taxa	716	0	770	194	154	578	0	11	1518	124	359	0	0	0	0	0	0	0	600	82	0	1046	111	0	0	0	0	0	0	0	36	0	0	0	0	0	725	45	903	7	22	150
5b3cbf5f942da8d88df4500090156085	23630	k__Bacteria	p__Cyanobacteria	c__Oxyphotobacteria	o__Chloroplast	Ambiguous_taxa	Ambiguous_taxa	0	0	0	0	0	0	0	0	0	0	0	0	0	0	0	0	0	0	12	0	0	0	0	8	6474	0	0	0	0	0	0	0	0	0	0	0	0	0	0	0	0	0
aa261502dddb935a42373b6fc61fc0a1	23549	k__Bacteria	Unassigned	Unassigned	Unassigned	Unassigned	Unassigned	15	0	154	8	40	775	0	5173	394	23	1139	0	0	0	0	349	0	0	0	246	0	331	0	273	0	16	1415	13	0	0	321	6	0	721	0	0	0	0	222	0	0	0
4a1003994a952b254dbf7886a95a5793	23247	k__Bacteria	p__Proteobacteria	c__Alphaproteobacteria	o__Acetobacterales	f__Acetobacteraceae	g__Acetobacter	81	0	1109	46	20	972	0	107	3303	62	98	0	0	0	0	0	10	0	12	97	9	207	123	0	0	0	121	13	0	0	36	83	212	0	0	0	1507	346	31	0	0	0
1e67d4acc98c06eb215d23002e7bc7d6	22914	k__Bacteria	p__Proteobacteria	c__Gammaproteobacteria	o__Oceanospirillales	f__Halomonadaceae	g__Zymobacter	0	0	0	0	0	0	0	107	0	0	28	0	0	0	0	164	0	0	0	7	0	0	0	0	0	148	2777	0	0	0	0	0	0	194	0	0	0	0	8	0	7	0
abf9785d67b3e6f8e0db31b178533f8e	22704	k__Bacteria	Unassigned	Unassigned	Unassigned	Unassigned	Unassigned	66	0	92	8	228	66	20	1202	253	62	288	41	0	0	0	0	0	0	1450	523	18	41	0	0	0	0	1587	1227	0	0	15	0	18	0	0	0	0	4064	84	0	14	75
23acbae8c25157b57241284b7b58b6e1	22671	k__Bacteria	p__Actinobacteria	c__Actinobacteria	o__Micrococcales	f__Micrococcaceae	Ambiguous_taxa	0	0	0	0	0	0	0	0	0	0	0	0	0	0	0	0	0	0	0	0	0	0	0	0	0	0	0	0	0	0	0	0	0	0	0	0	0	0	0	0	0	0
b806e814fc47907c48d768279627caf2	22670	k__Bacteria	p__Bacteroidetes	c__Bacteroidia	o__Sphingobacteriales	f__Sphingobacteriaceae	g__Mucilaginibacter	0	0	0	0	0	0	0	0	0	0	0	0	0	0	0	0	0	2193	0	0	0	0	0	8	757	0	0	0	0	0	0	0	0	0	0	0	0	0	0	0	0	0
c0e3daec0e23cd5663207feb11754592	22325	k__Bacteria	p__Proteobacteria	c__Gammaproteobacteria	o__Pseudomonadales	f__Pseudomonadaceae	g__Pseudomonas	0	0	0	0	0	0	0	0	0	0	0	0	0	0	0	0	0	0	0	0	0	0	0	0	0	0	0	0	0	0	0	0	0	0	0	0	0	0	0	0	0	0
191292e622bb6e4d3ab6db5f3d2bb58b	22011	k__Bacteria	p__Proteobacteria	c__Alphaproteobacteria	o__Acetobacterales	f__Acetobacteraceae	g__Acetobacter	2230	0	400	442	3072	736	0	21	1110	751	42	0	0	0	0	0	0	0	25	105	0	974	25	0	0	0	0	0	0	0	350	13	0	0	0	0	256	256	38	0	0	45
cfa03ea9071168ade8522d354bb59f55	21659	k__Bacteria	Unassigned	Unassigned	Unassigned	Unassigned	Unassigned	0	0	1339	0	7	79	0	11	56	0	415	14	0	0	0	0	0	2193	37	37	9	363	494	0	0	0	518	1878	0	0	0	570	26	0	0	0	1052	0	0	0	0	0
e8c30e9ba1eefb41ab2bdf3bd17f926e	21594	k__Bacteria	Unassigned	Unassigned	Unassigned	Unassigned	Unassigned	0	0	15	0	0	0	0	0	0	0	0	152	0	0	0	0	0	0	0	0	0	0	0	8	0	0	0	0	0	0	0	0	0	0	0	0	0	0	0	0	7	0
5cb4327fc66c1532bbcd666162f9eecd	21567	k__Bacteria	Unassigned	Unassigned	Unassigned	Unassigned	Unassigned	0	0	62	0	0	0	0	0	0	0	0	0	0	0	0	0	0	0	0	0	0	0	0	0	2186	0	0	0	0	0	0	0	0	0	0	0	0	0	0	0	0	0
1060ab57aff88e2f318af7378e0283f8	21558	k__Bacteria	p__Firmicutes	c__Bacilli	o__Lactobacillales	f__Enterococcaceae	g__Enterococcus	0	0	0	15	0	0	0	21	0	0	0	0	0	0	0	0	0	0	0	3002	0	0	12	0	0	0	0	0	0	0	51	0	0	11	0	0	14	0	268	0	0	150
8a389ee2904e6d47f14b871f5ce1536c	21537	k__Bacteria	p__Proteobacteria	c__Alphaproteobacteria	o__Acetobacterales	f__Acetobacteraceae	Ambiguous_taxa	369	0	1339	0	756	2483	0	0	492	821	190	0	0	0	0	0	0	0	75	7	9	1181	49	0	0	0	17	0	0	2762	44	1319	0	0	0	0	882	166	15	0	0	0
46a0cb3a8787f0cd8c5eb1fd3156fdfd	21209	k__Bacteria	p__Proteobacteria	c__Gammaproteobacteria	o__Pseudomonadales	f__Pseudomonadaceae	g__Pseudomonas	0	0	0	0	0	0	0	0	0	0	0	0	0	0	0	0	0	0	0	0	0	0	0	70	18189	0	0	0	0	0	0	0	0	0	2618	0	0	0	0	0	0	0
a83270329d2e18150b61dc95efdc6846	21205	k__Bacteria	Unassigned	Unassigned	Unassigned	Unassigned	Unassigned	0	0	0	0	0	0	0	0	14	0	0	0	0	0	0	10	0	0	0	0	0	0	0	0	0	0	0	0	0	0	0	0	0	0	0	0	85	0	0	0	0	0
6e1e5ed7449e65e0b928127dd2d946b7	21141	k__Bacteria	Unassigned	Unassigned	Unassigned	Unassigned	Unassigned	0	0	0	0	0	0	0	0	0	0	0	0	0	0	0	0	0	0	250	0	0	0	0	0	0	0	259	13	19994	0	0	0	0	0	0	0	0	0	8	14	0	0
475f1188dc945d23ec84afef19b4efdc	21134	k__Bacteria	p__Proteobacteria	c__Alphaproteobacteria	o__Acetobacterales	f__Acetobacteraceae	g__Acetobacter	480	0	2417	0	40	1301	0	0	492	93	127	0	4739	0	0	0	0	0	12	0	0	1948	49	0	0	0	52	0	0	0	51	26	9	0	0	0	313	15	459	0	115	30
b2691754e592e3cdc7eaffaff3958f17	21098	k__Bacteria	Unassigned	Unassigned	Unassigned	Unassigned	Unassigned	52	0	77	0	361	39	0	0	14	93	91	0	0	0	0	0	0	0	0	0	18	0	0	16	0	0	0	0	0	0	0	32	689	11	0	0	0	0	0	0	0	0
7f4c40689d4e570249c2999155ccc34c	21088	k__Bacteria	p__Proteobacteria	c__Alphaproteobacteria	o__Rickettsiales	f__Mitochondria	Ambiguous_taxa	0	0	0	15	0	13	39	1642	0	31	98	0	0	0	0	10	10	0	0	2390	0	0	0	0	0	33	0	0	11	0	0	13	0	0	0	0	0	30	0	0	0	15
90e376bf306e72cf03f3883fbbf8470a	20986	k__Bacteria	Unassigned	Unassigned	Unassigned	Unassigned	Unassigned	0	0	0	0	0	0	0	0	0	0	0	0	0	0	0	0	0	0	0	0	0	0	0	0	0	0	0	0	0	0	0	0	0	0	0	0	0	15852	0	0	0	0
a3563532abfe4c76b8c8ed01d032ce54	20976	k__Bacteria	Unassigned	Unassigned	Unassigned	Unassigned	Unassigned	0	0	0	0	0	0	0	0	0	0	0	0	0	0	0	0	0	0	0	0	0	0	0	0	0	0	0	0	0	0	0	0	0	0	0	0	0	0	0	0	0	0
1a81c6ab503777c6e5d73a81d83bdcd7	20830	k__Bacteria	p__Bacteroidetes	c__Bacteroidia	o__Chitinophagales	f__Chitinophagaceae	Ambiguous_taxa	0	0	0	0	0	0	0	0	0	0	0	0	0	0	7380	0	0	2193	0	22	0	0	0	8	5605	0	0	0	0	0	0	0	0	0	0	0	0	0	0	0	0	0
6dffbdbb872054240950b6b02aac7993	20817	k__Bacteria	p__Proteobacteria	c__Alphaproteobacteria	o__Acetobacterales	f__Acetobacteraceae	g__Acetobacter	4703	0	1047	256	736	3640	20	0	98	108	330	0	0	0	0	0	0	0	75	0	0	1637	99	0	0	0	52	0	0	0	678	0	26	0	0	0	370	75	99	0	7	300
23006b4a1e25b86dfc338f7ec59d0aa6	20733	k__Bacteria	p__Proteobacteria	c__Alphaproteobacteria	o__Acetobacterales	f__Acetobacteraceae	g__Acetobacter	15	0	631	15	13	920	0	75	4118	0	141	14	0	0	0	0	0	0	100	7	0	300	49	0	0	0	0	0	0	0	15	13	26	0	0	0	1778	196	0	0	29	0
103a367c69776d0f170b97829c7593af	20710	k__Bacteria	Unassigned	Unassigned	Unassigned	Unassigned	Unassigned	0	0	0	0	0	0	0	0	0	0	0	0	0	0	0	0	0	0	0	0	0	0	0	0	0	0	155	125	0	0	0	0	0	0	0	0	0	0	15	0	0	0
9c1b67d17ddc807bc746d4003ba6e4f9	20625	k__Bacteria	p__Proteobacteria	c__Alphaproteobacteria	o__Acetobacterales	f__Acetobacteraceae	g__Gluconobacter	0	0	15	62	40	13	0	429	42	8	1737	3770	0	0	0	0	0	0	200	403	101	83	0	16	0	0	17	13	0	0	29	83	0	0	0	0	284	0	0	0	0	689
60c02284b4fedd6ee9b10ddee6dce2d5	20570	k__Bacteria	p__Proteobacteria	c__Gammaproteobacteria	o__Enterobacteriales	f__Enterobacteriaceae	g__Serratia	0	0	15	0	13	0	0	0	0	0	28	0	0	0	0	0	10	0	0	0	0	10	0	0	0	0	0	0	0	0	0	0	16754	0	0	0	0	0	0	0	0	0
41336991b6c9a25e2a27ec2a8f2a6469	20506	k__Bacteria	p__Proteobacteria	c__Alphaproteobacteria	o__Acetobacterales	f__Acetobacteraceae	Ambiguous_taxa	303	0	2725	0	1459	2037	0	11	267	666	302	0	0	0	0	0	0	0	0	0	0	249	25	0	0	0	86	0	0	0	15	935	9	0	0	0	1692	30	0	0	0	0
3191e85d748fe67fda3951f583df5e4a	20371	k__Bacteria	p__Proteobacteria	c__Gammaproteobacteria	o__Enterobacteriales	f__Enterobacteriaceae	Ambiguous_taxa	0	0	15	0	0	0	0	0	0	0	0	0	0	0	0	0	0	0	0	0	0	0	0	0	0	0	17	0	0	0	0	0	0	0	2618	0	0	0	46	0	0	0
e1f49f6d2cc245ea1d29428762825243	20196	k__Bacteria	Unassigned	Unassigned	Unassigned	Unassigned	Unassigned	0	0	0	0	0	0	0	0	0	0	0	0	0	0	0	370	0	0	0	0	0	0	0	0	0	0	0	0	0	0	0	0	0	526	0	0	0	0	0	0	0	0
72d2fca2eb91c99e45d4c2934faedd1d	19957	k__Bacteria	Unassigned	Unassigned	Unassigned	Unassigned	Unassigned	0	0	0	0	47	0	0	1857	253	39	21	0	0	0	0	0	0	0	6761	0	257	0	210	31	0	16	0	0	0	0	58	0	0	0	0	0	611	0	482	0	0	0
3484c08aacb7bd62e808ffe418c33f65	19916	k__Bacteria	p__Proteobacteria	c__Alphaproteobacteria	o__Acetobacterales	f__Acetobacteraceae	g__Gluconobacter	22	0	585	325	462	381	0	1052	0	15	120	0	0	0	923	10	0	0	37	418	18	62	161	8	0	0	121	6122	0	0	66	32	26	0	0	0	14	346	168	7	57	30
22d11e2bf4cf2ce44e45fcd1f3f07242	19820	k__Bacteria	Unassigned	Unassigned	Unassigned	Unassigned	Unassigned	118	0	62	147	375	13	0	386	141	108	127	166	0	0	0	0	0	0	3487	351	284	31	37	1209	0	0	449	551	0	0	7	6	954	1395	0	0	14	2695	436	0	7	60
693a361e108334d9fd5c2f7b304c21b1	19820	k__Bacteria	p__Proteobacteria	c__Alphaproteobacteria	o__Acetobacterales	f__Acetobacteraceae	Ambiguous_taxa	0	4405	0	8	0	0	0	0	126	0	7	0	0	0	0	0	0	4386	0	0	0	0	12	0	0	0	0	0	0	0	0	0	0	0	0	0	0	0	0	0	22	0
b58fcbb1aad4fca852f795a7b57e6025	19681	k__Bacteria	p__Proteobacteria	c__Alphaproteobacteria	o__Acetobacterales	f__Acetobacteraceae	Ambiguous_taxa	332	0	770	8	1339	39	0	107	155	542	921	28	0	0	0	0	0	0	0	52	312	1191	198	0	0	0	1035	0	0	0	146	3414	0	0	0	0	1109	0	0	0	50	0
a10e56dd881e5bf871f0dc47e5b41b61	19519	k__Bacteria	Unassigned	Unassigned	Unassigned	Unassigned	Unassigned	0	0	0	0	0	0	0	54	0	0	0	0	0	0	0	0	0	0	0	22	0	0	0	0	0	0	0	0	0	0	0	0	0	0	0	0	0	14647	0	7	7	0
a1e8655547f26f9e6acb574bdebe7bd8	19504	k__Bacteria	p__Proteobacteria	c__Alphaproteobacteria	o__Acetobacterales	f__Acetobacteraceae	g__Gluconobacter	0	0	108	46	47	0	0	247	84	23	2587	3784	0	0	0	0	21	0	200	306	128	41	0	8	0	0	52	75	0	0	44	45	0	0	0	0	327	15	0	0	0	764
e1b50ce97c34dff898f5fd74f7b4ffff	19373	k__Bacteria	Unassigned	Unassigned	Unassigned	Unassigned	Unassigned	0	0	0	0	0	0	0	0	0	0	0	0	0	0	19373	0	0	0	0	0	0	0	0	0	0	0	0	0	0	0	0	0	0	0	0	0	0	0	0	0	0	0
755a8215d3b20a7cbf93c905d80e273d	19196	k__Bacteria	p__Firmicutes	c__Clostridia	o__Clostridiales	f__Clostridiaceae	Ambiguous_taxa	0	0	15	0	0	0	0	0	155	0	21	0	0	0	0	0	0	0	0	0	0	0	0	0	0	0	0	0	0	0	0	0	0	0	0	17544	0	0	0	0	0	0
17bc0df6537de29a4df9d9777b979a9f	19174	k__Bacteria	Unassigned	Unassigned	Unassigned	Unassigned	Unassigned	0	0	46	8	87	53	0	1857	42	46	63	14	0	0	0	10	0	0	337	448	0	0	0	16	0	0	707	2291	0	0	7	6	18	0	0	0	0	1686	8	7	22	45
85fd1e66cbb7daddfe5244f25006f2df	18922	k__Bacteria	Unassigned	Unassigned	Unassigned	Unassigned	Unassigned	52	0	139	0	382	13	0	0	0	101	112	0	0	0	0	0	0	0	0	0	73	21	0	0	0	0	0	0	0	0	0	13	1422	0	0	0	0	0	0	0	0	0
9f707337add61f251a8112efcce2b9b6	18898	k__Bacteria	p__Proteobacteria	c__Alphaproteobacteria	o__Acetobacterales	f__Acetobacteraceae	g__Acetobacter	0	0	0	0	0	328	315	11	365	0	0	0	0	0	0	0	0	0	37	7	0	0	86	0	0	0	0	0	0	0	1086	0	0	0	0	0	427	151	0	7	72	30
47f361688e1235babf4ab71f691688ed	18858	k__Bacteria	Unassigned	Unassigned	Unassigned	Unassigned	Unassigned	0	0	0	0	0	0	0	11	0	0	0	0	0	0	0	0	10	0	550	0	0	0	0	101	0	0	35	0	0	0	0	0	9	7331	0	0	0	0	0	0	0	0
b179ed6b4b277d85f1585ca8dcf7946e	18846	k__Bacteria	Unassigned	Unassigned	Unassigned	Unassigned	Unassigned	0	0	0	0	0	0	0	21	0	0	0	0	0	0	0	359	10	0	0	0	0	0	0	0	0	0	0	0	0	0	0	0	0	526	0	0	0	0	0	0	0	0
8c27e1fd33e7716ca54e1ab6bcade258	18711	k__Bacteria	p__Proteobacteria	c__Gammaproteobacteria	o__Enterobacteriales	f__Enterobacteriaceae	Ambiguous_taxa	0	0	0	0	0	0	59	0	0	0	14	0	0	0	0	0	0	0	0	0	0	0	0	8	0	0	0	13	0	0	0	0	0	0	0	0	0	0	0	0	0	0
d4ec6c82b260d7c9c28a11d74b337c84	18570	k__Bacteria	p__Proteobacteria	c__Alphaproteobacteria	o__Acetobacterales	f__Acetobacteraceae	g__Komagataeibacter	81	0	139	1557	33	26	0	0	253	15	84	69	0	0	0	0	0	0	400	97	0	218	235	0	0	0	0	6886	0	0	350	0	0	0	0	0	100	0	620	0	22	15
74de923c7ed14d2a6fdf40520cd34afd	18564	k__Bacteria	p__Proteobacteria	c__Alphaproteobacteria	o__Acetobacterales	f__Acetobacteraceae	Ambiguous_taxa	207	0	2571	0	569	3075	0	0	239	480	21	0	0	0	0	0	0	0	25	0	0	259	0	0	0	0	0	13	0	0	0	871	0	0	0	0	1564	0	0	0	0	0
5668d47c60567e85b2a45ea4d62ec2fe	18370	k__Bacteria	p__Actinobacteria	c__Actinobacteria	o__Corynebacteriales	f__Mycobacteriaceae	g__Mycobacterium	0	0	0	0	0	0	0	0	0	0	0	0	0	0	0	0	0	2193	0	0	0	0	0	0	0	0	0	0	0	0	0	0	0	0	0	0	0	0	0	0	0	0
8f25e5832d8e4e3c300c52bddbca9008	18237	k__Bacteria	p__Proteobacteria	c__Alphaproteobacteria	o__Acetobacterales	f__Acetobacteraceae	g__Acetobacter	0	0	893	0	7	131	0	11	239	0	7	0	0	0	0	0	0	0	0	0	0	41	0	0	0	0	0	163	0	0	0	6	0	0	0	0	156	0	0	0	0	0
b051a630573c2ec89edeb1e8a816d0d6	18186	k__Bacteria	p__Acidobacteria	c__Acidobacteriia	o__Acidobacteriales	f__Acidobacteriaceae	g__Acidicapsa	0	0	0	0	0	0	0	0	0	0	0	0	0	0	0	0	0	0	0	0	0	0	0	0	0	0	0	0	0	0	0	0	0	0	0	17544	0	0	0	0	0	0
475d4d5dc9c5e286888bf7bf775d1047	18132	k__Bacteria	p__Actinobacteria	c__Actinobacteria	o__Frankiales	f__Frankiaceae	g__Jatrophihabitans	0	0	0	0	0	0	0	0	0	0	0	0	0	0	0	0	0	0	0	0	0	0	0	0	0	0	0	0	0	0	0	0	0	0	0	17544	0	0	0	0	0	0
e73093daa0fd3f234855b50c26688ed8	18039	k__Bacteria	Unassigned	Unassigned	Unassigned	Unassigned	Unassigned	59	0	77	15	482	53	0	75	56	116	105	0	0	0	0	21	0	0	187	7	37	10	12	195	0	0	35	0	0	0	0	13	627	103	0	0	0	0	23	0	0	0
b0e642b06b1f068ee3bb18a835701af0	17998	k__Bacteria	p__Proteobacteria	c__Gammaproteobacteria	o__Enterobacteriales	f__Enterobacteriaceae	g__Serratia	0	0	0	0	0	0	0	0	0	0	0	0	0	0	0	0	0	0	475	0	0	0	0	0	0	0	0	0	17427	0	0	0	0	0	0	0	0	0	0	14	0	0
813b3214e55420d29d92558e712d85d6	17873	k__Bacteria	p__Proteobacteria	c__Gammaproteobacteria	o__Betaproteobacteriales	f__Burkholderiaceae	g__Janthinobacterium	0	0	0	0	0	0	0	0	0	0	0	0	0	0	0	0	0	0	0	0	0	0	0	0	196	0	0	0	0	0	0	0	0	0	0	0	0	0	0	0	0	0
ab1f070bb6911fd92f9be09e690078f6	17855	k__Bacteria	p__Proteobacteria	c__Gammaproteobacteria	o__Enterobacteriales	f__Enterobacteriaceae	g__Pantoea	0	0	0	0	0	0	0	0	0	0	0	0	0	0	0	0	0	0	137	0	0	0	0	0	0	0	2519	125	1568	0	0	0	203	0	0	0	0	4200	0	0	7	0
3931119ae79928573fc2b78bc99e1a7a	17719	k__Bacteria	Unassigned	Unassigned	Unassigned	Unassigned	Unassigned	0	0	185	0	20	0	0	472	141	0	28	0	0	0	0	92	10	0	4374	418	0	21	12	4799	0	0	138	13	0	0	0	6	0	2448	0	0	0	0	23	0	0	0
8583947660b8a093b217d5a78ddc2ce2	17706	k__Bacteria	Unassigned	Unassigned	Unassigned	Unassigned	Unassigned	0	0	0	0	0	0	0	0	0	0	0	0	0	0	0	0	0	0	0	0	0	0	0	8	0	16701	86	0	0	0	0	0	0	0	0	0	0	0	0	0	0	0
4808294d994fd87400d32aee2239ed9d	17673	k__Bacteria	Unassigned	Unassigned	Unassigned	Unassigned	Unassigned	0	4405	0	0	0	0	0	107	1644	0	0	0	0	0	0	0	10	0	3924	0	0	0	790	0	0	0	0	0	0	0	284	0	0	0	0	0	0	0	23	0	0	0
dd3ffd81cad9e69668bf42014958a870	17115	k__Bacteria	p__Proteobacteria	c__Alphaproteobacteria	o__Acetobacterales	f__Acetobacteraceae	g__Komagataeibacter	1063	0	416	0	13	1367	0	11	2558	23	197	0	0	0	0	0	0	0	87	0	0	756	939	0	0	0	224	0	0	0	0	0	71	0	0	0	597	0	46	0	1312	0
a8b01984eeb823e6e54bab4644c31171	17099	k__Bacteria	Unassigned	Unassigned	Unassigned	Unassigned	Unassigned	0	0	0	0	0	0	0	0	0	0	0	0	0	0	0	0	0	0	0	0	0	0	0	0	0	16635	173	0	0	0	0	0	0	0	0	0	0	0	0	0	0	0
a5f0fb830763eb0ea59b5c371fd085ca	16768	k__Bacteria	Unassigned	Unassigned	Unassigned	Unassigned	Unassigned	15	0	31	0	194	0	0	462	1996	23	0	0	0	0	0	0	0	0	2212	0	18	0	173	62	0	0	0	0	0	0	211	0	0	0	0	0	100	75	474	0	0	0
a57b51d02c9d77781b825dde8671b8a2	16714	k__Bacteria	p__Proteobacteria	c__Alphaproteobacteria	o__Rhizobiales	f__Xanthobacteraceae	Ambiguous_taxa	0	0	0	0	0	0	0	0	0	0	0	0	0	0	0	0	0	0	0	15	0	0	0	0	308	0	0	0	0	0	0	0	0	0	5236	0	0	0	0	0	0	0
ed524b4861c4ddbb9307a12f4b67b01e	16554	k__Bacteria	Unassigned	Unassigned	Unassigned	Unassigned	Unassigned	0	0	0	0	0	0	0	0	0	0	0	0	0	0	0	0	0	0	0	0	0	0	0	0	0	0	104	0	0	0	0	0	0	0	0	0	0	0	0	0	0	0
bdab964759bf6e9eb620f931a93a7b4e	16494	k__Bacteria	Unassigned	Unassigned	Unassigned	Unassigned	Unassigned	44	0	92	23	241	39	0	129	112	62	77	0	0	0	0	31	0	0	3187	403	9	52	0	1498	0	0	69	113	0	0	0	6	309	1121	0	0	0	0	99	0	0	15
fee5f979a037d6bc1e9c20cdb6ebe9a5	16429	k__Bacteria	p__Proteobacteria	c__Alphaproteobacteria	o__Sphingomonadales	f__Sphingomonadaceae	g__Zymomonas	7	0	0	0	47	0	0	150	1279	8	0	0	0	0	0	0	0	0	1000	0	9	0	12	8	0	0	0	0	0	0	22	0	0	0	0	0	228	15	528	0	0	15
e804a5d9eac9b076fd433c1d719e097e	16359	k__Bacteria	Unassigned	Unassigned	Unassigned	Unassigned	Unassigned	0	0	0	0	0	0	0	0	0	0	14	0	0	0	0	0	10	0	0	0	0	0	0	0	0	2294	1484	0	0	0	0	0	0	0	0	0	0	0	0	0	0	0
a1a4f5251bfa1053faf254e49a89b8e7	16316	k__Bacteria	p__Proteobacteria	c__Alphaproteobacteria	o__Acetobacterales	f__Acetobacteraceae	Ambiguous_taxa	879	0	893	62	1011	1551	0	0	492	612	197	0	0	0	0	0	0	0	100	45	18	622	0	0	0	0	0	0	0	0	44	532	0	0	0	0	1451	30	23	0	0	0
253fd562ffd11720edf290ad93d34855	16252	k__Bacteria	p__Proteobacteria	c__Alphaproteobacteria	o__Acetobacterales	f__Acetobacteraceae	g__Acetobacter	2998	0	693	70	295	2470	0	0	141	31	127	0	0	0	0	0	0	0	0	7	0	1336	198	0	0	0	17	0	0	0	357	26	0	0	0	0	270	15	237	0	251	15
e6083ac4815048aac3d864ef28460595	16222	k__Bacteria	Unassigned	Unassigned	Unassigned	Unassigned	Unassigned	0	0	0	0	0	0	0	0	0	0	7	0	0	0	0	0	0	0	62	0	0	0	0	0	0	0	431	0	0	0	0	0	8231	11	0	0	0	15	8	20	0	0
966f4c88fd658ac50d253b47d0b2b61c	16152	k__Bacteria	p__Proteobacteria	c__Alphaproteobacteria	o__Acetobacterales	f__Acetobacteraceae	g__Acetobacter	421	0	1493	0	763	2878	0	0	239	565	56	0	0	0	0	0	0	0	0	7	0	331	37	0	0	0	35	0	0	0	0	1114	9	0	0	0	981	45	0	0	0	0
7b1548e795964fc251d2aeb54f7f8d33	16030	k__Bacteria	p__Verrucomicrobia	c__Verrucomicrobiae	o__Chthoniobacterales	f__Terrimicrobiaceae	g__Terrimicrobium	0	0	0	0	0	0	0	0	0	0	0	0	0	0	0	0	0	0	0	0	0	0	0	31	12892	0	0	0	0	0	0	0	0	0	2618	0	0	0	0	0	0	0
fcb2d4a6418f18f11695615039f7d482	16027	k__Bacteria	p__Proteobacteria	c__Alphaproteobacteria	o__Acetobacterales	f__Acetobacteraceae	Ambiguous_taxa	52	0	754	31	20	26	0	0	267	0	14	0	0	0	0	0	0	0	50	0	0	570	247	0	0	0	69	513	0	0	175	0	18	0	0	0	156	0	298	0	65	0
9a83bd98bd516d44a1b09b96cf049570	16022	k__Bacteria	Unassigned	Unassigned	Unassigned	Unassigned	Unassigned	207	0	169	39	542	79	0	236	295	225	120	0	0	0	0	10	10	0	1275	299	27	83	25	609	0	0	86	501	0	0	29	6	574	446	0	0	0	2815	230	0	7	135
29cc5cfa404dcd7e3234b5c0daa8665a	15943	k__Bacteria	Unassigned	Unassigned	Unassigned	Unassigned	Unassigned	0	0	15	8	0	0	3088	0	0	0	0	0	0	0	0	0	0	0	0	0	0	0	0	8	1766	0	0	0	0	0	0	0	0	0	2618	0	14	0	398	0	14	30
eabf24434f6a4933c890235b77113e52	15935	k__Bacteria	p__Proteobacteria	c__Alphaproteobacteria	o__Acetobacterales	f__Acetobacteraceae	g__Acetobacter	0	0	539	31	100	263	0	182	1462	31	49	0	0	0	0	0	0	0	37	179	37	21	0	0	0	0	155	326	0	0	22	83	0	0	0	0	1465	120	8	0	0	15
064e1906675a095f82ffaca1d748ea50	15680	k__Bacteria	Unassigned	Unassigned	Unassigned	Unassigned	Unassigned	15	0	0	0	67	0	0	11	1672	15	0	0	0	0	0	0	0	0	287	0	18	0	12	0	0	0	0	0	0	0	22	0	0	0	0	0	156	75	230	0	0	0
353dc9e514176baefc24b952e1309bba	15573	k__Bacteria	p__Proteobacteria	c__Gammaproteobacteria	o__Pseudomonadales	f__Pseudomonadaceae	g__Pseudomonas	0	0	0	0	0	13	0	0	0	0	0	0	9479	0	0	0	0	0	0	0	0	0	0	0	673	49	0	0	0	0	0	0	0	0	0	0	0	0	0	0	0	0
479dd7127ac8f60226f1af55ebd61e73	15503	k__Bacteria	Unassigned	Unassigned	Unassigned	Unassigned	Unassigned	7	0	139	39	54	250	0	4551	323	15	619	0	0	0	0	82	0	0	0	224	27	197	0	312	0	0	518	0	0	0	211	0	0	492	0	0	0	0	367	0	0	0
c113e38d9f316ae968be60ccf42208f2	15426	k__Bacteria	Unassigned	Unassigned	Unassigned	Unassigned	Unassigned	7	0	62	15	7	342	0	2587	281	8	520	14	0	0	0	431	10	0	0	75	18	197	0	203	0	0	1225	0	0	0	233	0	0	549	0	0	0	0	184	0	0	15
a362d4a1cb3a07d4b2929a69617621e5	15393	k__Bacteria	p__Proteobacteria	c__Gammaproteobacteria	o__Enterobacteriales	f__Enterobacteriaceae	g__Dickeya	30	0	62	0	80	0	0	0	0	23	42	55	0	0	0	0	0	0	112	22	27	21	0	0	0	0	1777	288	0	0	0	0	327	0	0	0	0	1189	77	0	0	0
b895f9d0c98dc97f8c66ec988a5b7ae7	15355	k__Bacteria	Unassigned	Unassigned	Unassigned	Unassigned	Unassigned	0	0	0	0	7	0	0	0	0	0	14	0	0	0	0	0	0	0	62	0	0	0	0	0	0	0	1846	238	0	0	0	13	459	0	0	0	0	15	23	0	0	0
9a24c53948a060a82d579cc9012e1f3f	15326	k__Bacteria	p__Proteobacteria	c__Alphaproteobacteria	o__Rhizobiales	f__Beijerinckiaceae	Ambiguous_taxa	0	0	0	0	0	0	14615	0	14	8	14	0	0	0	0	0	0	0	12	7	0	0	0	8	0	0	0	0	0	0	51	0	0	0	0	0	0	0	0	0	0	0
797916c4a1b0821213502cfd3664ce97	15318	k__Bacteria	p__Proteobacteria	c__Gammaproteobacteria	o__Enterobacteriales	f__Enterobacteriaceae	Ambiguous_taxa	0	0	0	0	0	0	0	0	0	0	0	0	0	0	0	10	0	0	25	0	0	0	0	0	0	0	0	13	15047	0	0	0	0	126	0	0	0	0	0	61	0	0
4a877823e8fc817fbaedbe0299ad8156	15314	k__Bacteria	Unassigned	Unassigned	Unassigned	Unassigned	Unassigned	0	0	0	0	0	0	157	0	0	0	0	12635	0	0	0	0	0	0	0	0	0	0	0	0	0	0	0	0	0	0	0	0	0	0	0	0	0	0	0	0	0	0
04e533ee462c2566159806d561046898	15309	k__Bacteria	p__Actinobacteria	c__Actinobacteria	o__Micrococcales	f__Microbacteriaceae	Ambiguous_taxa	0	0	0	0	0	0	0	0	14	8	0	41	0	0	0	0	0	0	0	7	0	0	0	62	0	0	0	188	0	0	22	0	0	0	0	0	43	0	8	0	0	0
cfdbeefd144b6581e9865b2055ba23c4	15308	k__Bacteria	p__Proteobacteria	c__Alphaproteobacteria	o__Acetobacterales	f__Acetobacteraceae	g__Acidiphilium	0	0	0	0	0	0	14694	0	0	0	0	83	0	0	0	0	0	0	0	37	0	0	0	0	0	66	0	0	0	0	7	0	0	0	0	0	85	0	8	0	0	0
d8a12c408e975fe3f1afd7b0dbb6b4e3	15253	k__Bacteria	Unassigned	Unassigned	Unassigned	Unassigned	Unassigned	0	0	0	0	0	0	0	11	0	0	14	0	0	0	0	8418	10	0	0	0	0	0	0	16	0	0	397	0	0	0	0	0	0	4415	0	0	0	0	0	0	0	0
d71ea69ad1b26871e0d0323a54d6bd1e	15176	k__Bacteria	p__Proteobacteria	c__Alphaproteobacteria	o__Acetobacterales	f__Acetobacteraceae	g__Gluconobacter	354	0	539	139	716	604	20	204	169	410	49	0	4739	0	0	0	0	0	62	224	0	52	25	8	0	0	0	263	0	0	36	263	26	0	0	0	739	60	61	0	0	15
0a5a912e8609e8d3bf1d2868f6c72d1b	15018	k__Bacteria	p__Proteobacteria	c__Alphaproteobacteria	o__Acetobacterales	f__Acetobacteraceae	Ambiguous_taxa	30	0	6282	0	201	315	0	0	42	217	225	0	0	0	0	0	0	0	0	0	0	135	25	0	0	0	104	0	0	0	0	128	0	0	0	0	2631	0	15	0	7	0
20c9feb13585c8a0cc99022e82c3ceb0	14902	k__Bacteria	Unassigned	Unassigned	Unassigned	Unassigned	Unassigned	0	0	0	0	0	0	0	0	0	0	7	0	0	0	0	21	31	0	0	0	0	0	0	0	0	0	2294	0	0	0	0	0	0	0	0	0	0	0	31	0	0	0
e4c5b705981bcfcdf46491c480838dd7	14896	k__Bacteria	Unassigned	Unassigned	Unassigned	Unassigned	Unassigned	0	0	0	0	0	0	0	0	0	0	0	14	0	1471	0	6426	0	0	0	0	0	0	0	31	0	0	0	0	0	0	0	0	0	6267	0	0	0	0	0	14	0	0
9bd81a1172f896366ea5c6353d083830	14885	k__Bacteria	Unassigned	Unassigned	Unassigned	Unassigned	Unassigned	0	0	123	0	0	0	0	0	0	0	35	0	0	0	0	0	0	0	0	0	0	31	173	0	0	0	707	0	0	0	0	0	0	0	0	0	28	0	0	0	29	0
e5d2897df2f464827244b871d67ee050	14844	k__Bacteria	p__Proteobacteria	c__Alphaproteobacteria	o__Rhizobiales	f__Devosiaceae	g__Devosia	0	0	0	0	0	0	0	0	0	0	0	0	0	0	0	0	0	0	0	0	0	0	0	0	0	0	0	0	0	0	0	0	0	0	0	0	0	0	0	0	0	0
bf1829f0cb1ffefd5796023d1a5a83ac	14819	k__Bacteria	p__Proteobacteria	c__Alphaproteobacteria	o__Acetobacterales	f__Acetobacteraceae	g__Gluconobacter	458	0	554	15	2082	920	0	0	239	844	70	0	0	0	0	0	0	0	87	22	0	166	99	0	0	0	0	0	0	0	15	154	9	0	0	0	953	30	0	0	0	0
8bcccf06f28b3ca868eb7d366a1cbc42	14813	k__Bacteria	p__Proteobacteria	c__Alphaproteobacteria	o__Acetobacterales	f__Acetobacteraceae	Ambiguous_taxa	0	0	231	8	13	79	0	11	169	70	2981	83	0	0	0	0	0	0	50	52	9	207	0	8	0	0	224	25	0	0	36	243	0	0	0	0	469	0	8	0	0	255
a3296078e04a861dcfebf6e94fcd9796	14788	k__Bacteria	Unassigned	Unassigned	Unassigned	Unassigned	Unassigned	0	0	0	0	0	0	0	0	0	0	0	0	0	0	0	0	0	0	0	0	0	0	0	0	0	0	0	0	0	0	0	0	0	0	0	0	0	0	0	0	0	0
3a97281edc1c43ea378a1f3028d9912d	14745	k__Bacteria	p__Proteobacteria	c__Alphaproteobacteria	o__Sphingomonadales	f__Sphingomonadaceae	g__Zymomonas	0	0	0	0	0	0	0	54	281	0	0	0	0	0	0	0	499	0	487	0	0	0	0	0	0	0	0	0	0	0	0	0	0	0	0	0	0	60	107	0	0	0
5acc892922e714fffafcdab02a3c708f	14737	k__Bacteria	p__Proteobacteria	c__Alphaproteobacteria	o__Acetobacterales	f__Acetobacteraceae	g__Acetobacter	22	0	200	612	0	26	393	161	1729	0	127	138	0	0	0	0	0	2193	150	0	0	62	74	0	0	0	0	0	0	0	0	0	62	0	0	0	256	0	490	0	72	0
dd8c8d60bfca3e1df01a4bbff8d3326e	14619	k__Bacteria	p__Proteobacteria	c__Alphaproteobacteria	o__Sphingomonadales	f__Sphingomonadaceae	g__Sphingomonas	0	0	0	0	0	39	590	0	0	0	0	0	0	0	0	0	0	0	0	0	0	0	0	0	252	16	0	225	0	0	29	0	0	0	0	0	14	0	15	0	0	0
b00b5317329f15843e3f6107c3dea47e	14532	k__Bacteria	Unassigned	Unassigned	Unassigned	Unassigned	Unassigned	1846	0	15	0	201	0	0	0	0	93	759	14	0	0	0	0	0	0	0	0	18	0	12	0	0	0	0	2980	0	0	2711	0	9	0	0	0	0	0	0	0	0	0
32bf262a8558870b413decf381dd1551	14350	k__Bacteria	Unassigned	Unassigned	Unassigned	Unassigned	Unassigned	0	0	0	0	0	0	0	0	0	0	0	0	0	0	0	0	0	0	0	0	0	0	0	0	0	0	0	0	0	0	0	0	0	0	0	0	0	0	0	0	0	0
9ce24acd4570174ce416768ed0082c7d	14331	k__Bacteria	Unassigned	Unassigned	Unassigned	Unassigned	Unassigned	0	0	0	0	0	0	0	0	0	0	0	0	0	0	0	0	0	0	0	0	0	0	0	0	0	0	0	0	0	0	0	0	0	0	0	0	0	0	0	0	0	0
8e92ca076b0ebeb3410be04a58323b47	14168	k__Bacteria	Unassigned	Unassigned	Unassigned	Unassigned	Unassigned	0	0	0	0	0	0	0	0	0	0	0	0	0	0	0	0	0	0	0	0	0	0	0	0	0	0	0	0	0	0	0	0	0	0	0	0	0	0	0	0	0	0
a4b2e930a76a626cf60d5184c7ce8e11	14066	k__Bacteria	p__Proteobacteria	c__Gammaproteobacteria	o__Enterobacteriales	f__Enterobacteriaceae	g__Providencia	0	0	15	0	0	92	0	0	0	0	0	28	0	0	0	0	0	0	0	0	0	0	235	0	0	0	0	0	0	0	0	0	0	0	0	0	0	0	0	0	179	0
19b1bd360a4f6a05ad984a7c82570009	13986	k__Bacteria	p__Proteobacteria	c__Alphaproteobacteria	o__Acetobacterales	f__Acetobacteraceae	g__Gluconobacter	391	0	477	0	207	486	0	11	450	356	77	0	0	0	923	0	0	0	37	7	64	62	148	0	0	0	173	639	0	0	7	333	274	0	0	0	896	105	15	0	14	285
a5d8f1624663b1876a5fede74debdd54	13927	k__Bacteria	p__Proteobacteria	c__Alphaproteobacteria	o__Acetobacterales	f__Acetobacteraceae	g__Acetobacter	340	0	1570	0	770	2194	0	11	126	542	70	0	0	0	0	0	0	0	12	0	9	135	37	0	0	0	0	0	0	0	7	1191	18	0	0	0	1024	15	8	0	0	0
1db3ecd0bca1f98a41c9bf937bdefd37	13856	k__Bacteria	Unassigned	Unassigned	Unassigned	Unassigned	Unassigned	0	0	31	0	20	0	0	0	0	0	77	0	0	0	0	0	0	0	0	15	55	21	0	0	0	0	0	0	0	0	0	0	0	0	0	0	0	0	0	0	0	0
e2e50dc2bdf7e21187c097ce3b548d56	13839	k__Bacteria	Unassigned	Unassigned	Unassigned	Unassigned	Unassigned	0	0	0	0	0	0	0	0	0	0	0	0	0	0	0	0	0	0	0	0	0	0	0	0	0	0	52	0	0	0	0	0	0	0	0	0	0	0	0	0	0	0
599c24b2843fb9e9ecf3fd4f5c0d5eec	13778	k__Bacteria	p__Proteobacteria	c__Alphaproteobacteria	o__Acetobacterales	f__Acetobacteraceae	Ambiguous_taxa	15	0	123	991	0	0	0	11	141	0	14	0	0	0	0	0	0	0	112	217	0	10	111	0	0	0	0	7199	0	0	262	0	0	0	0	0	156	0	31	0	0	0
ae216999beeabd62a70e40680c3c5e4c	13768	k__Bacteria	p__Proteobacteria	c__Alphaproteobacteria	o__Acetobacterales	f__Acetobacteraceae	g__Gluconobacter	406	0	908	15	937	1459	0	11	295	550	91	14	0	0	0	0	0	0	100	30	27	549	0	0	0	0	0	0	0	0	29	730	0	0	0	0	1067	90	15	0	0	15
88d8ffc869f0dc60fb828401878e21f3	13744	k__Bacteria	Unassigned	Unassigned	Unassigned	Unassigned	Unassigned	30	0	354	0	60	0	0	236	98	15	14	0	0	0	0	41	0	0	3149	411	0	10	0	2871	0	0	362	0	0	0	0	6	9	1384	0	0	0	15	54	0	0	0
d485f8dfdd58ceae7cc58674f272790a	13713	k__Bacteria	Unassigned	Unassigned	Unassigned	Unassigned	Unassigned	0	0	0	0	7	0	0	11	0	0	14	0	0	1471	0	10	10	0	0	0	0	10	0	0	0	0	1794	0	0	0	7	0	0	0	0	0	0	0	61	0	0	0
82e554ddb9e33d96bc1133e6d661fba1	13697	k__Bacteria	Unassigned	Unassigned	Unassigned	Unassigned	Unassigned	15	0	0	0	40	0	0	0	1265	39	7	0	0	0	0	0	0	0	200	0	0	0	247	0	0	0	0	0	0	0	44	0	0	0	0	0	171	151	176	0	7	0
1f5bf111382e6cf2fc1b028fb4f9f9fb	13651	k__Bacteria	Unassigned	Unassigned	Unassigned	Unassigned	Unassigned	0	0	0	0	27	0	0	129	1124	0	0	0	0	0	0	10	10	0	1012	0	0	0	12	16	0	0	0	0	0	0	15	0	0	0	0	0	171	45	298	7	0	0
1178e8255a3f641943224701fe8f2741	13642	k__Bacteria	p__Proteobacteria	c__Gammaproteobacteria	o__Enterobacteriales	f__Enterobacteriaceae	Ambiguous_taxa	0	0	31	0	0	0	0	0	14	0	0	0	0	0	0	534	0	0	137	0	0	0	12	78	196	0	155	0	1393	0	0	0	18	2013	0	0	0	0	0	2926	0	0
77155fe014617465712e2a594576ae03	13604	k__Bacteria	p__Proteobacteria	c__Alphaproteobacteria	o__Sphingomonadales	f__Sphingomonadaceae	g__Zymomonas	22	0	0	0	167	0	0	451	1644	15	7	0	0	0	0	10	0	0	1375	0	46	0	62	47	0	0	0	0	0	0	109	0	0	0	0	0	228	120	329	0	0	15
766f12dc0fb86f12ce62a203f3905fb8	13604	k__Bacteria	Unassigned	Unassigned	Unassigned	Unassigned	Unassigned	561	0	6374	0	1774	105	0	0	14	317	1484	0	0	0	0	0	0	0	0	0	18	1160	0	0	0	0	104	0	0	0	0	173	0	11	0	0	114	0	0	0	0	0
f2ddccf69492f26b8022cc0d68c76fda	13589	k__Bacteria	p__Proteobacteria	c__Alphaproteobacteria	o__Sphingomonadales	f__Sphingomonadaceae	g__Sphingomonas	0	0	0	0	0	0	0	0	0	0	0	0	0	0	0	0	0	0	0	0	9	0	12	0	56	16	0	0	0	0	0	0	0	0	0	0	0	0	8	0	0	0
60ea07af3c9bdc20c5f30fa6cb66efe4	13575	k__Bacteria	Unassigned	Unassigned	Unassigned	Unassigned	Unassigned	347	0	446	0	529	131	0	11	28	201	141	0	0	0	0	0	0	0	150	0	0	104	74	0	0	0	1121	125	0	0	15	38	945	0	0	0	0	3191	252	0	7	15
87b55736567ca10bf134d7871fdc518d	13523	k__Bacteria	p__Proteobacteria	c__Alphaproteobacteria	o__Acetobacterales	f__Acetobacteraceae	g__Acetobacter	15	0	31	0	13	0	0	0	450	0	0	0	0	0	0	0	0	0	12	0	0	0	617	0	0	0	0	0	0	0	58	0	0	0	0	0	0	15	0	0	7	345
7c93208bb732955d109c39f324f02c43	13518	k__Bacteria	p__Proteobacteria	c__Alphaproteobacteria	o__Acetobacterales	f__Acetobacteraceae	Ambiguous_taxa	37	0	739	54	562	407	0	580	14	8	112	28	0	0	0	0	0	0	37	306	37	114	123	8	0	0	17	651	0	0	80	83	9	0	2618	0	0	542	38	0	7	15
008ecc73082edbed599a42971e8e8cb3	13518	k__Bacteria	Unassigned	Unassigned	Unassigned	Unassigned	Unassigned	118	0	77	39	234	0	0	150	56	132	211	166	0	0	0	0	0	0	1250	157	284	10	37	0	0	0	328	488	0	0	22	0	927	0	0	0	14	2845	337	0	0	120
9ff5a22c4c70afc121688f3acdcd1fad	13456	k__Bacteria	Unassigned	Unassigned	Unassigned	Unassigned	Unassigned	0	0	0	0	0	0	0	11	0	0	14	0	0	0	0	7607	0	0	0	0	0	0	0	16	0	0	242	0	11	0	0	0	0	4083	0	0	0	0	0	7	0	0
6bdfadd5a2cfce9b6a9d41b82b3af77a	13425	k__Bacteria	Unassigned	Unassigned	Unassigned	Unassigned	Unassigned	7	0	0	0	0	0	79	0	0	0	0	0	0	0	0	0	281	0	0	0	0	0	0	0	0	16	0	0	0	0	7	0	1519	0	0	0	1209	30	0	0	2028	0
11ed4b0bda290a556f1cad661d6d9a8b	13373	k__Bacteria	p__Proteobacteria	c__Alphaproteobacteria	o__Acetobacterales	f__Acetobacteraceae	g__Gluconobacter	0	0	0	0	0	13	0	1073	28	0	0	0	0	0	0	0	0	0	12	15	0	31	0	11782	0	16	0	13	0	0	22	0	0	0	0	0	0	0	0	0	0	225
e307ee732b5b98f98e7460ebdc721e7e	13365	k__Bacteria	Unassigned	Unassigned	Unassigned	Unassigned	Unassigned	0	0	0	0	0	0	0	0	0	0	0	0	4739	0	0	0	0	0	0	0	0	0	0	0	0	0	0	0	0	0	0	0	0	0	2618	0	0	0	0	0	14	0
7b0efbd2d2fe1a41a40227ea8db6c09b	13362	k__Bacteria	Unassigned	Unassigned	Unassigned	Unassigned	Unassigned	0	0	0	0	0	0	0	0	14	0	0	0	0	0	0	0	0	0	0	0	0	0	0	8	364	0	0	0	0	0	0	0	0	0	2618	0	0	0	0	0	0	0
1fa395cf6b84a58ce52b716f357c21e0	13293	k__Bacteria	Unassigned	Unassigned	Unassigned	Unassigned	Unassigned	0	0	0	0	0	0	0	0	0	0	0	0	0	0	0	6878	0	0	0	0	0	0	0	31	0	0	35	13	0	0	0	0	0	5250	0	0	0	0	8	14	0	0
8ecc0eff1758a59a5a6ef8e276c59361	13121	k__Bacteria	Unassigned	Unassigned	Unassigned	Unassigned	Unassigned	15	0	0	0	47	13	0	21	1152	0	0	0	0	0	0	0	0	0	187	0	0	0	247	0	0	0	0	0	0	0	29	6	0	0	0	0	256	60	260	0	0	0
2ecbc7b42ff53dec1dcd33c4c0b4e184	13062	k__Bacteria	Unassigned	Unassigned	Unassigned	Unassigned	Unassigned	0	0	0	0	0	0	0	0	0	0	0	262	0	0	0	0	0	0	0	0	0	0	0	0	0	0	0	0	0	0	0	0	0	0	0	0	0	0	0	0	0	0
366e3cde910a576fbf8f47cb116d40a3	13002	k__Bacteria	Unassigned	Unassigned	Unassigned	Unassigned	Unassigned	7	0	0	0	60	0	0	64	1701	15	0	0	0	0	0	0	0	0	537	0	0	0	0	0	0	0	0	0	0	0	66	0	0	0	0	0	185	90	107	0	0	0
68fb583f076193f5ef780fd85f6a7bce	12995	k__Bacteria	Unassigned	Unassigned	Unassigned	Unassigned	Unassigned	0	0	0	0	0	0	0	290	1883	8	0	0	0	0	0	0	0	0	3324	0	0	0	901	0	0	0	0	0	0	0	291	0	0	0	0	0	0	0	38	0	0	15
8e08b5596e40ff7ce754f94c41eb5459	12995	k__Bacteria	p__Proteobacteria	c__Alphaproteobacteria	o__Acetobacterales	f__Acetobacteraceae	g__Acetobacter	0	0	647	15	7	342	0	21	394	8	7	0	0	0	0	0	0	0	0	0	9	21	0	0	0	0	17	225	0	0	0	38	0	0	0	0	370	0	0	0	0	0
5d0ba6025b54a47af6bcc8a9534ad076	12966	k__Bacteria	Unassigned	Unassigned	Unassigned	Unassigned	Unassigned	0	0	15	15	67	0	0	397	0	101	162	138	4739	0	0	0	10	0	1924	470	229	10	12	125	0	0	380	238	0	0	0	0	230	0	0	0	0	151	54	0	0	15
1c6a8dae511ed755a20ce9234d699bb9	12914	k__Bacteria	Unassigned	Unassigned	Unassigned	Unassigned	Unassigned	0	0	0	0	0	0	20	0	0	0	0	0	0	0	0	0	0	0	0	0	0	0	0	0	0	0	0	0	0	0	0	0	0	0	0	0	0	0	0	0	0	0
0c5c1f889457bcde770e17203a231814	12844	k__Bacteria	Unassigned	Unassigned	Unassigned	Unassigned	Unassigned	0	0	0	0	0	0	0	0	0	0	0	0	0	0	0	0	0	0	0	0	0	0	0	0	0	0	0	0	0	0	0	0	0	0	0	0	0	0	0	0	0	0
339e845f27d75ea7926e73614d35bf0a	12807	k__Bacteria	Unassigned	Unassigned	Unassigned	Unassigned	Unassigned	0	0	0	0	0	0	0	0	0	0	14	0	0	0	0	0	0	0	0	0	0	0	0	0	0	8588	138	0	0	0	0	0	0	0	0	0	0	0	0	0	0	0
fc5fe132c23e48e3e97a4b9622f0a0b4	12757	k__Bacteria	Unassigned	Unassigned	Unassigned	Unassigned	Unassigned	0	0	0	0	0	0	0	0	0	0	0	0	0	0	0	0	0	0	0	15	0	10	0	0	0	11112	35	0	0	0	0	0	0	0	0	0	0	0	0	0	0	0
304be0d07bebe0fa2dfbb6ab36af7b70	12750	k__Bacteria	p__Proteobacteria	c__Alphaproteobacteria	o__Acetobacterales	f__Acetobacteraceae	g__Acetobacter	214	0	416	8	703	907	0	0	267	186	91	0	0	0	0	0	0	0	375	7	0	352	111	0	0	0	0	0	0	0	36	442	0	0	0	0	796	60	0	0	0	60
3705e9543473be02860ad5180bd03ef7	12742	k__Bacteria	p__Proteobacteria	c__Alphaproteobacteria	o__Acetobacterales	f__Acetobacteraceae	g__Komagataeibacter	170	0	585	0	207	683	0	0	267	77	14	0	0	0	0	0	0	0	0	0	0	62	12	0	0	0	0	38	0	2762	7	38	0	0	0	0	441	0	31	0	0	0
6d874167f34f70a0363c3b5c643742b0	12622	k__Bacteria	p__Proteobacteria	c__Alphaproteobacteria	o__Acetobacterales	f__Acetobacteraceae	g__Gluconobacter	502	0	169	503	274	158	20	107	661	147	162	55	0	0	0	0	0	0	350	217	18	197	12	8	0	0	0	13	0	0	29	6	0	0	0	0	839	0	260	0	0	75
ce2cbed7a2409cbd3dea6d0eecbebede	12537	k__Bacteria	Unassigned	Unassigned	Unassigned	Unassigned	Unassigned	0	0	0	0	0	0	0	0	0	0	0	0	0	0	0	0	0	0	0	0	0	0	0	0	0	0	0	0	0	0	0	0	0	0	2618	0	0	0	0	0	0	0
ab4793ed09440438c2521692c1d08fdd	12526	k__Bacteria	p__Bacteroidetes	c__Bacteroidia	o__Sphingobacteriales	f__Sphingobacteriaceae	g__Mucilaginibacter	0	0	0	0	0	0	0	0	0	0	0	0	4739	0	0	0	0	0	0	0	0	0	0	0	0	0	0	0	0	0	0	0	0	0	0	0	0	0	0	0	0	0
c566ed935fa077a34232211b0011071c	12522	k__Bacteria	Unassigned	Unassigned	Unassigned	Unassigned	Unassigned	22	0	139	0	321	53	0	0	0	46	70	0	0	0	0	0	0	0	0	15	9	41	12	0	0	0	0	0	0	0	0	0	715	0	0	0	14	0	8	0	0	0
744e1f3c193ed99be5c191ddff907375	12441	k__Bacteria	Unassigned	Unassigned	Unassigned	Unassigned	Unassigned	0	0	0	0	0	0	0	11	0	0	0	0	0	0	0	9978	0	0	0	0	0	0	0	0	0	0	69	0	0	0	0	0	0	2162	0	0	0	0	0	0	0	0
0c9ce74f0a5e27b22763b42711ecbd4e	12409	k__Bacteria	Unassigned	Unassigned	Unassigned	Unassigned	Unassigned	74	0	200	23	281	39	0	75	141	194	218	193	0	0	0	0	0	0	2324	202	46	166	12	8	0	0	673	726	0	0	51	6	62	0	0	0	0	0	214	0	0	150
d2fd7c1ce9476c7347a3a33333ceeb09	12342	k__Bacteria	p__Proteobacteria	c__Alphaproteobacteria	o__Acetobacterales	f__Acetobacteraceae	g__Gluconobacter	266	0	139	0	1131	499	0	21	253	496	35	0	0	0	0	0	0	0	262	97	64	10	49	0	0	0	17	25	0	2762	7	263	0	0	0	0	896	0	0	0	0	30
0d4f6e4c8f7d2bb979f1193bce2efdbe	12314	k__Bacteria	Unassigned	Unassigned	Unassigned	Unassigned	Unassigned	0	0	0	0	0	0	0	0	0	0	0	0	0	0	0	0	104	0	0	0	0	0	0	0	0	0	0	0	0	0	0	0	18	0	0	0	0	0	0	0	0	0
0b87b3d6e5b64a05b9d6873a527bdf5d	12195	k__Bacteria	p__Proteobacteria	c__Alphaproteobacteria	o__Caulobacterales	f__Hyphomonadaceae	g__Hirschia	0	0	0	0	0	0	0	0	0	0	0	0	0	0	0	0	0	0	0	0	0	0	0	0	0	0	0	0	0	0	0	0	0	0	0	0	0	0	0	0	0	0
34b91799c320b3f56050216f3c375bcb	12177	k__Bacteria	Unassigned	Unassigned	Unassigned	Unassigned	Unassigned	0	0	0	0	33	0	0	21	126	0	0	0	0	0	0	0	925	0	900	0	0	0	62	0	0	0	138	0	0	0	0	0	35	0	0	0	0	783	780	0	0	0
1e82b4377afa50841099df7f9bd197c0	12145	k__Bacteria	Unassigned	Unassigned	Unassigned	Unassigned	Unassigned	7	0	0	0	33	0	0	129	1279	0	0	0	0	0	0	0	0	0	1175	0	9	0	62	8	0	0	35	0	0	0	36	0	0	0	0	0	156	15	230	0	0	0
0404605dbc07f2141a1064bea68fa4a9	12141	k__Bacteria	Unassigned	Unassigned	Unassigned	Unassigned	Unassigned	0	0	0	0	0	0	0	0	0	0	0	0	4739	0	0	0	0	0	0	0	0	0	0	0	0	0	0	0	0	0	0	0	0	0	0	0	0	0	0	0	0	0
2ae05911deffb79924172ae3f33cb05d	12068	k__Bacteria	Unassigned	Unassigned	Unassigned	Unassigned	Unassigned	0	0	31	0	0	0	3206	0	14	15	0	704	0	0	0	0	0	0	0	314	0	0	0	55	0	0	17	63	0	0	0	6	0	0	0	0	14	0	8	0	0	0
c9e9c101a404695f3fa45425eb291fe8	12066	k__Bacteria	Unassigned	Unassigned	Unassigned	Unassigned	Unassigned	0	0	0	0	0	0	0	0	0	0	0	0	0	0	0	0	0	0	0	0	0	0	0	0	0	0	0	0	0	0	0	0	0	0	0	0	0	0	0	0	0	0
ca15b7d0bc0758da55d1d288d4b827d7	11976	k__Bacteria	p__Bacteroidetes	c__Bacteroidia	o__Cytophagales	f__Microscillaceae	Ambiguous_taxa	0	0	0	0	0	0	0	0	0	0	0	14	4739	0	0	0	0	0	0	0	0	0	0	8	336	0	0	0	0	0	0	0	0	0	0	0	0	0	0	0	0	0
4ceaf8c216c744bf6e43fc159388bbf6	11933	k__Bacteria	p__Proteobacteria	c__Alphaproteobacteria	o__Acetobacterales	f__Acetobacteraceae	g__Acetobacter	0	0	262	46	0	880	0	107	2136	0	105	0	0	0	0	0	0	0	12	52	0	207	49	0	0	0	0	0	0	0	15	6	18	0	0	0	1849	151	0	0	0	0
69e1888ea16cd9fa68bc1de1a0bef822	11886	k__Bacteria	Unassigned	Unassigned	Unassigned	Unassigned	Unassigned	0	0	0	0	0	0	0	0	0	0	0	0	0	0	0	0	0	0	0	0	0	0	0	0	0	0	0	0	0	0	0	0	0	0	0	0	0	0	0	0	0	0
27eae148534b1612858dfd7ea7f39e2e	11879	k__Bacteria	p__Firmicutes	c__Bacilli	o__Lactobacillales	f__Leuconostocaceae	g__Leuconostoc	7	0	169	0	33	1275	0	11	14	8	218	0	0	0	0	0	291	0	475	7	0	41	0	453	0	0	69	0	0	0	36	6	433	1567	0	0	0	196	8	0	0	60
20c9a294a47e3e9cb38e346f18facbd3	11832	k__Bacteria	p__Proteobacteria	c__Alphaproteobacteria	o__Acetobacterales	f__Acetobacteraceae	Ambiguous_taxa	229	0	185	170	27	342	0	21	759	163	155	28	0	0	0	0	0	0	112	60	0	373	37	0	0	0	0	0	0	0	102	13	0	0	0	0	484	30	1576	0	14	30
efd6b5a3785fe315c1abfc2f00e1a474	11754	k__Bacteria	Unassigned	Unassigned	Unassigned	Unassigned	Unassigned	0	0	0	0	0	9632	0	0	0	0	0	0	0	0	923	0	0	0	0	0	0	0	0	0	0	0	0	0	0	0	0	0	0	0	0	0	0	0	0	0	0	0
9dfb48ababc0dbf3ced52e59b878d3f1	11739	k__Bacteria	p__Proteobacteria	c__Alphaproteobacteria	o__Acetobacterales	f__Acetobacteraceae	g__Gluconobacter	74	4405	15	15	382	39	0	193	56	85	49	0	0	0	0	0	0	0	550	142	27	21	49	234	0	0	0	300	0	0	0	0	150	114	0	0	0	1325	99	0	0	15
3f913a3613085e733bf0b06b7210831a	11724	k__Bacteria	Unassigned	Unassigned	Unassigned	Unassigned	Unassigned	0	0	15	8	13	0	0	0	0	0	28	0	0	0	0	0	0	0	0	0	18	21	0	0	0	0	17	0	0	0	0	13	256	0	0	0	0	0	8	0	0	0
79d9eaeaf5d0a7de28a4885306df1198	11562	k__Bacteria	Unassigned	Unassigned	Unassigned	Unassigned	Unassigned	15	0	0	0	74	0	0	32	0	31	7	0	0	0	0	0	0	0	350	15	0	0	25	0	0	0	1242	0	0	0	0	0	0	0	0	0	0	0	0	0	0	0
fb631b68f40114532ed1cf8d09b37f2b	11545	k__Bacteria	p__Proteobacteria	c__Alphaproteobacteria	o__Acetobacterales	f__Acetobacteraceae	Ambiguous_taxa	2038	0	185	163	368	1104	0	11	28	46	155	28	0	0	0	0	0	0	0	0	0	373	25	0	0	0	0	0	0	0	233	0	18	0	0	0	213	120	61	0	0	90
8c6a28f6535d70dbb32a92fde8289c71	11467	k__Bacteria	p__Proteobacteria	c__Alphaproteobacteria	o__Acetobacterales	f__Acetobacteraceae	g__Acetobacter	7	0	169	101	33	460	0	204	1405	0	162	0	0	0	0	0	0	0	125	90	0	62	12	0	0	0	0	0	0	0	29	0	0	0	0	0	1536	60	0	0	0	0
75e61eae2f9e72f7ea98c15e80421198	11431	k__Bacteria	p__Proteobacteria	c__Alphaproteobacteria	o__Acetobacterales	f__Acetobacteraceae	g__Acetobacter	2591	0	662	101	207	2510	0	0	14	101	246	0	0	0	0	0	0	0	12	0	0	642	99	0	0	0	0	0	0	0	226	6	0	0	0	0	299	45	23	0	0	15
433b895bf680b98c1b2f4ebb8d4dcb27	11423	k__Bacteria	p__Proteobacteria	c__Alphaproteobacteria	o__Acetobacterales	f__Acetobacteraceae	g__Komagataeibacter	177	0	154	124	60	118	0	0	351	163	91	14	0	0	0	0	0	0	50	52	9	394	37	0	0	0	0	0	0	0	15	0	26	0	0	0	57	30	1155	0	29	30
04b2d546c58de673140506a1ec5cedf2	11416	k__Bacteria	Unassigned	Unassigned	Unassigned	Unassigned	Unassigned	0	0	0	0	0	0	0	0	0	0	0	0	0	0	0	21	0	0	0	0	0	0	0	0	0	0	604	0	0	0	0	0	0	11	0	0	0	0	0	0	0	0
06ad17f293d47bdfa8f33193ada18b38	11381	k__Bacteria	p__Proteobacteria	c__Gammaproteobacteria	o__Oceanospirillales	f__Halomonadaceae	g__Zymobacter	0	0	0	0	0	0	0	0	0	0	0	0	0	0	0	7402	0	0	0	0	0	0	0	0	0	49	52	0	0	0	0	0	0	835	0	0	0	0	0	0	0	0
f847b8503843a43b8d91b80b2c59ef3a	11354	k__Bacteria	p__Actinobacteria	c__Actinobacteria	o__Corynebacteriales	f__Mycobacteriaceae	g__Mycobacterium	0	0	0	0	0	0	0	0	0	0	0	14	0	0	0	0	0	0	0	0	0	0	0	0	0	0	0	0	0	0	0	0	0	0	0	0	0	0	0	0	0	0
2a49e30342c4397bdb8794aecace69c1	11322	k__Bacteria	p__Proteobacteria	c__Gammaproteobacteria	o__Enterobacteriales	f__Enterobacteriaceae	Ambiguous_taxa	0	0	0	0	0	0	0	0	0	0	0	0	0	0	0	0	0	0	0	0	0	0	0	0	0	0	0	0	0	0	0	0	0	0	0	0	0	0	0	0	0	0
b22912e17ba96f45738eccb27d038071	11301	k__Bacteria	Unassigned	Unassigned	Unassigned	Unassigned	Unassigned	0	0	46	0	40	0	0	150	28	8	7	0	0	0	0	103	0	0	3362	232	0	0	12	2887	0	0	104	0	0	0	0	0	9	1578	0	0	0	0	15	0	0	0
08543a98e799f6387100d360d9b35e1f	11274	k__Bacteria	p__Proteobacteria	c__Alphaproteobacteria	o__Acetobacterales	f__Acetobacteraceae	g__Gluconobacter	155	0	523	434	127	79	20	75	492	62	204	14	0	0	0	0	0	0	187	164	128	124	37	0	0	0	52	1114	0	0	44	19	26	0	0	0	611	30	99	0	14	30
54642b1f25b41135c5d174b2a9938329	11262	k__Bacteria	p__Proteobacteria	c__Alphaproteobacteria	o__Acetobacterales	f__Acetobacteraceae	g__Acetobacter	162	0	754	0	549	828	0	0	197	271	162	0	0	0	0	0	0	0	100	15	9	321	37	0	0	0	17	0	0	2762	7	544	0	0	0	0	654	30	0	0	0	0
73d7d68768eefc6be5beb95bf83dce24	11259	k__Bacteria	p__Proteobacteria	c__Alphaproteobacteria	o__Acetobacterales	f__Acetobacteraceae	g__Gluconobacter	133	0	0	0	469	0	0	0	0	6938	0	0	0	0	0	10	0	0	0	0	18	52	12	0	0	0	0	0	0	0	466	0	0	0	0	0	0	2574	0	0	0	0
428b926cb5e9d50a6f426d2d77fd4ff0	11244	k__Bacteria	Unassigned	Unassigned	Unassigned	Unassigned	Unassigned	0	0	0	0	0	0	0	0	0	0	0	0	0	0	0	0	0	0	0	0	0	10	0	0	0	3048	1001	0	0	0	0	0	0	0	0	0	0	0	0	0	0	0
c22cb3a57169072ec46008bd883bfe24	11219	k__Bacteria	p__Acidobacteria	c__Acidobacteriia	o__Acidobacteriales	f__Acidobacteriaceae	g__Acidicapsa	0	0	0	0	0	0	0	0	0	0	0	0	9479	0	0	0	0	0	0	0	0	0	0	0	0	0	0	0	0	0	0	0	0	0	0	0	0	0	0	0	0	0
a3f554b248da1f3e279a8d57da203534	11180	k__Bacteria	p__Proteobacteria	c__Alphaproteobacteria	o__Acetobacterales	f__Acetobacteraceae	Ambiguous_taxa	583	0	5527	15	1232	0	0	11	0	225	1167	0	0	0	0	0	0	0	0	0	18	725	25	0	0	0	104	0	0	0	0	45	0	11	0	0	114	0	0	0	0	0
f1f53de56fe6428c524b6db2f6ce10cf	11179	k__Bacteria	Unassigned	Unassigned	Unassigned	Unassigned	Unassigned	0	0	0	0	0	0	0	0	0	0	0	0	0	1471	0	0	0	0	0	30	0	0	0	8	56	0	0	0	0	0	0	0	0	0	0	0	0	0	0	0	0	0
2ae4bd8b563c78a42fb374762b085828	11148	k__Bacteria	Unassigned	Unassigned	Unassigned	Unassigned	Unassigned	0	0	0	0	0	0	256	0	0	0	0	8327	0	0	0	0	0	0	0	0	0	0	0	0	0	0	0	0	0	0	0	0	0	0	0	0	0	0	0	0	0	0
9d3d53ecf722eb85948dc3245f2b50e9	11131	k__Bacteria	Unassigned	Unassigned	Unassigned	Unassigned	Unassigned	0	0	15	0	47	0	0	11	815	0	0	0	0	0	0	0	0	0	500	0	9	0	37	0	0	0	0	0	0	0	36	0	0	0	0	0	171	45	38	0	0	0
5f340297cf9b318813553fb7f2f6d05b	11128	k__Bacteria	p__Proteobacteria	c__Alphaproteobacteria	o__Acetobacterales	f__Acetobacteraceae	g__Gluconobacter	148	0	416	0	7	210	0	0	914	0	239	0	0	0	0	0	0	0	362	0	9	477	62	0	0	0	0	0	0	0	0	0	26	0	0	0	270	0	99	0	0	0
c9ad17c0393139fdf7ed47b869d03c0f	11109	k__Bacteria	p__Cyanobacteria	c__Melainabacteria	o__Obscuribacterales	Ambiguous_taxa	Ambiguous_taxa	0	0	0	0	0	0	0	0	0	0	0	0	0	0	0	0	0	0	0	0	0	0	0	0	0	0	0	0	0	0	0	0	0	0	0	0	0	0	0	0	0	0
199119bc49723a67819d3d9c5ced0001	11107	k__Bacteria	p__Proteobacteria	c__Gammaproteobacteria	o__Enterobacteriales	f__Enterobacteriaceae	g__Yersinia	0	0	0	0	0	0	0	0	0	0	0	0	0	0	0	0	0	0	0	0	0	0	0	0	0	0	0	0	0	0	0	0	0	0	0	0	0	0	0	0	0	0
fe97ecdc451753085a746c91bc1ce740	11093	k__Bacteria	p__Proteobacteria	c__Gammaproteobacteria	o__Enterobacteriales	f__Enterobacteriaceae	g__Serratia	0	0	31	0	0	0	0	0	0	0	0	0	0	0	0	0	0	0	162	0	0	0	0	0	0	0	2950	0	0	0	0	6	44	0	0	0	0	0	0	0	0	0
756cac0d9f62369e9b1b95cbf1939675	11031	k__Bacteria	Unassigned	Unassigned	Unassigned	Unassigned	Unassigned	0	0	0	0	0	0	0	0	0	0	0	0	0	0	0	0	0	0	0	0	0	0	0	0	0	7703	0	0	0	0	0	0	0	0	0	0	0	0	0	0	0	0
219f75fe444a04861f9c4db188338595	10991	k__Bacteria	p__Verrucomicrobia	c__Verrucomicrobiae	o__Pedosphaerales	f__Pedosphaeraceae	Ambiguous_taxa	0	0	0	0	0	0	0	0	0	0	0	0	0	0	0	0	0	2193	0	0	0	0	0	0	0	0	0	0	0	0	0	0	0	0	0	0	0	0	0	0	0	0
668c1d9f3df75dd94274cb88866e5e77	10959	k__Bacteria	p__Proteobacteria	c__Alphaproteobacteria	o__Acetobacterales	f__Acetobacteraceae	Ambiguous_taxa	0	0	0	0	0	0	9186	0	0	0	0	221	0	0	0	0	0	0	0	22	0	0	0	0	28	0	0	13	0	0	0	0	0	0	0	0	14	0	0	0	0	0
da0373a68d6164b9cef871d473ec51a5	10959	k__Bacteria	p__Proteobacteria	c__Alphaproteobacteria	o__Rhizobiales	f__Beijerinckiaceae	Ambiguous_taxa	0	0	0	0	0	0	10858	0	0	0	0	0	0	0	0	0	0	0	0	0	0	0	0	0	0	0	0	0	0	0	0	0	0	0	0	0	0	0	8	0	0	0
14e67f90437447379cd248a0a953e5ee	10904	k__Bacteria	Unassigned	Unassigned	Unassigned	Unassigned	Unassigned	0	0	0	0	0	0	0	0	0	0	0	0	0	0	0	0	0	0	0	0	0	0	0	0	0	0	0	0	0	0	0	0	0	0	0	0	0	0	0	0	0	0
0cb11a4b5a187f91602d56847163be3b	10889	k__Bacteria	Unassigned	Unassigned	Unassigned	Unassigned	Unassigned	0	0	0	0	0	0	0	0	0	0	0	0	0	0	0	10	0	0	212	0	0	0	0	0	0	0	35	0	10101	0	0	0	0	435	0	0	0	0	0	0	0	0
e885a2a748a3348d0ca2d9b81ee16c52	10858	k__Bacteria	Unassigned	Unassigned	Unassigned	Unassigned	Unassigned	7	0	108	0	20	0	0	236	126	8	21	0	0	0	0	72	0	0	3512	344	0	21	0	1670	0	0	173	0	0	0	7	0	18	1269	0	0	0	0	31	0	0	0
c16f651c51fbba1deed2fe898ad62122	10840	k__Bacteria	p__Firmicutes	c__Bacilli	o__Lactobacillales	f__Leuconostocaceae	g__Leuconostoc	0	0	15	0	0	53	0	258	0	0	28	0	0	0	0	0	187	0	1212	67	9	0	25	265	0	0	431	0	0	0	0	0	0	1818	0	0	14	376	15	0	7	0
18ebc28983ba8d934f1643de0a6ce83d	10838	k__Bacteria	p__Proteobacteria	c__Alphaproteobacteria	o__Acetobacterales	f__Acetobacteraceae	g__Gluconobacter	199	0	570	23	716	775	0	150	351	364	49	0	0	0	1845	0	0	0	50	97	46	249	0	0	0	0	17	0	0	0	44	301	0	11	0	0	739	135	23	7	0	15
5f1c86c304a7880e890c8e0ee024495f	10809	k__Bacteria	p__Proteobacteria	c__Gammaproteobacteria	o__Betaproteobacteriales	f__Burkholderiaceae	Ambiguous_taxa	0	0	0	0	0	0	0	0	0	0	0	0	0	0	0	0	0	0	0	0	0	0	0	0	0	0	0	0	0	0	0	0	0	0	2618	0	0	0	0	0	0	0
1139bd9c18ae76a5acc7a797080c9ee6	10805	k__Bacteria	Unassigned	Unassigned	Unassigned	Unassigned	Unassigned	0	0	62	0	0	13	0	0	0	0	14	0	0	0	0	0	10	0	125	0	0	10	0	23	0	0	17	0	0	0	0	0	442	1910	0	0	0	166	0	0	0	0
75c8727b7346de2ca66d7dbff29a29ff	10789	k__Bacteria	Unassigned	Unassigned	Unassigned	Unassigned	Unassigned	0	0	0	0	0	0	0	0	0	0	0	0	0	0	0	0	0	0	0	0	0	0	0	0	0	0	0	0	0	0	0	0	0	0	0	0	0	0	0	0	0	0
3642a7e30a8d5957f676029852c4c433	10786	k__Bacteria	p__Proteobacteria	c__Gammaproteobacteria	o__Enterobacteriales	f__Enterobacteriaceae	Ambiguous_taxa	0	0	0	8	0	0	0	11	0	0	0	0	0	0	0	3942	0	0	612	52	0	0	0	484	0	33	17	0	0	0	0	6	0	5101	0	0	0	0	15	0	0	0
48fe4e6e08babd315791853c7b5cf52a	10708	k__Bacteria	p__Bacteroidetes	c__Bacteroidia	o__Chitinophagales	f__Chitinophagaceae	g__Ferruginibacter	0	0	0	0	0	0	0	0	0	0	0	0	0	0	0	0	0	0	0	0	0	0	0	0	0	0	0	0	0	0	0	0	0	0	0	0	0	0	0	0	0	0
5e54d4994656691a937cdcaaae1c90c9	10695	k__Bacteria	p__Proteobacteria	c__Alphaproteobacteria	o__Sphingomonadales	f__Sphingomonadaceae	g__Zymomonas	0	0	0	0	33	0	0	0	323	0	0	0	0	0	0	21	2547	0	250	0	0	0	148	0	0	0	0	0	0	0	0	0	0	0	0	0	14	30	207	0	14	0
15a03f20bd48fe016de906c2e72643ac	10503	k__Bacteria	Unassigned	Unassigned	Unassigned	Unassigned	Unassigned	0	0	0	0	0	0	0	32	0	0	0	0	0	0	0	195	0	0	0	0	0	0	0	0	0	0	0	0	0	0	0	0	0	160	0	0	0	0	0	0	0	0
0ea0e8424f66b34bce13adda764e3080	10486	k__Bacteria	Unassigned	Unassigned	Unassigned	Unassigned	Unassigned	0	0	15	0	0	0	0	0	0	0	0	0	0	0	0	0	0	0	0	0	0	0	0	0	0	0	0	0	0	0	0	0	0	0	0	0	0	0	0	0	0	0
a1e49e07771d64add6296e24e6cb4e86	10467	k__Bacteria	Unassigned	Unassigned	Unassigned	Unassigned	Unassigned	37	0	46	62	241	26	0	161	0	85	112	124	0	0	0	10	10	0	1662	179	192	10	0	827	0	0	276	200	0	0	0	0	495	984	0	0	0	1596	230	0	0	90
29f9bd593704b2f784451d32c56d0642	10461	k__Bacteria	Unassigned	Unassigned	Unassigned	Unassigned	Unassigned	0	0	0	0	0	0	0	0	0	0	0	0	0	0	0	0	0	0	0	0	0	0	0	0	0	9899	190	0	0	0	0	0	0	0	0	0	0	0	0	0	0	0
618beba978072466c5f6f1a496f1f593	10461	k__Bacteria	Unassigned	Unassigned	Unassigned	Unassigned	Unassigned	0	0	0	0	0	0	0	0	0	0	0	0	4739	0	0	0	0	0	0	0	0	0	0	0	0	0	0	0	0	0	0	0	0	0	2618	0	0	0	0	0	0	0
687d9bc3870b88a047482a7b1260d505	10449	k__Bacteria	Unassigned	Unassigned	Unassigned	Unassigned	Unassigned	0	0	0	0	0	0	0	0	0	0	0	0	0	0	0	0	0	0	0	0	0	0	0	0	0	9571	0	0	0	0	0	0	0	0	0	0	0	0	0	0	0	0
b330ee2feccde682573a5ad273e53754	10439	k__Bacteria	Unassigned	Unassigned	Unassigned	Unassigned	Unassigned	0	0	0	0	0	0	0	0	0	0	0	0	0	0	0	0	0	0	0	0	0	0	0	0	0	0	0	0	0	0	0	0	0	0	0	0	0	0	0	0	0	0
42cd678fc97bb75c5c01b6957e170b7a	10410	k__Bacteria	Unassigned	Unassigned	Unassigned	Unassigned	Unassigned	7	0	0	0	0	0	0	773	14	0	0	0	0	0	0	0	0	0	0	418	0	0	0	0	0	0	35	0	0	0	0	0	0	0	0	0	0	6157	0	0	0	0
161572ea9179f50641486e2dda1fab58	10331	k__Bacteria	p__Proteobacteria	c__Alphaproteobacteria	o__Acetobacterales	f__Acetobacteraceae	g__Gluconobacter	52	0	31	39	207	13	0	472	183	116	98	28	0	0	0	0	0	0	887	336	73	41	0	16	0	0	138	88	0	0	7	0	230	11	0	0	0	813	54	0	0	45
b1f79485b060382a06b8f6e10d85c432	10264	k__Bacteria	p__Proteobacteria	c__Alphaproteobacteria	o__Acetobacterales	f__Acetobacteraceae	g__Komagataeibacter	325	0	724	8	187	775	0	0	675	155	35	0	0	0	0	0	0	0	50	7	9	663	49	0	0	0	0	0	0	0	22	192	0	0	0	0	284	75	77	0	0	0
9d03d622846ff135d320c8d27ea02f3b	10250	k__Bacteria	Unassigned	Unassigned	Unassigned	Unassigned	Unassigned	0	0	0	0	0	0	9914	0	0	0	0	0	0	0	0	0	0	0	0	0	0	0	0	0	28	0	0	0	0	0	0	0	0	0	0	0	0	0	0	0	0	0
4ca136dc18a3cd6dfa8bd11c57cec3be	10225	k__Bacteria	p__Proteobacteria	c__Alphaproteobacteria	o__Acetobacterales	f__Acetobacteraceae	Ambiguous_taxa	295	0	955	15	80	749	0	21	675	248	56	0	0	0	0	0	0	0	12	0	0	528	25	0	0	0	0	0	0	0	7	6	9	0	0	0	512	30	306	0	0	0
bd521485209f7576e217c6eac46f04a3	10200	k__Bacteria	Unassigned	Unassigned	Unassigned	Unassigned	Unassigned	0	0	0	0	0	0	0	0	0	0	0	0	0	0	0	0	0	0	0	0	0	0	0	0	0	0	0	0	0	0	0	0	0	0	0	0	0	0	0	0	0	0
598be8d32b4b1460c966fda361cce940	10171	k__Bacteria	Unassigned	Unassigned	Unassigned	Unassigned	Unassigned	0	0	0	0	0	0	0	0	0	0	42	0	0	0	0	0	0	0	0	0	0	10	0	0	0	0	3226	0	0	0	0	0	26	0	0	0	0	0	8	0	0	0
579163112bfe003c753f51a73dc949fb	10118	k__Bacteria	Unassigned	Unassigned	Unassigned	Unassigned	Unassigned	74	0	46	31	147	0	0	43	56	77	49	83	0	0	0	10	0	0	1737	112	119	31	37	679	0	0	86	326	0	0	15	13	521	789	0	0	0	1551	214	0	0	45
7912b708331180c6738a1da94801fa7c	10087	k__Bacteria	Unassigned	Unassigned	Unassigned	Unassigned	Unassigned	0	0	0	0	0	0	0	0	0	0	0	0	0	0	0	0	0	0	0	0	0	0	0	0	0	0	2588	0	0	0	0	0	0	0	0	0	0	0	0	0	0	0
e68a213472a1105f62b52faea36c23e3	10053	k__Bacteria	Unassigned	Unassigned	Unassigned	Unassigned	Unassigned	0	0	0	0	0	0	0	0	0	0	0	0	0	0	0	0	0	0	400	0	0	0	0	55	0	0	86	0	0	0	0	0	0	3031	0	0	0	0	0	0	0	0
f5d26ffd3eb9a0af9beba2522b236bc1	9968	k__Bacteria	p__Actinobacteria	c__Actinobacteria	o__Micrococcales	f__Microbacteriaceae	Ambiguous_taxa	0	0	0	0	0	0	0	0	0	0	0	14	0	0	0	0	0	0	0	0	0	0	0	0	0	0	0	0	0	0	0	0	0	0	0	0	0	0	0	0	0	0
f040b57b4886d112ed8f8923cd71d88f	9948	k__Bacteria	p__Proteobacteria	c__Alphaproteobacteria	o__Acetobacterales	f__Acetobacteraceae	g__Gluconobacter	7	0	15	201	20	53	0	75	28	15	0	0	0	0	0	0	0	0	62	67	18	21	74	0	0	0	0	6423	0	0	29	0	0	0	0	0	0	60	237	0	72	0
6f2ea3b7f1ab7b32579921ccea6a0540	9839	k__Bacteria	p__Proteobacteria	c__Alphaproteobacteria	o__Rhizobiales	Ambiguous_taxa	Ambiguous_taxa	0	0	0	0	0	0	0	0	0	0	0	0	0	0	0	0	0	0	0	0	0	0	0	0	0	0	0	0	0	0	0	0	0	0	0	0	0	0	0	0	0	0
6853590f9b72bc064eb7a044558edede	9834	k__Bacteria	p__Proteobacteria	c__Gammaproteobacteria	o__Pseudomonadales	f__Pseudomonadaceae	g__Pseudomonas	0	0	0	0	0	0	0	0	0	0	0	0	0	0	0	0	0	0	0	0	0	0	0	0	0	0	0	0	0	0	0	0	0	0	0	0	0	0	0	0	0	0
85e9e07005d5842db9e79dda281a1881	9823	k__Bacteria	Unassigned	Unassigned	Unassigned	Unassigned	Unassigned	0	0	0	0	0	0	0	0	0	0	0	0	0	0	0	0	0	0	0	0	0	0	12	0	84	0	0	0	0	0	0	0	0	0	0	0	0	0	0	0	7	0
714cfdd6dce4c143ecc83a8b4ccfc1df	9804	k__Bacteria	Unassigned	Unassigned	Unassigned	Unassigned	Unassigned	0	0	0	0	0	0	0	0	42	0	0	0	0	0	0	0	73	0	37	0	0	0	0	0	0	0	35	0	0	0	0	0	0	0	0	0	0	0	0	0	0	0
5702c3e06e9edcfe35ff99a186b208d5	9733	k__Bacteria	Unassigned	Unassigned	Unassigned	Unassigned	Unassigned	0	0	0	0	0	0	0	0	0	0	0	0	0	0	0	0	0	0	0	0	0	0	0	0	0	0	0	0	0	0	0	0	0	0	0	0	0	0	0	0	0	0
9b6f9cef515ff870a00ca41b1327e8aa	9715	k__Bacteria	p__Proteobacteria	c__Alphaproteobacteria	o__Acetobacterales	f__Acetobacteraceae	Ambiguous_taxa	111	0	1062	0	7	486	0	0	492	0	141	0	0	0	0	0	0	0	25	0	0	518	12	0	0	0	0	0	0	0	0	0	0	0	0	0	228	0	0	0	0	0
a7d60cba7160765ee7ef6fe3bf9704b7	9692	k__Bacteria	p__Proteobacteria	c__Gammaproteobacteria	o__Pseudomonadales	f__Pseudomonadaceae	g__Pseudomonas	0	0	0	0	0	0	0	0	0	0	0	0	0	0	0	0	0	0	0	0	0	0	0	23	7483	49	0	0	0	0	0	0	0	0	0	0	0	0	0	0	0	0
b7a29b318964ed7eff74e1f17eb71061	9668	k__Bacteria	Unassigned	Unassigned	Unassigned	Unassigned	Unassigned	111	0	31	0	7	13	0	0	42	54	42	0	0	0	0	0	0	0	112	0	0	166	74	0	0	0	397	1239	0	0	7	0	309	0	0	0	0	361	1331	0	79	0
0970149fbdbf3f81d00089dd57bb19d2	9633	k__Bacteria	Unassigned	Unassigned	Unassigned	Unassigned	Unassigned	0	0	0	0	0	0	0	0	0	0	0	0	0	0	0	0	0	0	0	0	0	0	0	31	9417	0	0	0	0	0	0	0	0	0	0	0	0	0	0	0	0	0
fde144218cff5be6b5a3a2c3b7b31049	9575	k__Bacteria	Unassigned	Unassigned	Unassigned	Unassigned	Unassigned	0	0	0	0	7	0	0	0	14	0	0	0	0	0	0	0	0	0	50	0	0	0	0	0	0	0	2829	0	0	0	0	13	177	0	0	0	0	0	0	0	0	0
ad6070d1eb522d4e43eba3a042d603d0	9551	k__Bacteria	Unassigned	Unassigned	Unassigned	Unassigned	Unassigned	0	0	0	0	0	13	0	1245	14	0	0	0	0	0	0	0	0	0	12	777	0	0	0	0	0	0	0	0	0	0	0	0	0	0	0	0	14	5194	0	0	0	0
5f23c4d2e80d8a1a61f154903910defd	9521	k__Bacteria	p__Proteobacteria	c__Alphaproteobacteria	o__Acetobacterales	f__Acetobacteraceae	Ambiguous_taxa	103	0	108	2370	13	0	0	0	183	0	35	14	0	0	0	0	0	0	300	187	0	124	49	0	0	0	0	1840	0	0	182	0	0	0	0	0	57	0	69	0	0	0
2e8176da752a26a8237a728072768892	9499	k__Bacteria	p__Acidobacteria	c__Acidobacteriia	o__Acidobacteriales	f__Acidobacteriaceae	g__Acidipila	0	0	0	0	0	0	944	0	0	0	0	207	0	0	0	0	0	0	0	0	0	0	0	0	0	0	155	0	0	0	0	0	0	0	0	0	0	0	0	0	0	0
fcdc08b363a689f2c5601f4f4359abf9	9476	k__Bacteria	Unassigned	Unassigned	Unassigned	Unassigned	Unassigned	0	0	0	0	0	0	0	0	0	0	0	0	0	0	0	0	0	0	62	0	0	0	0	0	0	0	3036	0	0	0	0	6	0	0	0	0	0	0	0	0	0	0
ba84b227222a3169fa47db6ab819883e	9438	k__Bacteria	Unassigned	Unassigned	Unassigned	Unassigned	Unassigned	0	0	46	8	7	0	0	0	14	0	35	0	0	0	923	0	0	0	62	0	27	41	0	0	0	0	17	0	0	0	0	6	433	0	0	0	0	0	15	0	0	0
06bfa31c1f00ddf72a905144b9079ca8	9421	k__Bacteria	p__Proteobacteria	c__Alphaproteobacteria	o__Acetobacterales	f__Acetobacteraceae	Ambiguous_taxa	325	0	169	232	114	79	0	64	590	108	127	0	0	0	0	0	0	0	412	112	18	259	0	0	0	0	0	0	0	0	36	0	0	0	0	0	484	105	176	0	0	30
54e08b36a76e5b546dd231aefde1b032	9411	k__Bacteria	p__Actinobacteria	c__Actinobacteria	o__Corynebacteriales	f__Mycobacteriaceae	g__Mycobacterium	0	0	0	0	0	0	0	0	0	0	0	0	0	0	0	0	0	0	0	0	0	0	0	0	0	0	0	0	0	0	0	0	0	0	0	0	0	0	0	0	0	0
98e8e38e06b0b28f5e8a4abe88d0d435	9347	k__Bacteria	Unassigned	Unassigned	Unassigned	Unassigned	Unassigned	0	0	0	0	0	0	0	0	0	0	0	0	0	0	0	0	0	0	0	0	0	0	0	0	0	0	69	0	0	0	0	0	0	0	0	0	0	0	0	0	0	0
098a15f3eb4548ee860f7b2a32f26fd7	9334	k__Bacteria	Unassigned	Unassigned	Unassigned	Unassigned	Unassigned	0	0	0	0	0	0	0	0	0	0	0	0	0	0	0	0	0	0	0	0	0	0	0	0	0	0	0	0	0	0	0	0	0	0	0	0	0	0	0	0	0	0
7fad66ade826ff6ec430be16f29317e5	9322	k__Bacteria	Unassigned	Unassigned	Unassigned	Unassigned	Unassigned	0	4405	0	0	0	0	0	0	0	0	0	0	0	0	0	1160	0	0	0	0	0	0	0	0	0	0	0	0	0	0	0	0	0	3465	0	0	0	0	0	7	0	0
f0bc5ffbd7c370d960a23170d0919f00	9305	k__Bacteria	Unassigned	Unassigned	Unassigned	Unassigned	Unassigned	0	0	62	0	13	342	0	322	14	46	134	0	0	0	0	0	0	0	1075	269	9	114	0	211	0	0	86	0	0	5525	7	0	0	0	0	0	43	0	23	0	0	30
3f2b4d1891d62ec10d1beabdc339acb7	9304	k__Bacteria	Unassigned	Unassigned	Unassigned	Unassigned	Unassigned	0	0	15	0	0	0	20	0	0	0	0	0	0	0	923	0	0	0	0	0	0	0	0	0	0	0	0	0	0	0	0	0	0	0	0	0	0	0	0	0	0	0
3d28c3b04de008c2b57a71a328592462	9274	k__Bacteria	p__Actinobacteria	c__Actinobacteria	o__Frankiales	f__Nakamurellaceae	g__Nakamurella	0	0	0	0	0	0	0	0	0	0	0	0	0	0	0	0	0	0	0	0	0	0	0	0	0	0	0	0	0	0	0	0	0	0	0	0	0	0	0	0	0	0
1d34090edbc8afeb8afa3b58a3c2c3a3	9230	k__Bacteria	p__Actinobacteria	c__Actinobacteria	o__Corynebacteriales	f__Mycobacteriaceae	g__Mycobacterium	0	0	0	0	0	0	0	0	0	0	0	14	0	0	0	0	0	0	0	0	0	0	0	0	0	0	0	0	0	0	0	0	0	0	0	0	0	0	0	0	0	0
5774086461f459d993f699b9a8ba237f	9223	k__Bacteria	p__Cyanobacteria	c__Oxyphotobacteria	o__Chloroplast	Ambiguous_taxa	Ambiguous_taxa	0	0	0	0	0	0	0	0	0	0	0	0	0	0	0	0	0	0	0	0	0	0	0	0	84	0	0	0	0	0	0	0	0	0	0	0	0	0	0	0	0	0
d2fc7845cdd1005945a8cc8cd9e4f504	9147	k__Bacteria	p__Proteobacteria	c__Alphaproteobacteria	o__Micropepsales	f__Micropepsaceae	Ambiguous_taxa	0	0	0	0	0	0	0	0	0	0	0	0	0	0	0	0	0	0	0	0	0	0	0	0	280	0	0	0	0	0	0	0	0	0	5236	0	0	0	0	0	0	0
2d8876c48d481fdfcf1fc032e1e1cb21	9135	k__Bacteria	p__Proteobacteria	c__Alphaproteobacteria	o__Acetobacterales	f__Acetobacteraceae	g__Gluconobacter	162	0	493	8	924	972	0	161	84	294	84	0	0	0	0	0	0	0	50	149	27	41	12	0	0	0	0	0	0	0	0	384	9	0	0	0	668	30	15	0	0	0
2aa3ad706c3ddf05f155f9c0be732895	9088	k__Bacteria	p__Bacteroidetes	c__Bacteroidia	o__Chitinophagales	f__Chitinophagaceae	g__Ferruginibacter	0	0	0	0	0	0	0	0	0	0	0	0	0	0	0	0	0	0	0	0	0	0	0	0	0	0	0	0	0	0	0	0	0	0	0	0	0	0	0	0	0	0
6856ad55511888fd766a8c98e91534ff	9008	k__Bacteria	Unassigned	Unassigned	Unassigned	Unassigned	Unassigned	0	0	0	0	7	0	0	0	1026	0	0	0	0	0	0	0	0	0	137	0	0	0	12	0	0	0	0	0	0	0	0	0	0	0	0	0	57	0	1431	0	50	0
8e5fd2cd7fa324aee29e5b4b3b692c8b	8992	k__Bacteria	p__Firmicutes	c__Bacilli	o__Lactobacillales	f__Leuconostocaceae	g__Oenococcus	0	0	0	0	0	0	0	0	155	0	7	0	0	0	0	0	0	2193	0	0	0	0	0	0	0	0	0	0	0	0	0	0	0	0	0	0	0	0	0	0	0	0
af038895cc1df513df0de879518c43a4	8952	k__Bacteria	p__Actinobacteria	c__Actinobacteria	o__Micrococcales	f__Microbacteriaceae	Ambiguous_taxa	0	0	0	0	0	0	0	0	0	0	0	0	0	0	0	0	0	0	0	0	0	0	0	0	0	0	0	0	0	0	0	0	0	0	0	0	0	0	0	0	0	0
036bebc84e21417cd1592892f339370b	8945	k__Bacteria	p__Bacteroidetes	c__Bacteroidia	o__Sphingobacteriales	f__Sphingobacteriaceae	g__Pedobacter	0	0	0	0	0	0	0	0	0	0	0	0	0	0	0	0	0	0	0	0	0	0	0	0	0	0	0	0	0	0	0	0	0	0	0	0	0	0	0	0	0	0
a8e6157550f74b1018960d5908fe0db1	8852	k__Bacteria	p__Proteobacteria	c__Alphaproteobacteria	o__Micropepsales	f__Micropepsaceae	Ambiguous_taxa	0	0	0	0	0	0	0	0	0	0	0	0	0	0	923	0	0	0	0	0	0	0	0	0	0	0	0	0	0	0	0	0	0	0	2618	0	0	0	0	0	0	0
45b7c43d2911e921bdfd2e50f9589918	8789	k__Bacteria	p__Proteobacteria	c__Alphaproteobacteria	o__Acetobacterales	f__Acetobacteraceae	Ambiguous_taxa	1041	0	46	232	134	53	0	64	970	23	7	0	0	0	0	0	0	0	187	30	0	207	111	0	0	0	0	0	0	0	66	6	0	0	0	0	57	45	1056	0	0	105
3ccdd0531e2a2eb524729ad3b56303d7	8763	k__Bacteria	p__Proteobacteria	c__Alphaproteobacteria	o__Acetobacterales	f__Acetobacteraceae	g__Komagataeibacter	967	0	123	194	80	53	0	54	970	54	91	0	0	0	0	0	0	0	112	52	18	197	161	0	0	0	0	13	0	0	80	13	9	0	0	0	28	120	1079	0	0	150
69c927f5dfc0ef19bda51dbdd55002c6	8745	k__Bacteria	p__Proteobacteria	c__Gammaproteobacteria	o__Oceanospirillales	f__Halomonadaceae	g__Carnimonas	0	0	62	0	0	53	0	118	0	0	7	0	0	0	0	1889	10	0	0	7	0	21	0	16	0	1295	259	0	0	0	0	0	18	572	0	0	0	0	0	0	0	0
8d3e53d90802eb3c6d95238902fc497e	8713	k__Bacteria	p__Proteobacteria	c__Alphaproteobacteria	o__Acetobacterales	f__Acetobacteraceae	g__Acidisoma	0	0	15	0	0	0	20	0	0	0	0	97	0	0	0	0	0	4386	0	0	0	0	0	0	0	0	0	0	0	0	22	6	0	0	0	0	0	0	0	0	0	0
6f6520c78f40faea68c23e4305c43db4	8699	k__Bacteria	Unassigned	Unassigned	Unassigned	Unassigned	Unassigned	0	0	0	0	0	0	0	0	0	0	0	0	0	0	0	0	0	0	0	0	0	0	0	0	0	0	17	0	0	0	0	0	0	0	0	0	0	0	0	0	0	0
7dda5bb8d4e14a7ec4d1075444e4bfc8	8599	k__Bacteria	Unassigned	Unassigned	Unassigned	Unassigned	Unassigned	0	0	0	0	0	0	0	0	0	0	0	0	0	0	0	0	0	0	0	0	0	0	0	0	0	0	0	0	0	0	0	0	0	0	0	0	0	0	0	0	0	0
c788d3fb92a454e349298a24c4009544	8573	k__Bacteria	p__Proteobacteria	c__Alphaproteobacteria	o__Sphingomonadales	f__Sphingomonadaceae	g__Zymomonas	0	0	0	0	0	0	0	0	211	0	0	0	0	0	0	0	3357	0	1450	0	0	0	0	8	0	0	0	0	22	0	15	0	0	11	0	0	0	90	31	0	0	0
ba9ed5a7dc7dbd145c7a80ecff6894d5	8568	k__Bacteria	p__Proteobacteria	c__Gammaproteobacteria	o__Enterobacteriales	f__Enterobacteriaceae	g__Dickeya	37	0	0	0	40	0	0	0	0	15	0	28	0	0	0	10	62	0	125	15	0	73	111	0	0	0	345	1027	0	0	0	0	1890	11	0	0	0	482	46	0	0	0
c0c45c80d12134887a20b36e4c50171c	8534	k__Bacteria	Unassigned	Unassigned	Unassigned	Unassigned	Unassigned	0	0	0	0	7	0	0	0	0	0	7	0	0	0	0	0	0	0	37	0	0	0	0	0	0	0	155	0	0	0	0	0	7543	0	0	0	0	0	15	0	0	0
ffdb4e112c202d7c03a8feec6bbab94a	8474	k__Bacteria	p__Proteobacteria	c__Gammaproteobacteria	o__Enterobacteriales	f__Enterobacteriaceae	g__Pantoea	0	0	0	0	0	0	0	0	0	0	0	0	0	0	0	0	0	0	37	0	0	0	0	0	0	0	190	88	6920	0	0	0	62	11	0	0	0	151	8	0	0	0
00b93851d1f0eac3ab8d34eac7ce3be4	8411	k__Bacteria	p__Bacteroidetes	c__Bacteroidia	o__Sphingobacteriales	f__Sphingobacteriaceae	g__Mucilaginibacter	0	0	0	0	0	0	0	0	0	0	0	0	0	0	0	0	0	0	0	0	0	0	0	31	8380	0	0	0	0	0	0	0	0	0	0	0	0	0	0	0	0	0
399f7c524be1b91403c119deb071ffb8	8296	k__Bacteria	Unassigned	Unassigned	Unassigned	Unassigned	Unassigned	0	0	0	0	0	0	0	0	0	0	0	0	0	0	0	0	0	0	0	0	0	0	0	0	0	0	1346	0	0	0	0	0	0	126	0	0	0	0	8	0	0	0
5c14d22d387f3ca13f79326c74ff7746	8273	k__Bacteria	Unassigned	Unassigned	Unassigned	Unassigned	Unassigned	0	0	0	0	0	0	0	0	0	0	0	0	0	0	0	0	0	0	75	0	0	0	0	0	0	0	1208	100	0	0	0	0	0	0	0	0	0	15	8	0	0	0
6942fc36e2a6013cf33a13d63cb160f0	8231	k__Bacteria	p__Proteobacteria	c__Alphaproteobacteria	o__Acetobacterales	f__Acetobacteraceae	g__Gluconobacter	7	0	0	0	33	0	0	311	689	0	0	0	0	0	0	0	0	0	1362	0	9	0	74	62	0	0	0	0	0	0	66	0	0	0	0	0	57	90	230	0	0	0
37d6c5f37dbc93ed1dea9d54f47b6109	8215	k__Bacteria	Unassigned	Unassigned	Unassigned	Unassigned	Unassigned	0	0	0	0	0	0	0	0	0	0	0	0	0	0	0	0	0	0	0	0	0	0	0	0	0	0	0	0	0	0	0	0	9	11	0	0	0	0	0	0	0	0
32714983fe88e0af64c6dad54ec0ac26	8188	k__Bacteria	Unassigned	Unassigned	Unassigned	Unassigned	Unassigned	0	0	0	0	0	0	0	0	590	0	0	0	0	0	0	0	0	0	37	0	0	0	0	0	0	0	0	0	0	0	7	0	0	0	0	0	14	0	1056	0	14	0
7a7249f2fbf3b96c736683c306c22bb0	8160	k__Bacteria	p__Actinobacteria	c__Actinobacteria	o__Micrococcales	Ambiguous_taxa	Ambiguous_taxa	0	0	0	0	0	0	0	0	0	0	0	0	0	0	0	0	0	0	0	0	0	0	0	0	0	0	0	0	0	0	0	0	0	0	0	0	0	0	0	0	0	0
dc0f28f43e4ca282755c10e391e03c1c	8116	k__Bacteria	p__Proteobacteria	c__Gammaproteobacteria	o__Enterobacteriales	f__Enterobacteriaceae	g__Serratia	0	0	31	0	20	0	0	0	0	0	56	0	0	0	0	0	0	0	687	0	0	0	0	0	0	0	932	0	0	0	0	6	2164	0	0	0	0	0	0	0	0	0
67365ef2d7e0827a6273aac025736efd	8098	k__Bacteria	p__Bacteroidetes	c__Bacteroidia	o__Bacteroidales	Ambiguous_taxa	Ambiguous_taxa	0	0	31	0	0	0	0	0	28	77	0	0	0	0	0	0	0	0	0	0	0	0	0	0	0	0	0	0	0	0	7906	0	0	0	0	0	0	0	0	0	0	0
2c48516269a06bae381fcdd26fa962f6	8075	k__Bacteria	Unassigned	Unassigned	Unassigned	Unassigned	Unassigned	0	0	0	0	0	0	0	0	0	0	0	0	0	0	0	10	10	0	550	7	0	0	0	39	0	0	362	0	0	0	0	0	0	2196	0	0	0	316	0	0	0	0
9a95c0cb9b03d8911a2dc4af6b25b79b	8067	k__Bacteria	p__Proteobacteria	c__Alphaproteobacteria	o__Acetobacterales	f__Acetobacteraceae	Ambiguous_taxa	118	0	708	0	254	1143	0	0	253	170	7	0	0	0	0	0	0	0	12	0	0	155	0	0	0	0	17	0	0	0	0	327	9	0	0	0	341	0	15	0	0	0
8165035e0707c5fd6e0e71286930d8ea	8062	k__Bacteria	Unassigned	Unassigned	Unassigned	Unassigned	Unassigned	0	0	0	0	0	0	0	0	0	0	0	0	0	0	0	0	0	0	0	0	0	0	0	0	0	6965	0	0	0	0	0	0	0	0	0	0	0	0	0	0	0	0
eefd1aa5e3e5eff3d3ff12b66a01994c	8021	k__Bacteria	Unassigned	Unassigned	Unassigned	Unassigned	Unassigned	0	0	0	0	0	0	0	0	0	0	7	0	0	0	0	0	0	0	0	0	0	0	0	0	0	0	17	0	0	0	0	0	7710	0	0	0	0	0	0	0	0	0
1b43275cefce137278a991ae1049f842	8020	k__Bacteria	p__Proteobacteria	c__Alphaproteobacteria	o__Rhizobiales	f__Beijerinckiaceae	Ambiguous_taxa	0	0	0	0	0	0	7927	0	0	0	0	69	0	0	0	10	0	0	0	0	0	0	0	0	0	0	0	0	0	0	0	0	0	0	0	0	14	0	0	0	0	0
d0a5426d536a711bb8ce478aa4e3fb30	7958	k__Bacteria	p__Proteobacteria	c__Alphaproteobacteria	o__Acetobacterales	f__Acetobacteraceae	Ambiguous_taxa	155	0	431	0	47	289	0	0	309	62	49	0	0	0	0	0	0	0	25	0	0	10	12	0	0	0	35	0	0	0	0	6	9	0	0	0	412	0	8	0	43	0
1cf11135ea9c89c9a34b0b22fbde4ae9	7920	k__Bacteria	p__Proteobacteria	c__Alphaproteobacteria	o__Acetobacterales	f__Acetobacteraceae	g__Komagataeibacter	377	0	847	0	13	302	0	0	337	31	70	0	0	0	0	0	0	0	0	0	0	891	62	0	0	0	0	0	0	0	58	6	0	0	0	0	128	30	581	0	100	0
6e75b24dd4902232d9149a858048026c	7890	k__Bacteria	p__Actinobacteria	c__Actinobacteria	o__Micrococcales	f__Micrococcaceae	Ambiguous_taxa	0	0	0	0	0	0	0	0	0	0	0	0	0	0	0	0	0	0	0	0	0	0	0	0	0	0	0	0	0	0	0	0	0	0	0	0	0	0	0	0	0	0
5ada47c3afbb4a0b8e3d6dd1326e07a2	7876	k__Bacteria	Unassigned	Unassigned	Unassigned	Unassigned	Unassigned	0	0	0	0	0	0	0	97	225	0	0	0	0	0	0	0	572	0	1200	0	0	0	12	0	0	0	121	0	0	0	15	0	0	0	0	0	0	677	138	0	14	0
8026ea9d67576f5e353f93ffd2f90ba1	7864	k__Bacteria	Unassigned	Unassigned	Unassigned	Unassigned	Unassigned	66	0	246	0	94	105	0	11	56	85	84	0	0	0	0	0	0	0	100	15	0	83	12	0	0	0	1242	13	0	0	0	0	26	0	0	0	0	2138	31	0	22	0
804747c658b80e34a61b66282a041457	7847	k__Bacteria	p__Bacteroidetes	c__Bacteroidia	o__Flavobacteriales	f__Crocinitomicaceae	g__Fluviicola	0	0	0	0	0	0	0	0	0	0	0	0	0	0	0	0	0	0	0	0	0	0	0	0	7847	0	0	0	0	0	0	0	0	0	0	0	0	0	0	0	0	0
694b46055db3c2959a604634e684a7da	7815	k__Bacteria	Unassigned	Unassigned	Unassigned	Unassigned	Unassigned	0	0	0	0	0	0	0	21	0	0	0	0	0	0	0	0	0	0	0	0	0	0	0	0	0	33	638	0	0	0	0	0	0	0	0	0	0	0	0	0	0	0
acf9cee0539c1ee8c53e5ab0f5f404fd	7790	k__Bacteria	Unassigned	Unassigned	Unassigned	Unassigned	Unassigned	0	0	0	0	0	0	0	11	0	0	0	0	0	0	0	4425	0	0	0	0	0	0	0	0	0	0	155	0	0	0	0	0	0	572	0	0	0	0	0	7	0	0
87ab86646362db380692187239ba6dde	7725	k__Bacteria	Unassigned	Unassigned	Unassigned	Unassigned	Unassigned	22	0	262	0	161	39	0	21	155	23	70	0	0	0	0	0	0	0	200	37	0	114	0	0	0	0	983	88	0	0	0	0	9	0	0	0	0	2258	15	0	0	15
3c4242c6313554e3f10270d65d8f1199	7690	k__Bacteria	p__Proteobacteria	c__Gammaproteobacteria	o__Betaproteobacteriales	f__Methylophilaceae	Ambiguous_taxa	0	0	0	0	0	0	0	0	0	0	0	0	0	0	0	0	0	0	0	0	0	10	0	8	2242	0	0	0	0	0	0	0	0	0	0	0	0	0	0	0	0	0
8b0cdc8fe27181b8e52e441bd67e00dc	7688	k__Bacteria	p__Proteobacteria	c__Alphaproteobacteria	o__Acetobacterales	f__Acetobacteraceae	g__Acetobacter	177	0	816	0	0	499	0	0	394	8	28	0	0	0	1845	0	0	0	37	0	0	487	25	0	0	0	0	0	0	0	0	0	9	0	0	0	199	0	38	0	50	15
805c91dbc81e09177fa50458b57814c2	7687	k__Bacteria	Unassigned	Unassigned	Unassigned	Unassigned	Unassigned	0	0	0	0	0	6386	0	11	42	0	0	0	0	0	0	0	0	0	0	0	0	0	0	0	0	0	0	0	0	0	0	0	0	0	0	0	28	0	0	0	0	0
c3c4a046d08f0805e64b331192338348	7679	k__Bacteria	p__Proteobacteria	c__Gammaproteobacteria	o__Enterobacteriales	f__Enterobacteriaceae	g__Biostraticola	0	0	0	0	0	0	0	0	0	0	0	0	0	0	0	0	0	0	0	0	0	0	0	0	0	0	52	0	0	0	0	0	0	0	0	0	0	0	0	0	0	0
d24f21082cd5ce200d0406f3018d3040	7675	k__Bacteria	p__Proteobacteria	c__Gammaproteobacteria	o__Enterobacteriales	f__Enterobacteriaceae	Ambiguous_taxa	0	0	0	0	0	0	0	0	0	0	0	0	0	0	0	0	0	0	0	0	0	0	0	0	0	0	0	0	0	0	0	0	0	0	0	0	0	0	0	0	0	0
b071192bd9ed3ae2b63d2494648b16e2	7672	k__Bacteria	Unassigned	Unassigned	Unassigned	Unassigned	Unassigned	0	0	0	0	0	0	0	11	0	0	0	0	0	0	0	298	0	0	0	0	0	0	0	0	0	0	0	0	0	0	0	0	0	274	0	0	0	0	0	0	0	0
6084a6a21b1ed72fcce0e30ed3a964b5	7640	k__Bacteria	p__Proteobacteria	c__Alphaproteobacteria	o__Sphingomonadales	f__Sphingomonadaceae	g__Zymomonas	0	0	31	0	33	0	0	107	956	0	0	0	0	0	0	0	0	0	362	0	9	0	25	16	0	0	0	0	0	0	15	0	0	0	0	0	100	30	482	0	0	0
36e93ea68c6740c211d73648f4375866	7630	k__Bacteria	p__Proteobacteria	c__Alphaproteobacteria	o__Acetobacterales	f__Acetobacteraceae	g__Gluconobacter	0	0	0	0	7	26	0	161	0	0	0	0	0	0	0	0	0	0	12	30	0	0	0	0	0	0	0	926	0	2762	0	0	18	0	0	0	0	196	0	0	0	0
9cee05d1c9adbbb71d74993805c80672	7626	k__Bacteria	Unassigned	Unassigned	Unassigned	Unassigned	Unassigned	0	0	0	0	7	0	0	0	0	0	0	0	0	0	0	0	21	0	0	0	0	0	0	0	0	0	0	0	0	0	0	0	18	0	0	0	0	0	0	0	0	0
612096971ef65efba395eee5fd705c4a	7581	k__Bacteria	p__Proteobacteria	c__Gammaproteobacteria	o__Enterobacteriales	f__Enterobacteriaceae	g__Serratia	0	0	0	0	0	0	0	0	14	0	0	0	0	0	0	0	0	0	12	0	0	0	0	0	0	0	1880	0	11	0	0	0	0	0	0	0	0	0	15	0	0	0
f215e4f56d1688528fa2813199e6f574	7562	k__Bacteria	Unassigned	Unassigned	Unassigned	Unassigned	Unassigned	0	0	0	0	0	0	0	0	0	0	0	0	0	0	0	0	0	0	0	0	0	0	0	0	0	0	0	0	0	0	0	0	0	0	0	0	0	6157	0	0	0	0
bc809e24945e36e37857a3ccacc53976	7557	k__Bacteria	p__Proteobacteria	c__Alphaproteobacteria	o__Sphingomonadales	f__Sphingomonadaceae	g__Sphingomonas	0	0	0	0	0	0	0	0	0	0	0	0	0	0	0	0	0	0	0	0	0	0	0	0	0	0	0	13	0	0	0	0	0	0	0	0	0	0	0	0	0	0
4f76592674d38c7603de3665638ba3fb	7552	k__Bacteria	p__Actinobacteria	c__Actinobacteria	o__Micrococcales	f__Microbacteriaceae	Ambiguous_taxa	0	0	0	0	0	0	0	0	0	0	0	0	0	0	0	0	0	0	0	0	0	0	0	0	0	0	0	0	0	0	0	0	0	0	0	0	0	0	0	0	0	0
2646c0e9a80f0997ce44a27d267eb87c	7542	k__Bacteria	Unassigned	Unassigned	Unassigned	Unassigned	Unassigned	111	0	262	0	221	26	0	0	14	93	77	0	0	0	0	0	0	0	62	0	0	104	49	0	0	0	725	0	0	0	0	6	477	0	0	0	0	2092	130	0	0	15
89a81d4e5939a732a7492d3ce4037ed0	7522	k__Bacteria	p__Proteobacteria	c__Alphaproteobacteria	o__Acetobacterales	f__Acetobacteraceae	g__Acidiphilium	0	0	0	0	0	0	6983	0	0	0	0	166	0	0	0	0	0	0	0	0	0	0	0	8	0	0	0	0	0	0	0	0	0	0	0	0	0	0	0	0	0	0
e863ab6fbed3e8a32f8242cf87ced0bf	7518	k__Bacteria	Unassigned	Unassigned	Unassigned	Unassigned	Unassigned	0	0	0	0	0	0	0	0	0	0	0	0	0	0	0	0	0	0	0	0	0	0	0	0	0	0	0	0	0	0	0	0	0	0	0	0	0	0	0	0	0	0
3aa10e2309ea50af6f6ee352394d54d2	7516	k__Bacteria	p__Proteobacteria	c__Gammaproteobacteria	o__Enterobacteriales	f__Enterobacteriaceae	g__Dickeya	0	0	0	0	13	0	0	0	0	8	7	0	0	0	0	0	0	0	100	0	0	10	0	0	0	0	431	0	0	0	0	0	3312	0	0	0	0	15	23	7	7	0
06235f742ba6099514e91ddb4c4d5adc	7509	k__Bacteria	Unassigned	Unassigned	Unassigned	Unassigned	Unassigned	0	0	0	0	0	0	0	0	0	0	0	0	0	0	0	0	0	0	0	0	0	0	7471	0	0	0	0	0	0	0	0	0	0	0	0	0	0	0	0	0	0	0
f46768cfb7df34f6e85d562e81b37ebc	7494	k__Bacteria	Unassigned	Unassigned	Unassigned	Unassigned	Unassigned	0	0	0	0	0	0	0	0	0	0	0	0	0	0	0	0	0	0	0	0	0	0	0	0	0	0	0	0	0	0	0	0	0	0	0	0	0	0	0	0	0	0
1c9d3e13d3cc5990e813358fa66d522c	7491	k__Bacteria	Unassigned	Unassigned	Unassigned	Unassigned	Unassigned	0	0	15	0	40	0	0	11	0	23	14	0	0	0	0	0	0	0	75	0	0	0	0	0	0	1836	397	413	0	0	0	0	18	0	0	0	0	0	15	0	22	0
d6593f60cb60e2af28ba322db25121bc	7491	k__Bacteria	p__Proteobacteria	c__Alphaproteobacteria	o__Acetobacterales	f__Acetobacteraceae	Ambiguous_taxa	0	0	0	0	0	0	7278	0	0	0	0	41	0	0	0	0	0	0	0	7	0	0	0	0	0	16	0	0	0	0	44	0	0	0	0	0	0	0	0	0	0	30
14180026cae73bb159450e1c0f7b9013	7454	k__Bacteria	p__Proteobacteria	c__Gammaproteobacteria	o__Betaproteobacteriales	f__Burkholderiaceae	Ambiguous_taxa	0	0	15	0	0	0	0	0	56	0	0	0	0	0	0	0	0	0	0	0	0	0	0	0	168	0	0	0	0	0	0	0	0	0	0	0	0	0	0	0	0	0
be9942ac70b21c59e9c39dfe8568acc9	7404	k__Bacteria	p__Actinobacteria	c__Actinobacteria	o__Micrococcales	f__Cellulomonadaceae	g__Cellulomonas	0	0	0	0	0	0	0	0	0	0	49	0	0	0	0	0	0	0	0	0	0	0	0	0	0	0	0	0	0	0	0	0	0	0	0	0	0	0	0	0	0	0
b6d81317326d18e5c954e6eae8820a6a	7391	k__Bacteria	p__Proteobacteria	c__Alphaproteobacteria	o__Rhodobacterales	f__Rhodobacteraceae	g__Rhodobacter	0	0	0	0	0	0	0	0	0	0	0	0	0	0	0	0	0	0	0	0	0	0	0	0	0	0	0	0	0	0	0	0	0	0	0	0	0	0	0	0	0	0
2d125cda92aa42086b5c3921db5b29cf	7375	k__Bacteria	p__Acidobacteria	c__Acidobacteriia	o__Acidobacteriales	f__Acidobacteriaceae	g__Acidipila	0	0	0	0	0	0	157	0	0	0	35	207	0	0	0	0	0	0	0	75	0	0	0	16	0	0	35	0	0	0	0	13	0	0	0	0	14	0	0	0	0	0
15ea240a95ca3dace0fe8bc1a36a2b32	7373	k__Bacteria	Unassigned	Unassigned	Unassigned	Unassigned	Unassigned	7	0	0	0	13	0	0	11	1110	0	0	0	0	0	0	0	0	0	300	0	0	0	0	0	0	0	0	0	0	0	15	0	0	0	0	0	71	0	306	0	0	0
9ae7d46529baa9e6fdcedb0f479a26e3	7256	k__Bacteria	Unassigned	Unassigned	Unassigned	Unassigned	Unassigned	0	0	0	0	0	0	0	0	0	15	0	0	0	0	0	0	0	0	0	0	0	0	0	0	0	0	0	0	0	0	0	0	0	0	0	0	0	0	0	0	0	105
61d9090d0bf677c57f1138a0a90ee9b2	7255	k__Bacteria	Unassigned	Unassigned	Unassigned	Unassigned	Unassigned	0	0	0	0	0	0	0	0	0	0	0	0	0	0	0	0	0	0	0	0	0	0	0	0	0	0	0	0	0	0	0	0	0	0	0	0	0	0	0	0	0	0
7b84bcf2c15a85050b4397a1848b381b	7237	k__Bacteria	p__Proteobacteria	c__Alphaproteobacteria	o__Acetobacterales	f__Acetobacteraceae	Ambiguous_taxa	22	0	724	0	127	26	0	11	0	93	105	0	0	0	0	0	0	0	12	22	18	104	0	0	0	16	104	313	0	0	7	19	35	0	0	0	1934	0	0	0	0	15
53c932f94e8b67c78267393b3d32003e	7222	k__Bacteria	Unassigned	Unassigned	Unassigned	Unassigned	Unassigned	0	0	0	0	0	0	0	32	0	0	0	0	0	0	0	133	0	0	0	0	0	0	0	0	0	0	0	0	0	0	0	0	0	57	0	0	0	0	8	0	0	0
81d99dc02f41214d20e6f9756f30a904	7212	k__Bacteria	Unassigned	Unassigned	Unassigned	Unassigned	Unassigned	0	0	0	0	141	0	0	612	1026	0	0	0	0	0	0	0	0	0	1337	7	37	0	0	39	0	0	0	0	0	0	15	0	0	0	0	0	242	30	54	0	0	0
c417ba00cf5b3062cd275eccf626ab84	7172	k__Bacteria	Unassigned	Unassigned	Unassigned	Unassigned	Unassigned	7	0	31	0	67	0	0	11	590	31	7	0	0	0	0	0	0	0	137	0	0	0	12	0	0	0	0	0	0	0	0	0	0	0	0	0	171	90	99	0	0	0
f548ace361bc80de287f93ae3da9f8fd	7164	k__Bacteria	Unassigned	Unassigned	Unassigned	Unassigned	Unassigned	0	0	0	0	0	0	0	0	478	0	0	0	0	0	0	0	0	0	512	0	0	0	37	0	0	0	0	0	0	0	0	0	0	0	0	0	14	0	61	0	0	0
68e8db0db4c11362f47a14dfada1037c	7144	k__Bacteria	Unassigned	Unassigned	Unassigned	Unassigned	Unassigned	0	0	0	0	0	0	0	0	0	0	0	0	0	0	0	0	0	0	0	0	0	0	0	0	0	0	0	0	0	0	0	0	0	0	0	0	0	0	0	0	0	0
8e6ecdb406b28bfe321a7729d7af1628	7134	k__Bacteria	p__Proteobacteria	c__Alphaproteobacteria	o__Acetobacterales	f__Acetobacteraceae	g__Komagataeibacter	74	0	754	0	0	631	0	0	239	8	70	0	0	0	0	0	0	0	0	0	0	487	25	0	0	0	0	0	0	0	0	6	0	0	0	0	57	0	0	0	57	0
28628449e94c9e37fa3c08ba642161cb	7128	k__Bacteria	Unassigned	Unassigned	Unassigned	Unassigned	Unassigned	0	0	0	0	0	0	0	0	0	0	0	0	0	0	0	0	0	0	0	0	0	0	0	0	0	0	0	0	0	0	0	0	0	0	0	0	0	0	0	0	0	0
504d467c4f5dd958e641847d86bf3f48	7125	k__Bacteria	p__Actinobacteria	c__Actinobacteria	o__Micrococcales	f__Microbacteriaceae	g__Microbacterium	0	0	0	0	0	0	0	0	0	0	0	0	0	0	0	0	0	0	0	0	0	0	0	0	0	0	0	0	0	0	0	0	0	0	0	0	0	0	0	0	0	0
7f0690e68f6dcc31f4b93971246d8cd0	7078	k__Bacteria	Unassigned	Unassigned	Unassigned	Unassigned	Unassigned	0	0	0	0	0	0	0	0	0	0	0	0	0	0	0	0	0	0	0	0	0	0	0	0	0	0	0	0	0	0	0	0	0	0	0	0	0	0	0	0	0	0
97333cbcba5bfa12869e98113c8f1c12	7070	k__Bacteria	p__Proteobacteria	c__Alphaproteobacteria	o__Caulobacterales	f__Hyphomonadaceae	g__Hirschia	0	0	0	0	0	0	0	0	0	0	0	0	0	0	0	0	0	0	0	0	0	0	0	0	0	0	0	0	0	0	0	0	0	23	0	0	0	0	0	0	0	0
e6b599f957d5797943370de4d72f2ca6	7061	k__Bacteria	Unassigned	Unassigned	Unassigned	Unassigned	Unassigned	7	0	62	8	7	237	0	1095	42	0	260	0	0	0	0	205	0	0	0	67	0	104	0	86	0	16	673	0	0	0	117	0	0	297	0	0	0	0	92	0	0	0
32843c104a5a52cb92a34136a797c03e	7061	k__Bacteria	Unassigned	Unassigned	Unassigned	Unassigned	Unassigned	0	0	0	0	0	0	0	0	0	0	0	0	0	0	0	0	0	0	0	0	0	0	0	0	0	5064	0	0	0	0	0	0	0	0	0	0	0	0	0	0	0	0
edcb3a05f42af6a90e5beafdae8ae99d	7053	k__Bacteria	Unassigned	Unassigned	Unassigned	Unassigned	Unassigned	7	0	0	0	0	0	0	21	169	0	0	0	0	0	0	133	904	0	1637	0	0	0	12	8	0	0	69	0	0	0	0	0	9	126	0	0	0	376	467	0	0	15
c058f0029d28346a77921ec6b1b1ecae	7029	k__Bacteria	p__Proteobacteria	c__Alphaproteobacteria	o__Acetobacterales	f__Acetobacteraceae	g__Komagataeibacter	952	0	46	62	40	26	0	21	590	31	14	0	0	0	0	0	0	0	25	15	0	166	74	0	0	0	0	13	0	0	102	0	0	0	0	0	14	0	1209	0	22	75
1e24e73c48b9d5d9bc5a0dedc25ee7c4	7022	k__Bacteria	p__Actinobacteria	c__Actinobacteria	o__Corynebacteriales	f__Mycobacteriaceae	g__Mycobacterium	0	0	0	0	0	0	0	0	14	0	0	0	0	0	0	0	0	0	0	0	0	0	0	0	56	0	0	0	0	0	0	0	0	0	0	0	0	0	0	0	0	0
fdbeddfe5e12561b3987009c145cf842	7003	k__Bacteria	p__Verrucomicrobia	c__Verrucomicrobiae	o__Verrucomicrobiales	f__Verrucomicrobiaceae	g__Prosthecobacter	0	0	0	0	0	0	0	0	0	0	0	0	0	0	0	0	0	0	0	0	0	0	0	16	6894	0	0	0	0	0	0	0	0	0	0	0	0	0	0	0	0	0
65719fded589524d988ca6cf2f610f0f	6999	k__Bacteria	p__Patescibacteria	c__Saccharimonadia	o__Saccharimonadales	Ambiguous_taxa	Ambiguous_taxa	0	0	0	0	0	0	0	0	0	0	0	0	0	0	0	0	0	2193	0	0	0	0	0	0	0	0	0	0	0	0	0	0	0	0	0	0	0	0	0	0	0	0
01f7530f8278e34867e3fc95134e25ea	6979	k__Bacteria	Unassigned	Unassigned	Unassigned	Unassigned	Unassigned	59	0	92	31	221	0	0	43	141	93	84	55	0	0	0	0	0	0	1187	187	82	31	12	0	0	0	155	376	0	0	15	6	35	0	0	0	0	0	84	0	7	195
77f57bbe211487fe3095cf0c60ea9d9e	6967	k__Bacteria	p__Proteobacteria	c__Alphaproteobacteria	o__Acetobacterales	f__Acetobacteraceae	g__Acidiphilium	0	0	0	0	0	0	6590	0	0	0	0	0	0	0	0	0	0	0	0	0	0	0	0	8	0	180	0	125	0	0	0	0	0	0	0	0	0	0	38	0	0	0
e52126b36de939f5dcf19edbd8e323ea	6931	k__Bacteria	Unassigned	Unassigned	Unassigned	Unassigned	Unassigned	0	0	92	8	74	26	0	0	0	8	14	14	4739	0	0	0	0	0	75	105	0	31	0	0	0	0	17	801	0	0	0	0	0	0	0	0	0	0	84	0	0	120
631fd38a44e242b2dc03102fec31d53f	6918	k__Bacteria	Unassigned	Unassigned	Unassigned	Unassigned	Unassigned	0	0	31	0	7	0	0	0	0	0	28	0	0	0	0	0	0	0	0	0	9	0	0	0	0	0	0	0	0	0	0	0	0	0	0	0	0	0	0	0	0	0
56c7edb482a04714e415076216874010	6911	k__Bacteria	Unassigned	Unassigned	Unassigned	Unassigned	Unassigned	7	0	0	0	7	13	0	0	801	0	0	0	0	0	0	0	0	0	62	0	0	0	37	0	0	0	0	0	0	0	22	0	0	0	0	0	0	15	398	0	0	0
40586323b282da731e3e258b80103b44	6903	k__Bacteria	p__Proteobacteria	c__Alphaproteobacteria	o__Acetobacterales	f__Acetobacteraceae	g__Acetobacter	0	0	92	0	0	13	0	0	42	0	0	0	0	0	0	0	0	0	475	0	0	0	62	0	0	0	0	0	0	0	44	0	0	0	0	0	28	0	0	0	0	0
11d966a04fad39eb1ff9710588dc176f	6866	k__Bacteria	p__Proteobacteria	c__Gammaproteobacteria	o__Pseudomonadales	f__Pseudomonadaceae	g__Pseudomonas	0	0	0	0	0	0	0	0	0	0	0	0	0	0	0	0	0	0	0	0	0	0	0	0	364	33	0	0	0	0	0	0	0	0	0	0	0	0	0	0	0	0
eba928d5a2488e9ce61a65a1535a7e5e	6866	k__Bacteria	p__Actinobacteria	c__Actinobacteria	o__Micrococcales	f__Microbacteriaceae	Ambiguous_taxa	0	0	0	0	0	0	0	0	0	0	0	0	0	0	0	0	0	0	0	0	0	0	0	0	0	0	0	0	0	0	0	0	0	0	0	0	0	0	0	0	0	0
6a03e45d7d089902bd5a33865123206c	6813	k__Bacteria	Unassigned	Unassigned	Unassigned	Unassigned	Unassigned	0	0	0	0	0	0	0	97	801	0	0	0	0	0	0	0	0	0	1837	0	0	0	333	0	0	0	0	0	0	0	117	0	0	0	0	0	0	15	0	0	0	45
f359d6b12d6df77fce3684238719e6c2	6808	k__Bacteria	p__Proteobacteria	c__Alphaproteobacteria	o__Sphingomonadales	f__Sphingomonadaceae	g__Sphingomonas	0	0	0	0	0	0	59	0	42	8	0	28	0	0	0	0	0	0	0	30	0	0	0	8	56	16	17	939	0	0	22	0	0	0	0	0	57	0	23	14	0	0
c0ee5450e881cdc75a99f9f940d27f2e	6805	k__Bacteria	Unassigned	Unassigned	Unassigned	Unassigned	Unassigned	0	0	0	0	0	0	0	0	0	0	7	0	0	0	0	0	0	0	0	0	0	0	0	0	0	0	1397	0	0	0	0	0	0	0	0	0	0	0	0	0	0	0
198c8ce6f870fd95e4e5cddb5d33f20d	6801	k__Bacteria	p__Proteobacteria	c__Alphaproteobacteria	o__Acetobacterales	f__Acetobacteraceae	Ambiguous_taxa	989	0	370	15	100	394	0	11	843	46	70	0	0	0	0	0	0	0	37	7	9	238	0	0	0	0	0	0	0	0	22	32	0	0	0	0	114	45	329	0	0	0
c398da344836b02a4b51b8035835b284	6796	k__Bacteria	p__Proteobacteria	c__Alphaproteobacteria	o__Acetobacterales	f__Acetobacteraceae	g__Gluconobacter	0	0	0	0	7	0	0	21	647	0	0	0	0	0	0	0	0	0	275	0	0	0	12	39	0	0	293	0	0	0	80	6	0	0	0	0	0	0	0	0	0	3042
e03ea9915f711ebd142bd983656d1ada	6786	k__Bacteria	p__Proteobacteria	c__Alphaproteobacteria	o__Acetobacterales	f__Acetobacteraceae	Ambiguous_taxa	0	0	0	0	0	0	20	0	0	0	0	0	0	0	0	0	0	0	0	0	0	0	0	0	0	0	0	0	0	0	7	0	0	0	0	0	341	0	0	0	0	0
c1f48ae0afbfb2282c4ff4a02ba9df30	6780	k__Bacteria	p__Proteobacteria	c__Gammaproteobacteria	o__Enterobacteriales	f__Enterobacteriaceae	Ambiguous_taxa	0	0	0	0	13	0	0	11	0	0	0	0	0	0	0	0	10	0	100	45	0	0	0	0	0	164	362	801	186	0	0	0	53	0	0	0	0	602	8	0	0	15
094f5f2d941e86d1e98bc191e48b24f9	6767	k__Bacteria	Unassigned	Unassigned	Unassigned	Unassigned	Unassigned	0	0	0	0	0	0	0	0	0	0	0	0	0	0	0	0	0	0	0	0	0	0	0	0	589	0	0	0	0	0	0	0	0	0	0	0	0	0	0	0	0	0
30b0a836242c9a92e810ff28d3732263	6760	k__Bacteria	Unassigned	Unassigned	Unassigned	Unassigned	Unassigned	0	0	0	0	141	0	0	21	773	0	0	0	0	0	0	0	0	0	275	0	9	0	99	0	0	0	0	0	0	0	0	0	0	0	0	0	270	0	0	0	0	0
078f5e4836cf3215972dd7db66e8a18a	6742	k__Bacteria	Unassigned	Unassigned	Unassigned	Unassigned	Unassigned	0	0	0	0	0	0	0	0	0	0	0	0	0	0	0	0	0	0	0	0	0	0	0	0	0	0	0	0	0	0	0	0	0	0	0	0	0	0	0	0	0	0
1f2c1f7a82d577a45c38d834ef8d7a02	6713	k__Bacteria	Unassigned	Unassigned	Unassigned	Unassigned	Unassigned	22	0	0	0	80	0	0	0	0	46	35	0	0	0	0	0	0	0	0	0	0	0	12	0	0	0	0	0	0	0	0	6	141	0	0	0	0	0	0	0	0	0
b0befc7232cd4eb4e4272756729facd5	6692	k__Bacteria	p__Proteobacteria	c__Alphaproteobacteria	o__Acetobacterales	f__Acetobacteraceae	g__Acetobacter	0	0	46	8	7	184	0	0	1799	0	0	0	0	0	0	0	0	0	25	0	0	0	0	0	0	0	0	0	0	0	0	0	0	0	0	0	185	0	0	0	0	0
bb2fed9f7e339fb6f4835c8d7076da90	6688	k__Bacteria	Unassigned	Unassigned	Unassigned	Unassigned	Unassigned	0	0	0	0	0	0	0	0	0	0	0	0	0	0	0	0	0	0	0	0	0	0	0	0	0	0	638	0	0	0	0	0	0	57	0	0	0	0	0	0	0	0
f5bb9b583f909c00ce71e6375b0a2291	6683	k__Bacteria	Unassigned	Unassigned	Unassigned	Unassigned	Unassigned	0	0	0	0	0	0	20	21	0	0	0	0	0	0	0	0	0	0	0	0	0	0	0	0	0	0	1035	0	0	0	0	0	0	11	0	0	0	0	23	0	0	0
8d2c2833fb9aafd7cb68cd6924bb9fde	6655	k__Bacteria	Unassigned	Unassigned	Unassigned	Unassigned	Unassigned	0	0	0	0	0	0	0	0	0	0	0	0	0	0	0	0	0	0	0	0	0	0	0	0	0	5916	52	0	0	0	0	0	0	0	0	0	0	0	0	0	0	0
4f5a151848ce89ab5c80c0586e1ac33f	6628	k__Bacteria	p__Firmicutes	c__Bacilli	o__Lactobacillales	f__Leuconostocaceae	g__Leuconostoc	0	0	0	0	0	0	0	0	0	0	0	0	0	0	0	0	0	0	0	45	0	0	0	0	0	0	0	0	0	0	0	0	0	0	0	0	0	0	0	0	0	0
a8cc5cdabfb281bd5fe0a6ac4c4e7ce6	6624	k__Bacteria	p__Proteobacteria	c__Alphaproteobacteria	o__Acetobacterales	f__Acetobacteraceae	g__Acetobacter	0	0	0	0	7	92	39	0	155	0	0	0	0	0	0	0	0	0	12	0	0	0	0	0	0	0	0	0	0	0	197	0	0	0	0	0	299	15	0	0	0	0
219562ecef05000247464e567b5cb1f7	6598	k__Bacteria	p__Proteobacteria	c__Gammaproteobacteria	o__Enterobacteriales	f__Enterobacteriaceae	g__Serratia	0	0	46	0	54	0	0	0	0	23	21	0	0	0	923	0	10	0	0	0	0	0	0	0	0	0	0	0	11	0	0	0	2817	0	0	0	0	0	0	0	0	0
7815278af4c42534cd6fdcd93d0d0892	6548	k__Bacteria	Unassigned	Unassigned	Unassigned	Unassigned	Unassigned	0	0	0	0	0	0	0	0	1040	0	0	0	0	0	0	0	0	0	100	0	0	0	0	0	0	0	0	0	0	0	15	0	0	0	0	0	14	15	291	0	22	0
44f16f26664edef4299201d7b73f9b22	6523	k__Bacteria	Unassigned	Unassigned	Unassigned	Unassigned	Unassigned	0	0	0	0	0	0	0	0	0	0	0	0	0	0	0	0	0	0	0	0	0	0	0	0	0	16	776	0	0	0	0	0	0	0	0	0	0	0	0	0	0	0
570fb0802d01c0537106733784eb4ad8	6504	k__Bacteria	p__Proteobacteria	c__Alphaproteobacteria	o__Caulobacterales	f__Hyphomonadaceae	g__Hirschia	0	0	0	0	0	0	0	0	0	0	0	0	0	0	0	0	0	0	0	0	0	0	0	0	0	0	0	0	0	0	0	0	0	0	0	0	0	0	0	0	0	0
84be7f2fe36b0b63efd4aa8d992f0959	6492	k__Bacteria	p__Proteobacteria	c__Alphaproteobacteria	o__Acetobacterales	f__Acetobacteraceae	Ambiguous_taxa	103	0	92	0	877	13	0	279	0	124	316	0	0	0	0	0	0	0	0	67	174	228	0	0	0	0	242	0	0	0	15	769	0	0	0	0	640	0	0	0	0	0
c47cb1c1a47ab1f05a62a15620b127bf	6478	k__Bacteria	Unassigned	Unassigned	Unassigned	Unassigned	Unassigned	0	0	0	0	7	0	0	182	520	8	0	0	0	0	0	0	0	0	1025	0	27	0	99	8	0	0	0	0	0	0	36	0	0	0	0	0	114	0	138	0	0	0
de553a6b24c759928358d99cfc8f3ed7	6476	k__Bacteria	p__Proteobacteria	c__Alphaproteobacteria	o__Acetobacterales	f__Acetobacteraceae	Ambiguous_taxa	133	0	554	0	596	696	0	0	84	170	120	0	0	0	0	0	0	0	12	0	0	31	0	0	0	0	0	0	0	0	0	256	0	0	0	0	441	0	0	0	0	0
c327b03da958cc4006c4d8b017216016	6462	k__Bacteria	p__Proteobacteria	c__Deltaproteobacteria	o__Myxococcales	f__Haliangiaceae	g__Haliangium	0	0	0	0	0	0	0	0	0	0	0	0	0	0	0	0	0	0	0	0	0	0	0	0	0	0	0	0	0	0	0	0	0	0	0	0	0	0	0	0	0	0
20a68401cbadbf1c1aaa912e3bf40ac3	6461	k__Bacteria	Unassigned	Unassigned	Unassigned	Unassigned	Unassigned	0	0	0	0	0	0	0	0	0	0	0	0	0	0	0	0	0	0	0	0	0	0	0	0	0	5572	0	0	0	0	0	0	0	0	0	0	0	0	0	0	0	0
c48a64d81587f3630d742455bb9a67c1	6445	k__Bacteria	p__Proteobacteria	c__Alphaproteobacteria	o__Acetobacterales	f__Acetobacteraceae	Ambiguous_taxa	155	0	323	0	763	775	0	0	42	294	7	0	0	0	0	0	0	0	12	0	0	41	0	0	0	0	0	0	0	0	0	263	0	0	0	0	640	15	0	0	0	15
991ce77d169d48233790641c3d3456cf	6421	k__Bacteria	p__Proteobacteria	c__Alphaproteobacteria	o__Acetobacterales	f__Acetobacteraceae	g__Acetobacter	236	0	431	0	33	368	0	0	197	101	28	0	0	0	0	0	0	0	25	0	0	477	0	8	0	0	17	0	0	0	0	6	0	0	0	0	185	0	107	0	0	45
658cdee53bcb7f3085c028fd6f25b25b	6418	k__Bacteria	p__Proteobacteria	c__Gammaproteobacteria	o__Pseudomonadales	f__Pseudomonadaceae	g__Pseudomonas	0	0	0	0	0	0	0	0	0	0	0	0	0	0	0	0	0	0	0	0	0	0	0	0	0	0	0	0	0	0	0	0	0	0	0	0	0	0	0	0	0	0
a09179caf2f1a3c86852dd4f60256312	6417	k__Bacteria	Unassigned	Unassigned	Unassigned	Unassigned	Unassigned	0	0	0	0	0	0	0	0	0	0	0	0	0	0	0	113	0	0	0	0	0	0	0	0	0	0	1001	0	0	0	0	0	0	412	0	0	0	0	8	0	0	0
79ea4ed60aaeac81fb502e657728d152	6403	k__Bacteria	p__Proteobacteria	c__Alphaproteobacteria	o__Acetobacterales	f__Acetobacteraceae	Ambiguous_taxa	0	0	46	0	0	0	0	0	0	23	562	276	0	0	0	0	0	0	0	0	0	31	12	0	0	0	35	13	0	0	15	0	0	0	0	0	14	0	0	0	0	60
611dfbfdc1da539a53aec83262fe2c20	6382	k__Bacteria	Unassigned	Unassigned	Unassigned	Unassigned	Unassigned	0	0	0	0	0	0	0	32	0	0	7	0	0	0	0	0	0	0	0	0	0	0	0	0	0	0	1225	0	0	0	0	0	0	0	0	0	0	0	38	0	0	0
f094fb5b28c185f8fd99350b3c1c4f99	6380	k__Bacteria	p__Proteobacteria	c__Alphaproteobacteria	o__Sphingomonadales	f__Sphingomonadaceae	g__Sphingomonas	0	0	0	0	0	0	0	0	0	0	0	0	0	0	0	0	0	0	0	0	0	0	0	8	0	0	0	0	0	0	0	0	0	0	5236	0	0	0	0	0	0	0
2d5a898fc3d02dd6b48c36b0be0b6481	6348	k__Bacteria	Unassigned	Unassigned	Unassigned	Unassigned	Unassigned	0	0	0	0	7	0	0	107	337	0	0	0	0	0	0	0	208	0	887	0	0	0	0	0	0	0	104	0	0	0	0	0	9	0	0	0	0	662	84	0	0	0
fff6590a7844cff4b2754d6399400d3a	6348	k__Bacteria	p__Proteobacteria	c__Gammaproteobacteria	o__Enterobacteriales	f__Enterobacteriaceae	Ambiguous_taxa	0	0	0	0	0	0	0	0	0	0	0	0	0	0	0	0	0	0	0	0	0	0	0	0	0	0	0	0	0	0	0	0	0	0	0	0	0	0	0	0	0	0
05ebfe41b7b4b1c7c2d2612946a11eed	6292	k__Bacteria	p__Proteobacteria	c__Gammaproteobacteria	o__Enterobacteriales	f__Enterobacteriaceae	g__Brenneria	0	0	0	0	0	0	0	0	0	0	0	0	0	0	0	0	0	0	0	0	0	0	0	0	0	0	0	0	0	0	0	0	0	0	0	0	0	5660	0	0	0	0
ec94cc559177600436d8d2ba4541cf63	6280	k__Bacteria	Unassigned	Unassigned	Unassigned	Unassigned	Unassigned	0	0	139	0	0	775	0	21	112	0	190	0	0	0	0	0	0	0	0	7	0	218	0	0	0	0	500	0	0	0	22	0	0	0	0	0	0	0	84	0	0	0
de71f655f330273ec617e5388f1ec200	6271	k__Bacteria	Unassigned	Unassigned	Unassigned	Unassigned	Unassigned	0	0	0	0	7	0	0	0	0	0	0	97	0	0	0	0	0	0	0	0	0	0	0	0	0	0	0	0	0	0	0	0	0	0	0	0	28	0	0	0	0	0
1a193ed8eebcb72f369c794dac477055	6233	k__Bacteria	p__Proteobacteria	c__Alphaproteobacteria	o__Acetobacterales	f__Acetobacteraceae	g__Acetobacter	148	0	277	0	723	736	0	11	70	209	35	0	0	0	0	0	0	0	12	0	18	52	25	0	0	0	52	0	0	0	0	339	0	0	0	0	626	0	0	0	0	0
c83425cf84938d3ffb3c152f0cb70f56	6209	k__Bacteria	p__Proteobacteria	c__Gammaproteobacteria	o__Pseudomonadales	f__Pseudomonadaceae	g__Pseudomonas	0	0	0	0	0	0	0	0	0	0	0	0	0	0	0	0	0	0	0	0	0	0	0	0	6054	0	0	0	0	0	0	0	0	0	0	0	0	0	0	0	0	0
a1ab73c7aba608856999466022e747e9	6186	k__Bacteria	Unassigned	Unassigned	Unassigned	Unassigned	Unassigned	0	0	15	0	0	0	0	0	0	0	0	0	0	0	0	0	0	0	0	0	0	0	0	0	392	0	0	0	0	0	0	0	0	0	0	0	0	0	0	0	0	0
6cc297f196de75e3e17969057768b98e	6171	k__Bacteria	p__Proteobacteria	c__Alphaproteobacteria	o__Acetobacterales	f__Acetobacteraceae	g__Gluconobacter	0	4405	0	0	0	0	0	0	0	0	0	0	0	0	0	0	0	0	0	7	0	0	0	0	0	0	0	0	0	0	0	0	0	0	0	0	28	0	0	0	0	0
46eac57e3a1f39747c1d160079b18531	6116	k__Bacteria	Unassigned	Unassigned	Unassigned	Unassigned	Unassigned	0	0	0	0	0	0	0	0	0	0	0	0	0	0	0	0	0	0	0	0	0	0	0	0	0	0	1035	0	0	0	0	0	0	0	0	0	0	0	0	0	0	0
e83784fa74a6f27d69d4d52b923b0f3f	6093	k__Bacteria	p__Proteobacteria	c__Alphaproteobacteria	o__Sphingomonadales	f__Sphingomonadaceae	g__Zymomonas	0	0	0	0	0	0	0	21	843	0	0	0	0	0	0	0	0	0	1150	0	0	0	408	0	0	0	0	0	0	0	240	0	0	0	0	0	0	0	0	0	0	0
759c63d0c1a300f996bf004b2e588b5c	6088	k__Bacteria	Unassigned	Unassigned	Unassigned	Unassigned	Unassigned	0	0	0	0	0	0	0	0	0	0	0	0	0	0	0	0	0	0	0	0	0	0	0	0	0	0	0	0	0	0	0	0	0	0	0	0	0	0	0	0	0	0
1edcd25047db45c4366aa00abcd479d6	6048	k__Bacteria	p__Proteobacteria	c__Gammaproteobacteria	o__Enterobacteriales	f__Enterobacteriaceae	g__Biostraticola	0	0	0	0	0	0	0	0	0	0	0	0	0	0	0	0	0	0	0	0	0	0	0	0	0	0	17	0	0	0	0	0	0	0	0	0	0	0	0	0	0	0
57f6e2624a375103d10dc13b7129af44	6035	k__Bacteria	Unassigned	Unassigned	Unassigned	Unassigned	Unassigned	0	0	15	0	0	0	0	0	0	0	0	0	0	0	0	0	0	0	0	0	0	0	0	0	0	1508	587	13	0	0	0	0	0	0	0	0	0	0	8	0	0	0
8ca626c6e432c065937b88a21d8b7dd0	6010	k__Bacteria	p__Proteobacteria	c__Alphaproteobacteria	o__Acetobacterales	f__Acetobacteraceae	Ambiguous_taxa	295	0	2602	0	810	0	0	0	0	217	520	0	0	0	0	0	0	0	0	0	18	508	0	0	0	0	69	0	0	0	0	115	0	0	0	0	57	0	0	0	0	0
13c99603e7c56eec56e7bf5caa106ee3	5959	k__Bacteria	Unassigned	Unassigned	Unassigned	Unassigned	Unassigned	0	0	0	0	0	0	0	0	0	0	0	0	0	0	0	0	0	0	0	0	0	0	0	0	0	0	0	0	0	0	5939	0	0	0	0	0	0	0	0	0	0	0
e74d457817c0a3e2c1291c90355cc81a	5950	k__Bacteria	p__Proteobacteria	c__Alphaproteobacteria	o__Acetobacterales	f__Acetobacteraceae	Ambiguous_taxa	96	0	1370	0	114	1235	0	0	28	116	7	0	0	0	0	0	0	0	0	0	0	197	0	0	0	0	0	0	0	0	0	141	0	0	0	0	199	30	0	0	0	0
0993a4c0397d1be1112e6c885d71cf3e	5948	k__Bacteria	p__Proteobacteria	c__Alphaproteobacteria	o__Sphingomonadales	f__Sphingomonadaceae	g__Sphingomonas	0	0	0	0	0	0	0	0	0	0	0	0	0	0	0	0	0	0	0	0	0	0	0	0	0	0	0	0	0	0	0	0	0	0	0	0	0	0	0	0	0	0
7510965e56c8208e5f949de7244d51eb	5941	k__Bacteria	p__Proteobacteria	c__Alphaproteobacteria	o__Acetobacterales	f__Acetobacteraceae	g__Gluconobacter	0	0	0	0	0	0	0	0	0	8	0	0	0	0	0	0	0	0	0	0	0	0	0	0	0	0	0	0	0	0	0	0	0	0	0	0	384	0	0	0	0	0
cdc5ed57e543733bc30a6e742faafd79	5935	k__Bacteria	Unassigned	Unassigned	Unassigned	Unassigned	Unassigned	0	0	0	0	0	0	0	0	0	0	7	0	0	0	0	1037	0	0	0	0	0	0	0	0	0	0	362	0	0	0	0	0	0	1464	0	0	0	0	0	0	0	0
56370036deb09899d7d60ddd1899270b	5920	k__Bacteria	p__Proteobacteria	c__Gammaproteobacteria	o__Enterobacteriales	f__Enterobacteriaceae	g__Serratia	0	0	31	0	54	26	0	0	0	0	21	0	0	0	0	0	0	0	0	0	0	21	12	0	0	0	0	0	0	0	0	0	503	0	0	0	0	0	0	0	0	0
733735e26596b1c9b91ac8af9211fa4d	5915	k__Bacteria	p__Bacteroidetes	c__Bacteroidia	o__Flavobacteriales	f__Flavobacteriaceae	g__Flavobacterium	0	0	0	0	0	0	0	0	0	0	0	0	4739	0	0	0	0	0	0	0	0	0	0	0	0	0	0	0	0	0	0	0	0	0	0	0	0	0	0	0	0	0
97a9e0e90bc8741457852b4b01ee170e	5915	k__Bacteria	p__Actinobacteria	c__Actinobacteria	o__Corynebacteriales	f__Mycobacteriaceae	g__Mycobacterium	0	0	0	0	0	0	0	0	0	0	0	0	0	0	0	0	0	0	0	0	0	0	0	0	0	0	0	0	0	0	0	0	0	0	0	0	0	0	0	0	0	0
488ceee3685db1939ec6f8736dc00ce0	5900	k__Bacteria	p__Proteobacteria	c__Alphaproteobacteria	o__Acetobacterales	f__Acetobacteraceae	Ambiguous_taxa	22	0	1540	0	67	118	0	0	28	147	120	0	0	0	0	0	0	0	0	0	0	52	0	0	0	0	173	25	0	0	0	19	18	0	0	0	1195	0	0	0	0	0
25d2fc20db51214b2a6c53a68ca7449e	5899	k__Bacteria	Unassigned	Unassigned	Unassigned	Unassigned	Unassigned	30	0	31	15	207	13	0	558	98	77	35	14	0	0	0	0	10	0	725	605	37	10	0	445	0	0	35	75	0	0	0	0	9	0	0	0	0	166	8	0	0	30
88a006d59dd0f32718b0fe60c9872769	5899	k__Bacteria	Unassigned	Unassigned	Unassigned	Unassigned	Unassigned	0	0	0	0	0	0	0	0	0	0	0	138	0	0	0	0	0	0	0	0	0	0	0	0	0	0	0	0	0	0	0	0	0	0	0	0	0	0	0	0	0	0
81a189c9baeb1ff662eba54203778710	5894	k__Bacteria	Unassigned	Unassigned	Unassigned	Unassigned	Unassigned	89	0	277	8	301	26	0	0	14	116	49	0	0	0	0	0	0	0	62	7	0	62	62	0	0	0	656	25	0	0	0	6	450	0	0	0	0	1129	99	0	0	0
306871bf6f11a0bd866b223fb04386c7	5894	k__Bacteria	p__Bacteroidetes	c__Bacteroidia	o__Bacteroidales	f__Prevotellaceae	Ambiguous_taxa	30	0	0	0	0	0	59	0	0	0	21	0	0	0	0	0	0	0	12	0	0	0	0	0	0	0	0	0	22	0	29	13	9	1006	0	0	0	0	0	0	0	0
5deba7b9f13e0b1d2cf1b38f0e07723b	5891	k__Bacteria	p__Proteobacteria	c__Alphaproteobacteria	o__Acetobacterales	f__Acetobacteraceae	g__Acetobacter	0	0	46	0	0	118	0	0	1152	0	0	0	0	0	0	0	0	0	0	0	0	0	0	0	0	0	0	0	0	0	0	6	0	0	0	0	171	0	0	0	0	0
3d0e4c1b11c1ecea137be09e8bcd067c	5888	k__Bacteria	p__Proteobacteria	c__Gammaproteobacteria	o__Enterobacteriales	f__Enterobacteriaceae	g__Serratia	908	0	0	0	2041	0	0	0	0	1858	0	0	0	0	0	0	0	0	0	0	0	0	0	0	0	0	0	0	0	0	0	0	0	0	0	0	0	0	0	0	0	0
e0f44f88c4a8f4d2b96422c1171539b5	5888	k__Bacteria	Unassigned	Unassigned	Unassigned	Unassigned	Unassigned	0	0	0	0	0	0	0	0	1096	0	0	0	0	0	0	0	0	0	350	0	0	0	321	0	0	0	0	0	0	0	51	0	0	0	0	0	0	0	0	0	14	0
c40c7e617ffd06b0bb3a8b3b4fafe53d	5883	k__Bacteria	p__Proteobacteria	c__Gammaproteobacteria	o__Enterobacteriales	f__Enterobacteriaceae	Ambiguous_taxa	0	0	0	0	0	0	0	11	0	0	0	0	0	0	0	133	0	0	0	0	0	0	0	0	0	0	86	0	11	0	0	0	0	3088	0	0	0	0	23	7	0	0
d020534f775a1ad1bb9d0acf72725c06	5880	k__Bacteria	p__Proteobacteria	c__Alphaproteobacteria	o__Acetobacterales	f__Acetobacteraceae	g__Gluconobacter	0	0	185	0	7	53	0	21	0	0	1680	0	0	0	0	0	0	0	0	45	18	186	0	0	0	0	155	0	0	0	22	70	0	0	0	0	356	0	8	0	0	105
0e049c18a12c6d510404b762922aac18	5878	k__Bacteria	p__Proteobacteria	c__Alphaproteobacteria	o__Acetobacterales	f__Acetobacteraceae	g__Gluconobacter	22	0	200	62	201	171	0	816	0	0	21	0	0	0	0	0	0	0	75	261	9	10	74	0	0	0	0	275	11	0	15	13	9	0	0	0	14	316	0	7	0	30
95cbca0a985df99f160c2d59f67db02e	5870	k__Bacteria	p__Proteobacteria	c__Alphaproteobacteria	o__Acetobacterales	f__Acetobacteraceae	Ambiguous_taxa	214	0	200	8	40	66	0	0	534	15	7	0	0	0	0	0	0	0	50	0	0	155	49	0	0	0	0	0	0	0	22	6	0	0	0	0	71	0	145	0	0	0
b0678f6a37747ba41b8b0682cdb95e2b	5866	k__Bacteria	Unassigned	Unassigned	Unassigned	Unassigned	Unassigned	0	0	308	0	7	0	0	11	14	0	14	0	0	0	0	0	0	0	0	0	0	10	49	0	0	0	328	0	0	0	0	0	0	0	0	0	14	0	0	0	0	0
5c4e472f12014618192842ab8a11e272	5858	k__Bacteria	Unassigned	Unassigned	Unassigned	Unassigned	Unassigned	126	0	293	0	361	13	0	0	0	124	77	0	0	0	0	0	0	0	50	0	0	31	37	0	0	0	587	13	0	0	0	19	415	0	0	0	14	1370	69	0	0	0
f75e3cc6dab1c41c04eb2592114beb47	5850	k__Bacteria	Unassigned	Unassigned	Unassigned	Unassigned	Unassigned	0	0	0	0	0	0	0	0	0	0	0	0	0	0	0	0	0	0	0	0	0	0	0	0	0	0	35	0	0	0	0	0	0	0	0	0	0	0	15	0	0	0
c3f77db973c0cea0e0ace27602d156d1	5819	k__Bacteria	p__Actinobacteria	c__Actinobacteria	o__Micrococcales	f__Microbacteriaceae	Ambiguous_taxa	0	0	0	0	0	0	0	0	0	0	0	0	0	0	0	0	0	0	0	0	0	0	0	0	84	0	0	0	0	0	0	0	0	0	0	0	0	0	0	0	0	0
87f85ffc1ebd1bac6144d38cf6fb5b44	5813	k__Bacteria	Unassigned	Unassigned	Unassigned	Unassigned	Unassigned	0	0	0	0	0	0	0	0	0	0	0	5813	0	0	0	0	0	0	0	0	0	0	0	0	0	0	0	0	0	0	0	0	0	0	0	0	0	0	0	0	0	0
a9d724b680b91b67201e60237f2c2b84	5759	k__Bacteria	p__Proteobacteria	c__Alphaproteobacteria	o__Acetobacterales	f__Acetobacteraceae	Ambiguous_taxa	89	0	385	0	388	434	0	11	98	201	14	0	0	0	0	0	0	0	12	0	0	10	0	0	0	0	0	0	0	0	15	160	0	0	0	0	555	0	0	0	0	15
e7c3627f09a842643a162c1952718f0d	5747	k__Bacteria	Unassigned	Unassigned	Unassigned	Unassigned	Unassigned	0	0	0	0	0	0	0	0	309	0	0	0	0	0	0	0	0	0	37	0	0	0	86	0	0	0	0	0	0	0	15	0	0	0	0	0	0	0	1775	0	93	0
6e17ce3169650b903b2e450f079f975d	5747	k__Bacteria	Unassigned	Unassigned	Unassigned	Unassigned	Unassigned	0	0	0	0	0	0	0	0	0	0	0	0	0	0	0	0	0	0	0	0	0	0	0	0	0	0	1777	0	0	0	0	0	0	0	0	0	0	0	0	0	0	0
7c5e87ba6ac745384327c409eb414dd8	5742	k__Bacteria	Unassigned	Unassigned	Unassigned	Unassigned	Unassigned	30	0	108	15	114	26	0	408	14	77	0	28	0	0	0	0	0	0	125	90	9	10	25	0	0	0	121	2066	0	0	7	0	115	0	0	0	0	783	54	0	0	0
fdef1b21ec552fb19e3a78a484dd586c	5711	k__Bacteria	Unassigned	Unassigned	Unassigned	Unassigned	Unassigned	0	0	0	0	0	0	0	0	0	0	0	0	0	0	0	0	0	0	0	0	0	0	0	0	0	0	1604	0	0	0	0	0	0	0	0	0	0	0	0	0	7	0
937c7e813959063f28742d8dba40da69	5699	k__Bacteria	p__Proteobacteria	c__Alphaproteobacteria	o__Acetobacterales	f__Acetobacteraceae	Ambiguous_taxa	406	0	647	70	1426	13	0	86	0	225	865	0	0	0	0	0	0	0	87	22	486	145	0	0	0	0	0	0	0	0	15	102	0	0	0	0	128	0	0	0	0	15
0a114f292f020ccca82f4ba77c2d35ce	5649	k__Bacteria	p__Proteobacteria	c__Alphaproteobacteria	o__Acetobacterales	f__Acetobacteraceae	g__Acidisoma	0	0	77	0	0	0	0	0	0	0	14	41	0	0	0	0	0	0	0	0	0	0	12	0	0	0	0	0	0	0	0	0	0	0	0	0	0	0	0	0	43	0
0a60ca165cc320206c1dc473daf12616	5638	k__Bacteria	p__Actinobacteria	c__Actinobacteria	o__Corynebacteriales	f__Mycobacteriaceae	g__Mycobacterium	0	0	0	0	0	0	0	0	0	0	0	0	0	0	0	0	0	0	0	0	0	0	0	0	0	0	0	0	0	0	0	0	0	0	0	0	0	0	0	0	0	0
68ce723ca6d58def6a4bfba924463812	5602	k__Bacteria	Unassigned	Unassigned	Unassigned	Unassigned	Unassigned	15	0	46	0	33	0	0	0	562	8	0	0	0	0	0	0	0	0	62	0	0	0	74	0	0	0	0	0	0	0	22	0	0	0	0	0	57	45	61	0	0	0
4dace9bc43b131d01284ec4c07f8dd08	5584	k__Bacteria	Unassigned	Unassigned	Unassigned	Unassigned	Unassigned	0	0	0	0	20	0	0	236	0	0	0	0	0	0	0	51	0	0	37	52	9	0	12	195	0	0	0	1365	0	0	0	0	26	0	0	0	0	361	0	0	7	0
4827d9a1467c2675fe586d96e0535589	5584	k__Bacteria	Unassigned	Unassigned	Unassigned	Unassigned	Unassigned	0	0	0	0	0	0	0	0	0	0	0	0	0	0	0	0	0	0	0	0	0	0	0	0	0	0	1380	0	0	0	0	0	35	0	0	0	0	0	0	0	0	0
c7c32eb4f5e4f40b5d2843f3110c73cb	5573	k__Bacteria	p__Proteobacteria	c__Alphaproteobacteria	o__Rhizobiales	f__Xanthobacteraceae	Ambiguous_taxa	0	0	0	0	0	0	0	0	14	0	0	0	0	0	0	0	0	2193	0	0	0	0	0	0	28	0	0	0	0	0	0	0	0	0	0	0	0	0	23	0	0	0
5e37bc937e93932df2fc004907a946d5	5568	k__Bacteria	p__Proteobacteria	c__Gammaproteobacteria	o__Pseudomonadales	f__Pseudomonadaceae	g__Pseudomonas	0	0	0	0	0	0	0	0	0	0	0	0	0	0	0	0	0	0	0	0	0	0	0	0	56	0	0	0	0	0	0	0	0	0	0	0	0	0	0	0	0	0
69524720fe95a4f7502a5a6346898f51	5564	k__Bacteria	p__Bacteroidetes	c__Bacteroidia	o__Cytophagales	f__Microscillaceae	Ambiguous_taxa	0	0	0	0	0	0	0	0	0	0	0	0	0	0	0	0	0	0	0	0	0	0	0	0	0	0	0	0	0	0	0	0	0	0	0	0	0	0	0	0	0	0
67e3ce1879ce536aaf51b56da335360e	5562	k__Bacteria	p__Bacteroidetes	c__Bacteroidia	o__Sphingobacteriales	f__Sphingobacteriaceae	g__Mucilaginibacter	0	0	0	0	0	0	0	0	0	0	0	0	4739	0	0	0	0	0	0	0	0	0	0	0	0	0	0	0	0	0	0	0	0	0	0	0	0	0	0	0	0	0
da2e5813fa53039d779893e3045050e1	5557	k__Bacteria	Unassigned	Unassigned	Unassigned	Unassigned	Unassigned	0	0	31	0	7	0	0	107	14	0	0	0	0	0	0	21	0	0	1999	164	0	10	0	1077	0	16	17	0	0	0	0	0	0	1087	0	0	0	0	23	0	0	0
0d329b39ff47d4b8fe7b2c7020564ccd	5556	k__Bacteria	p__Actinobacteria	c__Actinobacteria	o__Micrococcales	f__Microbacteriaceae	Ambiguous_taxa	0	0	0	0	0	0	0	0	0	0	0	0	0	0	0	0	0	0	0	0	0	0	0	0	0	0	0	0	0	0	0	0	0	0	0	0	0	0	0	0	0	0
bbabcd72c95342b7ee38c73c8c0a2f7b	5533	k__Bacteria	Unassigned	Unassigned	Unassigned	Unassigned	Unassigned	0	0	0	0	0	0	0	0	0	0	0	0	0	0	0	0	0	0	0	0	0	0	0	0	0	0	69	0	0	0	0	0	0	0	0	0	0	0	0	0	0	0
013aa25ec5d9be8c2253ac99899f8dc1	5529	k__Bacteria	p__Proteobacteria	c__Gammaproteobacteria	o__Enterobacteriales	f__Enterobacteriaceae	g__Serratia	30	0	416	0	13	0	0	0	28	15	35	0	0	0	0	0	0	0	0	0	0	10	0	0	0	0	35	13	0	0	0	0	715	0	0	0	0	0	1362	0	0	0
8c65fa489ce69c70f33baf681d58d68b	5526	k__Bacteria	p__Proteobacteria	c__Gammaproteobacteria	o__Enterobacteriales	f__Enterobacteriaceae	Ambiguous_taxa	0	0	0	0	0	0	0	0	0	0	0	0	0	0	0	2433	0	0	0	0	0	0	0	0	0	0	0	0	0	0	0	0	0	2996	0	0	0	0	0	7	0	0
91a8ca12187f6bcecc8ee156f65f6708	5510	k__Bacteria	Unassigned	Unassigned	Unassigned	Unassigned	Unassigned	0	0	0	0	0	0	0	11	0	0	0	0	0	0	0	0	0	0	0	0	0	0	12	0	0	0	17	0	0	0	0	0	0	0	0	0	0	0	0	0	0	0
bf19ff1415b14252d714242d387f4c05	5482	k__Bacteria	p__Actinobacteria	c__Actinobacteria	o__Corynebacteriales	f__Mycobacteriaceae	g__Mycobacterium	0	0	0	0	0	0	0	0	0	0	0	0	0	0	0	0	0	0	0	0	0	0	0	0	0	0	0	0	0	0	0	0	0	0	0	0	0	0	0	0	0	0
46f995eef7215e06fc553a17c263540d	5436	k__Bacteria	p__Proteobacteria	c__Alphaproteobacteria	o__Acetobacterales	f__Acetobacteraceae	g__Acetobacter	0	0	154	15	127	223	0	75	1279	15	91	0	0	0	0	0	0	0	12	30	27	93	0	0	0	0	17	13	0	0	0	102	9	0	0	0	597	90	0	0	0	0
ca89c386a927785c2e1cc4d5f471dd08	5405	k__Bacteria	Unassigned	Unassigned	Unassigned	Unassigned	Unassigned	0	0	0	0	7	0	0	0	0	0	0	0	0	0	0	21	10	0	275	0	0	0	0	0	0	0	811	0	0	0	0	0	132	57	0	0	0	0	54	0	0	0
6008156bedb0b9a3175750adb7fe5d36	5376	k__Bacteria	Unassigned	Unassigned	Unassigned	Unassigned	Unassigned	0	0	0	0	0	0	0	0	0	0	0	0	0	0	0	0	0	0	0	0	0	0	0	8	0	0	0	0	0	0	0	0	0	0	0	0	0	0	0	0	0	0
896f10f4ab3fb58f9e976273cb11fe51	5350	k__Bacteria	Unassigned	Unassigned	Unassigned	Unassigned	Unassigned	0	0	0	0	0	0	0	0	0	0	0	0	4739	0	0	0	0	0	0	0	0	0	0	0	0	0	0	0	0	0	0	0	0	0	0	0	0	0	0	0	0	0
511d2a28b7c6f573f2ae37a535800a49	5349	k__Bacteria	Unassigned	Unassigned	Unassigned	Unassigned	Unassigned	0	0	0	0	0	0	0	0	0	0	0	0	0	0	0	0	0	0	0	0	0	0	0	0	0	0	0	0	0	0	0	0	0	0	0	0	0	0	0	0	0	0
c9a045e29040c1f623ed6acb15d93048	5348	k__Bacteria	Unassigned	Unassigned	Unassigned	Unassigned	Unassigned	0	0	0	0	0	0	0	0	0	0	0	0	0	0	0	92	0	0	0	0	0	0	0	0	0	0	17	0	0	0	0	0	0	80	0	0	0	0	0	0	0	0
10ed917c1ea9e83f0427c8ebce770d37	5343	k__Bacteria	Unassigned	Unassigned	Unassigned	Unassigned	Unassigned	0	0	0	0	0	0	0	0	0	0	0	0	0	0	0	0	0	0	12	0	0	0	0	0	0	0	0	13	5264	0	0	0	0	0	0	0	0	0	0	0	0	0
7d3928ebb6829edfd243c84edcdc270b	5323	k__Bacteria	Unassigned	Unassigned	Unassigned	Unassigned	Unassigned	0	0	0	0	0	0	0	0	0	0	0	0	0	0	0	1396	0	0	0	0	0	0	0	8	0	0	0	0	0	0	0	0	0	3843	0	0	0	0	0	27	0	0
cbececd71347db56fd6bc4dc2ab67baf	5316	k__Bacteria	Unassigned	Unassigned	Unassigned	Unassigned	Unassigned	0	0	0	0	0	0	0	0	0	0	0	0	0	0	0	0	0	0	0	0	0	0	0	0	0	0	0	0	0	0	0	0	0	0	0	0	0	0	0	0	0	0
c627a509964a1de6e0f981a1c304d9a8	5311	k__Bacteria	p__Proteobacteria	c__Alphaproteobacteria	o__Acetobacterales	f__Acetobacteraceae	Ambiguous_taxa	1846	0	77	124	181	631	0	11	42	70	21	0	0	0	0	0	0	0	0	7	0	228	25	0	0	0	0	0	0	0	255	0	0	0	0	0	100	60	46	0	0	15
5ad7f4f85a771f1f2f2df1f44ef66eae	5309	k__Bacteria	p__Proteobacteria	c__Alphaproteobacteria	o__Rhizobiales	f__Rhizobiaceae	g__Mesorhizobium	0	0	0	0	0	0	0	0	0	0	0	0	0	0	0	0	0	0	0	0	0	0	0	0	168	0	0	0	0	0	0	0	0	0	0	0	0	0	0	0	0	0
9dc0ec15a76f629fc1c96bd38aa24fc9	5306	k__Bacteria	p__Firmicutes	c__Bacilli	o__Lactobacillales	f__Streptococcaceae	g__Lactococcus	0	0	0	0	0	0	0	0	42	0	42	14	0	0	0	0	10	0	0	0	0	52	74	16	0	0	0	0	0	0	58	0	53	34	0	0	0	0	15	0	0	0
2a425065cc58876aa4a343417a5b0ae1	5303	k__Bacteria	Unassigned	Unassigned	Unassigned	Unassigned	Unassigned	0	0	62	54	120	13	0	97	84	46	63	166	0	0	0	0	0	0	312	411	9	31	0	16	0	0	0	551	0	0	0	6	35	34	0	0	0	0	252	0	0	210
4e3a2b96e08b01a3f58d3b984edfc4fa	5299	k__Bacteria	p__Proteobacteria	c__Alphaproteobacteria	o__Acetobacterales	f__Acetobacteraceae	g__Acetobacter	295	0	370	15	147	486	0	0	309	85	21	0	0	0	0	0	0	0	0	0	0	197	0	0	0	0	0	0	0	0	0	51	0	0	0	0	43	30	61	0	0	0
9b7e3aeb3f8be0b70ee8f076bcc14ed6	5297	k__Bacteria	Unassigned	Unassigned	Unassigned	Unassigned	Unassigned	0	0	0	0	0	0	0	0	422	0	0	0	0	0	0	0	0	0	537	0	0	0	0	0	0	0	0	0	0	0	7	0	0	0	0	0	0	0	46	0	0	0
e5ba43aaca3e9f7a451a960c041b60f4	5257	k__Bacteria	Unassigned	Unassigned	Unassigned	Unassigned	Unassigned	0	0	0	0	0	0	0	0	0	0	0	0	0	0	0	0	0	0	100	0	0	0	0	39	0	0	17	0	0	0	0	0	0	1464	0	0	0	0	0	0	0	0
02ac572c03f1768e8c0cff1236f17445	5253	k__Bacteria	Unassigned	Unassigned	Unassigned	Unassigned	Unassigned	0	0	0	0	0	0	0	0	506	0	0	0	0	0	0	0	0	0	37	0	0	0	37	0	0	0	0	0	0	0	0	0	0	0	0	0	114	0	237	0	0	0
10af276968b10ac482d8b67757c6ce36	5252	k__Bacteria	Unassigned	Unassigned	Unassigned	Unassigned	Unassigned	0	0	0	0	0	0	0	0	0	0	0	0	0	0	0	0	0	0	0	0	0	0	0	0	0	0	35	0	0	0	0	0	0	0	0	0	0	0	0	0	0	0
4a19059204b19ac9a6419d3e191ff118	5238	k__Bacteria	p__Proteobacteria	c__Gammaproteobacteria	o__Enterobacteriales	f__Enterobacteriaceae	Ambiguous_taxa	0	0	0	0	0	0	20	0	0	0	0	0	0	1471	0	0	0	0	0	0	0	0	0	0	0	0	0	0	0	0	0	0	0	0	0	0	0	0	0	0	0	0
41e9d804518dc75dc74fea953c89ce80	5234	k__Bacteria	Unassigned	Unassigned	Unassigned	Unassigned	Unassigned	0	0	0	0	13	0	0	11	379	0	0	0	0	0	0	0	0	0	175	0	0	0	0	0	0	0	0	0	0	0	22	0	0	0	0	0	57	0	15	0	0	0
b09f39ecf613c4e0388cc40e87fee2d2	5227	k__Bacteria	p__Proteobacteria	c__Alphaproteobacteria	o__Acetobacterales	f__Acetobacteraceae	Ambiguous_taxa	0	0	108	0	27	53	0	11	14	31	499	14	0	0	0	0	0	0	50	30	0	10	0	0	0	0	17	0	0	0	0	38	0	0	0	0	569	0	0	0	0	75
b2ec7d348e485f7309e0911f829b73b4	5206	k__Bacteria	p__Proteobacteria	c__Alphaproteobacteria	o__Sphingomonadales	f__Sphingomonadaceae	Ambiguous_taxa	0	0	0	0	0	0	0	0	0	0	0	0	0	0	0	0	0	0	0	0	0	0	0	0	0	0	0	0	0	0	0	0	0	0	0	0	0	0	0	0	0	0
e537c02bd22be2163027d1fb09b75d77	5202	k__Bacteria	Unassigned	Unassigned	Unassigned	Unassigned	Unassigned	0	0	0	0	0	0	0	0	0	0	0	0	0	0	0	0	0	0	0	0	0	0	0	0	0	4966	0	0	0	0	0	0	0	0	0	0	0	0	0	0	0	0
98ed607635ff2c454f17b66b56037f94	5200	k__Bacteria	Unassigned	Unassigned	Unassigned	Unassigned	Unassigned	0	0	0	0	0	0	0	107	98	0	7	0	0	0	0	380	624	0	0	0	0	0	0	0	0	0	17	0	0	0	22	0	0	103	0	0	0	0	130	7	0	0
2eb530f42d45c9c06cf5882115ab4bd3	5199	k__Bacteria	Unassigned	Unassigned	Unassigned	Unassigned	Unassigned	0	0	0	0	0	0	0	0	0	0	0	0	0	0	0	0	0	0	0	0	0	0	0	0	0	426	587	0	0	0	0	0	0	0	0	0	0	0	0	0	0	0
0fc9614c7b96243e55600ba3785896fa	5190	k__Bacteria	p__Proteobacteria	c__Alphaproteobacteria	o__Acetobacterales	f__Acetobacteraceae	g__Acidiphilium	0	0	0	0	0	0	964	0	0	0	0	14	0	0	0	0	0	0	0	0	0	0	0	0	28	0	52	0	0	0	0	0	0	0	0	0	0	0	0	14	0	0
e0376e8ccf0a5989946c767488ceec2c	5189	k__Bacteria	p__Actinobacteria	c__Actinobacteria	o__Micrococcales	f__Microbacteriaceae	Ambiguous_taxa	0	0	0	0	0	0	0	0	0	0	0	0	0	0	0	0	0	0	0	0	0	0	0	8	0	0	0	0	0	0	0	0	0	0	0	0	0	0	0	0	0	0
f56b3aa57cf16e64f523947d05bde2b5	5187	k__Bacteria	Unassigned	Unassigned	Unassigned	Unassigned	Unassigned	0	0	0	0	0	0	5095	0	0	0	0	41	0	0	0	0	0	0	0	0	0	0	0	0	0	0	0	0	0	0	0	0	0	0	0	0	0	0	0	0	0	0
000bc8ef57fed3ed001edeece35971e8	5180	k__Bacteria	Unassigned	Unassigned	Unassigned	Unassigned	Unassigned	0	0	0	0	0	0	0	0	0	0	0	0	0	0	0	0	0	0	0	0	0	0	0	0	0	0	17	13	0	0	0	0	0	0	0	0	0	0	0	0	0	0
917a10ea712b8dfea262b09a397060bb	5176	k__Bacteria	Unassigned	Unassigned	Unassigned	Unassigned	Unassigned	0	0	0	0	0	0	0	0	0	0	0	0	0	0	0	0	0	0	0	0	0	0	0	0	0	0	0	0	0	0	0	0	0	0	0	0	0	0	0	0	0	0
a558a66698121bb20c927d46639b2b25	5155	k__Bacteria	Unassigned	Unassigned	Unassigned	Unassigned	Unassigned	0	0	0	0	0	13	0	730	42	8	0	0	0	0	0	0	0	0	0	500	0	0	0	0	0	0	0	0	0	0	0	0	0	0	0	0	14	2695	0	0	0	0
42375699bd6c70737c3e92b1378f402d	5146	k__Bacteria	p__Proteobacteria	c__Alphaproteobacteria	o__Micropepsales	f__Micropepsaceae	Ambiguous_taxa	0	0	0	0	0	0	0	0	0	0	0	0	0	0	0	0	0	0	0	0	0	0	0	0	56	0	0	0	0	0	0	0	0	0	0	0	0	0	0	0	0	0
d8eadcc19b67fda666485631a88fd3c8	5144	k__Bacteria	p__Proteobacteria	c__Gammaproteobacteria	o__Enterobacteriales	f__Enterobacteriaceae	g__Serratia	0	0	0	0	0	0	0	0	0	0	0	0	0	0	0	0	0	0	25	0	0	0	0	0	0	0	2070	0	0	0	0	0	0	0	0	0	0	0	0	0	0	0
e8a192e79a3eef75ba50310ddbdfc9cb	5126	k__Bacteria	p__Proteobacteria	c__Alphaproteobacteria	o__Acetobacterales	f__Acetobacteraceae	Ambiguous_taxa	89	0	523	0	0	210	0	0	281	8	56	0	0	0	0	0	0	0	12	0	0	249	0	0	0	0	0	0	0	0	0	0	0	0	0	0	114	0	8	0	0	0
b0070f5ec2d084244e7aed53241bb7f3	5125	k__Bacteria	Unassigned	Unassigned	Unassigned	Unassigned	Unassigned	0	0	0	0	0	0	0	0	0	0	0	0	0	0	0	0	0	0	0	0	0	0	0	31	5045	0	0	0	0	0	0	0	0	0	0	0	0	0	0	0	0	0
f45928a9fe5d187967f60ac5d5ad9d13	5111	k__Bacteria	Unassigned	Unassigned	Unassigned	Unassigned	Unassigned	0	0	0	0	0	0	0	0	155	0	0	0	0	0	0	0	551	0	612	0	0	10	0	0	0	0	86	0	0	0	0	0	0	0	0	0	0	0	130	0	0	0
89b3ea69ce754890608e59d9116e9436	5096	k__Bacteria	p__Proteobacteria	c__Alphaproteobacteria	o__Rhizobiales	f__Devosiaceae	g__Devosia	0	0	0	0	0	0	0	0	0	0	0	0	0	0	0	0	0	0	0	0	0	0	0	0	0	0	0	0	0	0	0	0	0	0	0	0	0	0	15	0	0	0
4ada6976addc6331c68e135ef9ef235c	5074	k__Bacteria	Unassigned	Unassigned	Unassigned	Unassigned	Unassigned	0	0	0	0	0	0	0	0	0	0	0	0	0	0	0	0	0	0	0	0	0	0	0	0	0	0	638	0	0	0	0	0	0	0	0	0	0	0	8	0	0	0
ec44abbba8ffd8703021f741f5b16ce0	5065	k__Bacteria	Unassigned	Unassigned	Unassigned	Unassigned	Unassigned	0	0	0	0	0	0	0	0	0	0	0	0	4739	0	0	0	0	0	0	0	0	0	0	0	0	0	0	0	0	0	0	0	0	0	0	0	0	0	0	0	0	0
fb68e90fb0c93787c502898c7c98968e	5039	k__Bacteria	Unassigned	Unassigned	Unassigned	Unassigned	Unassigned	0	0	0	0	0	0	0	11	0	0	0	0	0	0	0	10	0	0	0	0	9	0	0	0	0	33	259	0	0	0	0	0	0	0	0	0	0	0	0	0	0	0
3a03bfc0ff6a384929ee2bbe92c579cb	5036	k__Bacteria	p__Proteobacteria	c__Alphaproteobacteria	o__Rhizobiales	f__Beijerinckiaceae	Ambiguous_taxa	0	0	0	0	0	0	0	0	0	0	0	0	0	0	923	0	0	0	0	0	0	0	0	0	0	0	0	0	0	0	15	0	0	0	0	0	0	0	0	0	0	0
47795bbdeeb82eb3214a9ee9476b6f02	5035	k__Bacteria	Unassigned	Unassigned	Unassigned	Unassigned	Unassigned	0	0	139	0	27	1419	0	97	84	70	112	0	0	0	0	0	0	0	350	0	0	41	0	468	0	0	17	0	0	0	44	6	9	80	0	0	28	105	0	0	0	105
378b496560f31323738a6d890d9517e0	5015	k__Bacteria	p__Actinobacteria	c__Actinobacteria	o__Micrococcales	f__Micrococcaceae	g__Arthrobacter	0	0	0	0	0	0	0	0	0	0	0	0	0	0	0	0	0	0	0	0	0	0	0	0	0	0	0	0	0	0	0	0	0	0	0	0	0	0	0	0	0	0
fa4f89d021b2f08202de78476b72d93b	5014	k__Bacteria	Unassigned	Unassigned	Unassigned	Unassigned	Unassigned	0	0	0	0	0	0	0	601	0	0	0	0	0	0	0	0	0	0	0	52	0	0	0	0	0	0	0	0	0	0	0	0	0	0	0	0	0	587	0	0	0	0
d331d28618d610989eb49b9b9c66dd40	5009	k__Bacteria	Unassigned	Unassigned	Unassigned	Unassigned	Unassigned	0	0	0	0	0	0	0	0	0	0	0	0	0	0	0	0	0	0	0	0	0	0	0	0	0	0	0	0	0	0	0	0	0	0	0	0	0	0	0	0	0	0
0b6284215f34604ab4a19fa7189bb781	5008	k__Bacteria	p__Proteobacteria	c__Gammaproteobacteria	o__Betaproteobacteriales	f__Burkholderiaceae	g__Variovorax	0	0	0	0	0	0	0	0	0	0	0	0	0	0	0	0	0	0	0	0	0	0	0	0	28	0	0	0	0	0	0	0	0	0	0	0	0	0	0	0	0	0
fd6f121d4f5b8670763ec6df46e7a5ef	5004	k__Bacteria	p__Proteobacteria	c__Alphaproteobacteria	o__Acetobacterales	f__Acetobacteraceae	Ambiguous_taxa	605	0	108	155	74	13	0	11	478	62	28	0	0	0	0	0	0	0	162	60	0	10	0	0	0	0	0	0	0	0	36	13	0	0	0	0	28	30	214	0	0	15
2f13facac41f28c38db35d7d211a339a	4993	k__Bacteria	Unassigned	Unassigned	Unassigned	Unassigned	Unassigned	0	0	0	0	0	0	0	0	0	0	0	0	0	0	0	0	0	0	0	0	0	4993	0	0	0	0	0	0	0	0	0	0	0	0	0	0	0	0	0	0	0	0
275689def5a9f155c565a3856f26b56f	4981	k__Bacteria	p__Proteobacteria	c__Gammaproteobacteria	o__Enterobacteriales	f__Enterobacteriaceae	g__Dickeya	7	0	0	0	87	0	0	21	14	0	7	0	0	0	0	0	0	0	75	0	0	0	0	0	0	0	397	0	0	0	0	0	0	0	0	0	0	0	0	0	0	0
ea4a944b08fc168205d0370dd958c345	4965	k__Bacteria	Unassigned	Unassigned	Unassigned	Unassigned	Unassigned	0	0	0	0	0	0	0	43	14	0	0	0	0	0	0	21	0	0	1675	127	0	0	0	921	0	0	17	0	0	0	0	0	159	904	0	0	0	151	0	0	0	0
68bd191109cc98fa9a36f62debc273fb	4964	k__Bacteria	Unassigned	Unassigned	Unassigned	Unassigned	Unassigned	0	0	0	0	0	0	0	0	0	0	0	0	0	0	0	0	0	0	0	0	0	0	0	0	0	0	0	0	0	0	0	0	0	0	0	0	0	0	0	0	0	0
bfa46c4ff806f424849adec87c221ac1	4959	k__Bacteria	Unassigned	Unassigned	Unassigned	Unassigned	Unassigned	0	0	0	0	0	0	0	0	0	0	0	0	0	0	0	0	0	0	0	0	0	0	0	0	0	4556	0	0	0	0	0	0	0	0	0	0	0	0	0	0	0	0
1ef238a59eee1803ada5c8b5693b183d	4939	k__Bacteria	p__Actinobacteria	c__Actinobacteria	o__Micrococcales	f__Microbacteriaceae	Ambiguous_taxa	0	0	0	0	0	0	0	0	0	0	0	0	0	0	0	0	0	0	0	0	0	0	0	0	56	0	0	0	0	0	0	0	0	0	0	0	0	0	0	0	0	0
2624c6a420a45aab9c7e4f52f04e083a	4937	k__Bacteria	Unassigned	Unassigned	Unassigned	Unassigned	Unassigned	0	0	0	0	0	0	0	0	0	0	7	0	0	0	0	0	0	0	0	0	0	0	0	0	0	705	725	0	0	0	0	0	0	0	0	0	0	0	0	0	0	0
61a5bff36777dbc0004f565fb5efc939	4900	k__Bacteria	Unassigned	Unassigned	Unassigned	Unassigned	Unassigned	0	0	0	0	0	0	0	0	0	0	0	0	0	0	0	0	0	0	0	0	0	0	0	0	0	0	0	0	0	0	0	0	0	0	0	0	0	0	0	0	0	0
b1c38091e67250f111ecd8bf28330917	4888	k__Bacteria	p__Proteobacteria	c__Gammaproteobacteria	o__Enterobacteriales	f__Enterobacteriaceae	Ambiguous_taxa	0	0	0	0	7	0	0	11	0	0	7	0	0	0	0	0	10	0	625	15	0	0	0	0	0	0	431	13	2621	0	0	0	0	0	0	0	0	45	8	0	7	0
33664ea0f841135b68ba962e579f7883	4882	k__Bacteria	Unassigned	Unassigned	Unassigned	Unassigned	Unassigned	0	0	0	0	27	0	0	0	351	8	0	0	0	0	0	0	0	0	25	0	0	0	12	0	0	0	0	0	0	0	7	0	0	0	0	0	85	0	23	0	0	0
a390803645c1d051de3dd48d28a14095	4870	k__Bacteria	p__Firmicutes	c__Bacilli	o__Lactobacillales	f__Leuconostocaceae	g__Leuconostoc	0	0	0	0	0	0	0	0	0	0	0	0	0	0	0	0	0	0	0	0	0	0	0	0	0	0	17	0	0	0	0	0	0	34	0	0	14	0	8	0	0	0
6e983f3695adc738a5c40db638a7c9d1	4867	k__Bacteria	p__Proteobacteria	c__Alphaproteobacteria	o__Caulobacterales	f__Caulobacteraceae	g__Caulobacter	0	0	0	0	0	0	0	0	0	0	0	0	0	0	0	0	0	0	0	0	0	0	0	0	1794	0	0	0	0	0	0	0	0	0	0	0	0	0	0	0	0	0
cdfbc9b442dc4fcca1d39ac39a161260	4860	k__Bacteria	p__Proteobacteria	c__Gammaproteobacteria	o__Betaproteobacteriales	f__Burkholderiaceae	g__Limnohabitans	0	0	0	0	0	0	0	0	0	0	0	0	0	0	0	0	0	0	0	0	0	0	0	0	2634	0	0	0	0	0	0	0	0	0	0	0	0	0	0	0	0	0
c92326a832f76bc0326d6b852c8e3144	4856	k__Bacteria	Unassigned	Unassigned	Unassigned	Unassigned	Unassigned	0	0	0	0	0	0	236	0	0	0	0	1781	0	0	0	0	0	0	0	67	0	0	0	31	0	0	17	0	0	0	0	0	0	0	0	0	28	0	0	0	0	0
8977323a4820d95061d197cba8075adc	4844	k__Bacteria	Unassigned	Unassigned	Unassigned	Unassigned	Unassigned	0	0	0	0	0	0	0	0	0	0	0	0	0	0	0	0	0	0	0	0	0	0	0	0	0	0	0	0	0	0	0	0	0	0	0	0	0	0	0	0	0	0
b2dcc871d7ad28eb59aac740ba40355d	4799	k__Bacteria	Unassigned	Unassigned	Unassigned	Unassigned	Unassigned	0	0	0	0	0	0	0	0	0	0	0	0	0	0	0	0	0	0	0	0	0	0	0	0	0	0	0	0	0	0	0	0	0	0	0	0	0	0	0	0	0	0
d12ef9bc6793d74b81a0aafadc45a37b	4794	k__Bacteria	p__Proteobacteria	c__Alphaproteobacteria	o__Acetobacterales	f__Acetobacteraceae	Ambiguous_taxa	30	0	77	930	7	0	0	0	112	0	21	14	0	0	0	0	0	0	87	67	0	62	49	0	0	0	0	551	0	0	102	6	0	0	0	0	71	0	176	0	0	0
aacbc6e454907df2e094fd1b6a58deb4	4785	k__Bacteria	p__Proteobacteria	c__Alphaproteobacteria	o__Acetobacterales	f__Acetobacteraceae	Ambiguous_taxa	0	0	200	0	13	118	0	0	0	0	1090	14	0	0	0	0	0	0	25	15	0	166	25	0	0	0	138	0	0	0	29	135	0	0	0	0	185	0	0	0	0	60
83a0ee90b780e194b94b48ec49871ee7	4783	k__Bacteria	p__Proteobacteria	c__Alphaproteobacteria	o__Acetobacterales	f__Acetobacteraceae	Ambiguous_taxa	44	0	677	0	308	0	0	0	112	116	352	28	0	0	0	0	0	0	137	37	64	10	25	0	0	0	0	0	11	0	0	32	0	0	0	0	1323	0	0	0	0	0
b2c85d09a2d4776a6ba73479c9175a35	4765	k__Bacteria	p__Bacteroidetes	c__Bacteroidia	o__Cytophagales	f__Microscillaceae	Ambiguous_taxa	0	0	0	0	0	0	0	0	0	0	0	0	0	0	0	0	0	0	0	0	0	0	0	0	84	0	0	0	0	0	0	0	0	0	0	0	0	0	0	0	0	0
209e7f59770a5dc21e43d748fe506d83	4740	k__Bacteria	Unassigned	Unassigned	Unassigned	Unassigned	Unassigned	0	0	0	147	0	0	0	193	0	0	0	0	0	0	0	0	197	0	0	0	697	0	0	0	0	0	863	0	0	0	0	903	0	0	0	0	0	15	0	0	1684	0
7b52d081620ea833ce7b7b01873d1be7	4738	k__Bacteria	p__Proteobacteria	c__Gammaproteobacteria	o__Enterobacteriales	f__Enterobacteriaceae	g__Erwinia	0	0	0	0	0	0	0	0	0	0	0	0	0	0	0	0	0	0	0	0	0	0	0	0	0	0	0	0	0	0	0	0	4239	0	0	0	0	0	0	0	0	0
5c462d2e3b04f394bc3468bf5eb529ac	4736	k__Bacteria	Unassigned	Unassigned	Unassigned	Unassigned	Unassigned	0	0	0	0	0	0	0	0	562	0	0	0	0	0	0	0	0	0	112	0	0	0	37	0	0	0	0	0	0	0	0	0	0	0	0	0	14	0	1492	0	0	0
ba6335ac274cc841f75eeff060a2dda4	4732	k__Bacteria	Unassigned	Unassigned	Unassigned	Unassigned	Unassigned	15	0	15	0	60	13	0	0	0	8	7	0	0	0	0	0	0	0	0	0	9	0	0	0	0	0	0	0	0	0	0	6	221	0	0	0	0	0	0	0	0	0
a43184a7d5a4caa0e7cdde446336ba11	4725	k__Bacteria	Unassigned	Unassigned	Unassigned	Unassigned	Unassigned	0	0	0	0	0	0	0	0	0	0	0	0	0	0	0	0	0	0	0	0	0	0	0	0	0	0	311	0	0	0	0	0	0	0	0	0	0	0	0	0	0	0
ade6e1ac8fca400cb7728a76b4292c19	4725	k__Bacteria	p__Patescibacteria	c__Parcubacteria	Ambiguous_taxa	Ambiguous_taxa	Ambiguous_taxa	0	0	0	0	0	0	0	0	0	0	0	0	0	0	923	0	0	0	0	0	0	0	0	0	0	0	0	0	0	0	0	0	0	0	0	0	0	0	0	0	0	0
790b2d7436f31b91ab3eada32fb30dc8	4705	k__Bacteria	Unassigned	Unassigned	Unassigned	Unassigned	Unassigned	0	0	0	0	0	0	0	0	0	0	0	0	0	0	0	0	0	0	0	0	0	0	0	0	0	0	17	0	0	0	0	0	0	0	0	0	0	0	0	0	0	0
7dc8731599ec01eacbccc5c3a5b31b02	4661	k__Bacteria	p__Proteobacteria	c__Alphaproteobacteria	o__Acetobacterales	f__Acetobacteraceae	g__Gluconobacter	22	0	0	31	100	0	0	558	28	8	112	55	0	0	0	0	0	0	600	732	0	0	0	304	0	0	17	25	0	0	0	0	0	34	0	0	0	166	0	0	0	30
407b514926985bde8e21cb9c0f20830d	4644	k__Bacteria	Unassigned	Unassigned	Unassigned	Unassigned	Unassigned	0	0	0	0	0	39	0	408	0	0	0	0	0	0	0	0	0	0	1625	149	37	0	0	437	0	0	173	0	0	0	0	0	0	91	0	0	28	105	0	0	0	0
4061b605fe9322b093e227efef151409	4639	k__Bacteria	p__Proteobacteria	c__Alphaproteobacteria	o__Rhizobiales	f__Xanthobacteraceae	Ambiguous_taxa	0	0	0	0	0	0	0	0	0	0	0	0	0	0	0	0	0	0	0	0	0	0	0	0	140	0	0	0	0	0	0	0	0	0	0	0	0	0	0	0	0	0
6ef580ae5059a7c60f21191a38e58060	4623	k__Bacteria	p__Proteobacteria	c__Alphaproteobacteria	o__Acetobacterales	f__Acetobacteraceae	g__Acetobacter	0	0	15	0	0	0	0	0	70	0	0	0	0	0	0	0	0	0	475	7	0	0	25	0	0	0	0	0	0	0	22	0	0	0	0	0	14	0	0	0	0	0
acfd059c4e0219b2bec7d97a3ea26d40	4623	k__Bacteria	p__Proteobacteria	c__Gammaproteobacteria	o__Enterobacteriales	f__Enterobacteriaceae	g__Klebsiella	0	0	0	0	0	0	0	0	0	0	0	0	0	0	0	0	0	0	0	0	0	0	0	0	0	0	0	0	0	0	0	0	0	0	0	0	0	0	0	0	0	0
cecb212676bf9680dd0ec84a3f77e0e6	4614	k__Bacteria	p__Bacteroidetes	c__Bacteroidia	o__Sphingobacteriales	f__Sphingobacteriaceae	g__Arcticibacter	0	0	0	0	0	0	0	0	0	0	0	0	0	0	0	0	0	0	0	0	0	0	0	0	0	0	0	0	0	0	0	0	0	0	0	0	0	0	0	0	0	0
76c2fd43e5b169fde15de4a4297290d1	4606	k__Bacteria	p__Proteobacteria	c__Alphaproteobacteria	o__Sphingomonadales	f__Sphingomonadaceae	g__Zymomonas	7	0	0	0	0	0	0	0	548	0	0	0	0	0	0	0	0	0	50	0	0	0	0	0	0	0	35	0	0	0	0	0	0	0	0	0	43	0	99	0	0	0
2d5a05a03cfa14e29f4d5fa943e25e19	4583	k__Bacteria	p__Proteobacteria	c__Alphaproteobacteria	o__Sphingomonadales	f__Sphingomonadaceae	g__Zymomonas	0	0	0	0	0	0	0	0	211	0	0	0	0	0	0	0	21	0	125	0	0	0	0	0	0	0	0	0	0	0	0	0	0	0	0	0	0	0	31	0	0	0
5adbb770888e44122f6cfdacd3fe1798	4579	k__Bacteria	Unassigned	Unassigned	Unassigned	Unassigned	Unassigned	0	0	0	0	0	0	0	0	0	0	0	0	0	0	923	0	0	0	0	0	0	0	0	0	0	3622	0	0	0	0	0	0	0	0	0	0	0	0	0	0	0	0
d70303f31ee8adbbe1083821e48b4da7	4573	k__Bacteria	Unassigned	Unassigned	Unassigned	Unassigned	Unassigned	0	0	0	0	0	0	0	0	0	0	0	0	0	0	0	0	0	0	0	0	0	0	0	0	0	0	17	0	0	0	0	0	0	0	0	0	0	0	0	0	0	0
b8028eb848769ac3c2180f731dda3c55	4567	k__Bacteria	p__Firmicutes	c__Bacilli	o__Lactobacillales	f__Leuconostocaceae	g__Leuconostoc	0	0	0	0	0	26	0	0	0	0	0	0	0	0	0	0	42	0	225	0	0	0	0	23	0	0	35	0	0	0	0	0	0	629	0	0	0	75	0	0	0	0
93b41d4defe2459331827fc9b6aa89ed	4562	k__Bacteria	p__Proteobacteria	c__Alphaproteobacteria	o__Acetobacterales	f__Acetobacteraceae	g__Gluconobacter	0	0	0	0	0	0	0	86	365	0	0	0	0	0	0	0	0	0	137	0	0	0	0	8	0	0	362	0	0	0	29	6	0	0	0	0	14	0	0	0	0	1783
9dbb7ec2b89e2e63ca998eefe7934cec	4555	k__Bacteria	Unassigned	Unassigned	Unassigned	Unassigned	Unassigned	0	0	0	0	0	0	20	0	0	0	0	0	0	0	0	0	0	0	0	0	0	0	0	0	0	0	0	0	0	0	0	0	0	0	0	0	0	0	0	0	0	0
07d772efa383eebf78e59fbfb4df745b	4544	k__Bacteria	p__Bacteroidetes	c__Bacteroidia	o__Chitinophagales	f__Chitinophagaceae	g__Ferruginibacter	0	0	0	0	0	0	0	0	0	0	0	0	0	0	0	0	0	0	0	0	0	0	0	0	0	0	0	0	0	0	0	0	0	0	0	0	0	0	0	0	0	0
056428a1781da06826f719e2b4ff9814	4533	k__Bacteria	p__Proteobacteria	c__Alphaproteobacteria	o__Sphingomonadales	f__Sphingomonadaceae	g__Zymomonas	7	0	0	0	7	0	0	11	618	0	7	0	0	0	0	0	0	0	112	0	0	10	86	0	0	0	0	0	0	0	7	0	0	0	0	0	28	60	31	0	0	0
fbe8a8fd01b789e93e3c6dde470acd77	4526	k__Bacteria	p__Proteobacteria	c__Gammaproteobacteria	o__Enterobacteriales	f__Enterobacteriaceae	Ambiguous_taxa	0	0	0	0	0	0	0	0	0	0	0	0	0	0	0	0	0	0	0	0	0	0	0	0	0	0	0	0	0	0	0	0	0	0	0	0	0	0	0	0	0	0
b916c34289655ca14182b297af806597	4508	k__Bacteria	p__Bacteroidetes	c__Bacteroidia	o__Chitinophagales	f__Chitinophagaceae	Ambiguous_taxa	0	0	0	0	0	0	0	0	0	0	0	0	0	0	2768	0	0	0	0	112	0	0	0	0	0	0	0	0	0	0	0	0	0	0	0	0	0	0	0	0	0	0
e4b05e1ca0838186034352cfe8c2bb79	4506	k__Bacteria	p__Proteobacteria	c__Alphaproteobacteria	o__Sphingomonadales	f__Sphingomonadaceae	g__Sphingomonas	0	0	0	0	0	0	0	0	0	0	0	0	0	0	0	0	0	0	0	0	0	0	0	0	0	0	0	0	0	0	0	0	0	0	0	0	0	0	0	0	0	0
02423c41be893b6a7902fe927a60e16b	4491	k__Bacteria	p__Proteobacteria	c__Alphaproteobacteria	o__Acetobacterales	f__Acetobacteraceae	Ambiguous_taxa	162	0	200	0	87	66	0	0	70	46	35	0	0	0	0	0	0	0	12	15	0	10	0	0	0	0	0	0	0	0	0	6	0	0	0	0	270	0	0	0	0	0
c839f7965d2d8845e050a3d8d041cba5	4487	k__Bacteria	p__Bacteroidetes	c__Bacteroidia	o__Cytophagales	f__Microscillaceae	Ambiguous_taxa	0	0	0	0	0	0	0	0	0	0	0	0	0	0	0	0	0	0	0	0	0	0	0	0	0	0	0	0	0	0	0	0	0	0	0	0	0	0	0	0	0	0
7bab67b445024767bc451429d3ad82ea	4481	k__Bacteria	p__Proteobacteria	c__Deltaproteobacteria	o__Myxococcales	Ambiguous_taxa	Ambiguous_taxa	0	0	0	0	0	0	0	0	0	0	0	0	0	0	0	0	0	0	0	0	0	0	0	0	0	0	0	0	0	0	0	0	0	0	0	0	0	0	0	0	0	0
31b864a211ee734e4ad2e0f534d91e8d	4479	k__Bacteria	Unassigned	Unassigned	Unassigned	Unassigned	Unassigned	0	0	0	0	0	0	0	0	42	0	0	0	0	0	923	0	21	0	12	0	0	0	25	0	0	0	17	0	0	0	0	0	0	0	0	0	0	0	0	0	0	0
4715d00a2315b24a3fcc1b66ae839a94	4476	k__Bacteria	p__Proteobacteria	c__Alphaproteobacteria	o__Rhizobiales	f__Beijerinckiaceae	g__Methylobacterium	0	0	0	0	0	0	118	0	0	0	0	0	0	0	0	0	0	0	0	60	0	0	12	0	0	0	0	38	0	0	22	0	0	0	0	0	0	0	0	0	0	15
a36ca720a4305389001df3658ed32a3c	4465	k__Bacteria	Unassigned	Unassigned	Unassigned	Unassigned	Unassigned	0	0	0	0	0	0	0	0	0	0	0	0	0	0	0	0	0	0	0	0	0	0	0	0	0	0	914	0	0	0	0	0	0	0	0	0	0	0	8	0	0	0
69ae162f6dfc74f829618c8368aaa795	4458	k__Bacteria	Unassigned	Unassigned	Unassigned	Unassigned	Unassigned	0	0	0	0	0	0	0	32	169	0	0	0	0	0	0	144	353	0	2062	0	0	0	0	16	0	0	35	0	0	0	0	0	0	252	0	0	0	0	46	0	0	0
26122fc82956c43ca1f15b191f0fa66b	4455	k__Bacteria	p__Proteobacteria	c__Alphaproteobacteria	o__Caulobacterales	f__Hyphomonadaceae	Ambiguous_taxa	0	0	0	0	0	0	0	0	0	0	0	0	0	0	0	0	0	0	0	0	0	0	0	0	0	0	0	0	0	0	0	0	0	0	0	0	0	0	0	0	0	0
49f9a297624c866076650c26c4c30278	4451	k__Bacteria	p__Bacteroidetes	c__Bacteroidia	o__Flavobacteriales	f__Flavobacteriaceae	g__Flavobacterium	0	0	0	0	0	0	0	0	0	0	0	0	0	0	0	0	0	0	0	0	0	0	0	0	0	0	0	0	0	0	0	0	0	0	0	0	0	0	0	0	0	0
c7630172e0a6cb3cf869e41dc714c6cc	4446	k__Bacteria	Unassigned	Unassigned	Unassigned	Unassigned	Unassigned	0	0	0	0	0	0	0	0	0	0	0	0	0	0	0	0	0	0	0	0	0	0	0	0	0	0	0	0	0	0	0	0	0	0	0	0	0	0	0	0	0	0
3656afe568d9d94e6b16cfc77185c308	4435	k__Bacteria	p__Firmicutes	c__Bacilli	o__Lactobacillales	f__Leuconostocaceae	g__Leuconostoc	15	0	139	0	27	1183	0	0	14	23	49	0	0	0	0	0	0	0	112	0	0	31	0	156	0	0	17	0	0	0	15	0	18	286	0	0	0	15	0	0	0	60
c2e509eb64c9b7bf3151cdc473e2a269	4415	k__Bacteria	Unassigned	Unassigned	Unassigned	Unassigned	Unassigned	0	0	0	0	0	0	0	21	0	0	0	0	0	0	0	0	10	0	0	0	0	0	0	0	0	0	569	0	0	0	0	0	0	0	0	0	0	0	0	0	0	0
60e67d7272a7f708842f9dcdcbc112e5	4398	k__Bacteria	p__Firmicutes	c__Bacilli	o__Lactobacillales	f__Leuconostocaceae	g__Leuconostoc	0	0	0	0	0	3613	0	11	28	0	0	0	0	0	0	0	0	0	0	0	0	0	0	0	0	0	0	0	0	0	0	0	0	0	0	0	0	0	0	0	0	0
fe2c82cd10fb3c5274b23a91f9fea697	4391	k__Bacteria	p__Proteobacteria	c__Alphaproteobacteria	o__Acetobacterales	f__Acetobacteraceae	g__Endobacter	0	0	0	0	0	0	3383	0	0	0	0	138	0	0	0	0	0	0	0	0	0	0	0	0	0	0	35	0	0	0	0	0	0	0	0	0	0	0	0	0	0	0
f1f8653f541c930438c778f9d49d83c3	4384	k__Bacteria	p__Proteobacteria	c__Alphaproteobacteria	o__Acetobacterales	f__Acetobacteraceae	g__Acetobacter	0	0	0	0	0	0	0	0	126	0	0	0	0	0	0	0	0	0	0	0	0	0	25	0	0	0	0	0	0	0	131	0	0	0	0	0	100	0	0	0	14	0
0edc9c43069395c529244817611dd363	4381	k__Bacteria	Unassigned	Unassigned	Unassigned	Unassigned	Unassigned	0	0	0	0	0	0	0	0	0	0	0	0	0	0	0	0	0	0	0	0	0	0	0	0	0	4015	0	0	0	0	0	0	0	0	0	0	0	0	0	0	0	0
6d7580b3889b5d454452f006284e2e4a	4372	k__Bacteria	p__Proteobacteria	c__Alphaproteobacteria	o__Acetobacterales	f__Acetobacteraceae	g__Acetobacter	0	0	262	0	0	13	0	11	70	0	14	0	0	0	0	0	0	0	0	0	0	0	0	0	0	0	0	150	0	0	0	0	0	0	0	0	114	0	0	0	0	0
cc790e0a037147b0b17f7105db9d0c2a	4365	k__Bacteria	Unassigned	Unassigned	Unassigned	Unassigned	Unassigned	0	0	0	0	0	0	0	0	0	0	0	0	0	0	0	0	0	0	0	0	0	0	0	0	0	2934	52	0	0	0	0	0	0	0	0	0	0	0	0	0	14	0
2208abc38b200825701a0eae7337f06f	4326	k__Bacteria	Unassigned	Unassigned	Unassigned	Unassigned	Unassigned	0	0	0	0	0	0	0	0	0	0	0	0	0	0	923	0	0	0	0	0	0	0	0	0	0	16	0	0	0	0	0	0	0	0	0	0	0	0	0	0	0	0
dc9b77704b5031036bfeea995d794fa6	4324	k__Bacteria	p__Proteobacteria	c__Alphaproteobacteria	o__Acetobacterales	f__Acetobacteraceae	Ambiguous_taxa	111	0	92	0	187	171	0	0	0	225	49	0	0	0	0	0	0	0	25	15	9	0	49	0	0	0	0	13	0	0	0	211	9	0	0	0	284	0	0	0	0	15
869fc477b0ad1340c056c0d60b1de2cc	4318	k__Bacteria	p__Proteobacteria	c__Gammaproteobacteria	o__Enterobacteriales	f__Enterobacteriaceae	Ambiguous_taxa	0	0	0	0	0	0	0	0	0	0	0	0	0	0	0	0	0	0	0	0	0	0	0	0	0	0	0	0	0	0	0	0	0	0	0	0	0	0	115	0	0	0
43670ac010991439611d16e1de143363	4317	k__Bacteria	Unassigned	Unassigned	Unassigned	Unassigned	Unassigned	0	0	46	8	20	0	0	0	0	0	42	0	0	0	0	0	0	0	0	0	0	0	0	0	0	0	0	0	0	0	0	6	238	0	0	0	0	0	0	0	0	0
e19bbf271650d700d63d97a38fce60ec	4300	k__Bacteria	p__Proteobacteria	c__Gammaproteobacteria	o__Enterobacteriales	f__Enterobacteriaceae	Ambiguous_taxa	0	0	0	0	0	0	0	0	0	0	0	0	0	0	0	0	0	0	0	0	0	0	0	0	0	0	345	13	0	0	0	0	132	0	0	0	0	1445	0	0	0	0
b1f61bb5e1d0cd799f6eada17e80062c	4299	k__Bacteria	Unassigned	Unassigned	Unassigned	Unassigned	Unassigned	0	0	0	0	0	0	0	0	0	0	0	0	0	0	0	0	0	0	0	0	0	0	0	0	4064	0	0	0	0	0	0	0	0	0	0	0	0	0	0	0	0	0
614e7303192665be44c1f26996dd4df6	4298	k__Bacteria	Unassigned	Unassigned	Unassigned	Unassigned	Unassigned	0	0	0	0	7	26	0	1910	0	0	21	0	0	0	923	175	10	0	0	7	0	0	0	39	0	0	86	0	0	0	0	0	0	0	0	0	0	0	8	0	0	0
a6e33d707be09d63a36092232ce430a6	4289	k__Bacteria	p__Proteobacteria	c__Gammaproteobacteria	o__Betaproteobacteriales	f__Burkholderiaceae	Ambiguous_taxa	0	0	0	0	0	0	0	0	0	0	0	0	0	0	0	0	0	0	0	0	0	0	0	0	0	0	0	0	0	0	0	0	0	0	0	0	0	0	0	0	0	0
340ae2894a646f68ddd18168dd2968f8	4282	k__Bacteria	p__Proteobacteria	c__Alphaproteobacteria	o__Acetobacterales	f__Acetobacteraceae	g__Acetobacter	0	0	46	0	0	13	0	11	0	0	14	0	0	0	0	0	0	0	0	0	0	0	12	0	0	0	345	0	0	0	0	0	18	0	0	0	0	0	0	0	0	0
0ddb707d16aa941e5d9b9b6de0642bc7	4281	k__Bacteria	p__Proteobacteria	c__Alphaproteobacteria	o__Acetobacterales	f__Acetobacteraceae	g__Acetobacter	15	0	185	23	201	263	0	75	0	225	232	0	0	0	0	0	0	0	175	149	64	83	12	0	0	0	0	0	0	0	0	788	0	0	0	0	711	0	23	0	0	15
89b5a82f3a58a2fdea1dec114c0f7cc9	4279	k__Bacteria	p__Actinobacteria	c__Actinobacteria	o__Pseudonocardiales	f__Pseudonocardiaceae	g__Pseudonocardia	0	0	0	0	0	0	0	0	0	0	0	0	0	0	0	0	0	0	0	0	0	0	0	0	0	0	0	0	0	0	0	0	0	0	0	0	0	0	0	0	0	0
96b6a56bac0f46d7e6aa10b458e5470a	4274	k__Bacteria	Unassigned	Unassigned	Unassigned	Unassigned	Unassigned	0	0	46	0	0	0	0	0	0	0	14	0	0	0	0	0	10	0	25	0	0	0	0	16	0	0	0	0	0	0	0	0	212	869	0	0	0	30	0	0	0	15
0f98ea8814629c089cb228788fce874c	4268	k__Bacteria	Unassigned	Unassigned	Unassigned	Unassigned	Unassigned	0	0	0	0	0	0	0	11	0	0	0	0	0	0	0	0	0	0	0	0	0	0	0	0	0	0	0	0	0	2762	0	0	0	0	0	0	0	1234	0	0	0	0
9c5653a232f3668dbfe0293537313db9	4266	k__Bacteria	Unassigned	Unassigned	Unassigned	Unassigned	Unassigned	0	0	0	0	0	0	0	0	0	0	0	0	0	0	0	0	0	0	0	0	0	0	0	0	0	0	0	0	0	0	0	0	0	0	0	0	0	0	0	0	0	0
b76b40ff5c236a71510060f1447d3930	4255	k__Bacteria	p__Actinobacteria	c__Actinobacteria	o__Corynebacteriales	f__Mycobacteriaceae	g__Mycobacterium	0	0	0	0	0	0	0	0	0	0	0	0	0	0	0	0	0	0	0	0	0	0	0	0	0	0	0	0	0	0	0	0	0	0	0	0	0	0	0	0	0	0
c5793fd4ae492350a20c52807a23cfdd	4250	k__Bacteria	p__Actinobacteria	c__Actinobacteria	o__Corynebacteriales	f__Nocardiaceae	g__Rhodococcus	0	0	0	0	0	0	0	0	0	0	0	0	0	0	0	0	0	0	0	0	0	0	0	0	0	0	0	0	0	0	0	0	0	0	0	0	0	0	0	0	0	0
6319c9fce2c4d28af7bddf50490fdb3f	4232	k__Bacteria	Unassigned	Unassigned	Unassigned	Unassigned	Unassigned	30	0	139	0	40	26	0	21	28	0	56	0	0	0	0	0	0	0	125	7	0	62	0	0	0	0	328	13	0	0	0	6	18	0	0	0	0	1234	15	0	14	0
f3b5e7743c1a5589d8bfa264106384eb	4218	k__Bacteria	Unassigned	Unassigned	Unassigned	Unassigned	Unassigned	0	0	0	0	0	0	0	0	0	0	0	0	0	0	0	0	0	0	0	0	0	0	0	0	0	4048	69	0	0	0	0	0	0	0	0	0	0	0	0	0	0	0
08332989f53dcd95f2a78cfe460bcb8d	4213	k__Bacteria	Unassigned	Unassigned	Unassigned	Unassigned	Unassigned	0	0	31	0	0	0	0	0	0	0	0	0	0	0	0	0	0	0	0	0	0	0	0	0	280	0	0	0	0	0	0	0	0	0	0	0	0	0	0	0	0	0
e4fccfa25d9989f937484f15c0924bb8	4201	k__Bacteria	Unassigned	Unassigned	Unassigned	Unassigned	Unassigned	0	0	0	0	0	0	0	0	0	0	0	0	0	0	923	0	0	0	0	0	0	0	0	0	0	0	0	0	0	0	0	0	0	0	0	0	0	0	0	0	0	0
af3438a7ae4691761e7339517b18ab32	4200	k__Bacteria	Unassigned	Unassigned	Unassigned	Unassigned	Unassigned	0	0	0	0	0	0	0	0	0	0	0	0	0	0	0	0	0	0	0	0	0	0	0	0	0	0	776	0	0	0	0	0	0	0	0	0	0	0	0	0	0	0
f6d7e2f1b3fe40cb9bb6a32f58487645	4199	k__Bacteria	p__Proteobacteria	c__Alphaproteobacteria	o__Acetobacterales	f__Acetobacteraceae	Ambiguous_taxa	7	0	15	8	13	0	0	0	239	8	0	0	0	0	0	0	0	0	25	0	0	0	86	0	0	0	0	0	0	0	7	0	0	0	0	0	0	0	0	0	0	30
71669678d90e8f55ef3ce54faf180f5c	4198	k__Bacteria	Unassigned	Unassigned	Unassigned	Unassigned	Unassigned	0	0	0	0	0	13	0	301	0	0	0	0	0	0	0	0	0	0	0	142	0	0	0	0	0	0	0	0	0	0	0	0	0	0	0	0	0	1957	0	0	7	0
8d4aa5ddc70b452070289410b5a4421e	4182	k__Bacteria	p__Proteobacteria	c__Gammaproteobacteria	o__Betaproteobacteriales	f__Burkholderiaceae	g__Variovorax	0	0	46	0	0	0	0	0	0	0	0	0	0	0	0	0	0	0	0	0	0	0	0	0	1149	0	0	0	0	0	0	0	0	0	0	0	0	0	0	0	0	0
c2ff7d885dd7411062e6968f5ca9ff15	4180	k__Bacteria	p__Proteobacteria	c__Alphaproteobacteria	o__Rhizobiales	f__Beijerinckiaceae	Ambiguous_taxa	0	0	0	0	0	0	4170	0	0	0	0	0	0	0	0	10	0	0	0	0	0	0	0	0	0	0	0	0	0	0	0	0	0	0	0	0	0	0	0	0	0	0
d93587a7b8089981b6f2cb7d14b45306	4175	k__Bacteria	p__Proteobacteria	c__Gammaproteobacteria	o__Betaproteobacteriales	f__Burkholderiaceae	Ambiguous_taxa	0	0	0	0	0	0	0	0	0	0	0	0	0	0	0	0	0	0	0	0	0	0	0	0	0	0	0	0	0	0	0	0	0	0	0	0	0	0	0	0	0	0
f743460add10f5631736750fcb404729	4175	k__Bacteria	p__Proteobacteria	c__Alphaproteobacteria	o__Sphingomonadales	f__Sphingomonadaceae	g__Sphingomonas	0	0	0	0	0	0	0	0	0	0	0	0	0	0	0	0	0	0	0	7	0	0	0	0	28	0	0	0	0	0	0	0	0	0	0	0	0	0	0	0	0	0
5531714e299f7f657a15ed663d061f6e	4173	k__Bacteria	p__Proteobacteria	c__Alphaproteobacteria	o__Sphingomonadales	f__Sphingomonadaceae	Ambiguous_taxa	0	0	0	0	0	0	0	0	0	0	0	0	0	0	0	0	0	0	0	0	0	0	0	0	0	0	0	0	0	0	0	0	0	0	0	0	0	0	0	0	0	0
5cce24ddbd793d4f805390c46028a0e6	4168	k__Bacteria	Unassigned	Unassigned	Unassigned	Unassigned	Unassigned	0	0	0	0	0	0	0	0	0	0	0	0	0	0	0	0	0	2193	0	0	0	0	0	0	308	0	0	0	0	0	0	0	0	0	0	0	0	0	0	0	0	0
85a63656b1521a3244d2911c6edf6e31	4168	k__Bacteria	Unassigned	Unassigned	Unassigned	Unassigned	Unassigned	0	0	46	0	0	0	0	0	0	0	63	83	0	0	0	0	0	0	0	0	0	0	0	0	0	0	0	0	0	0	0	0	0	0	0	0	0	15	0	0	0	0
438b88f5c7e639ea2ec344da9d137e05	4164	k__Bacteria	p__Proteobacteria	c__Gammaproteobacteria	o__Enterobacteriales	f__Enterobacteriaceae	g__Biostraticola	0	0	0	0	0	0	0	0	0	0	0	0	0	0	0	0	0	0	0	0	0	0	0	0	0	0	0	0	0	0	0	0	0	0	0	0	0	0	0	0	0	0
76d8624f7fa333e07444a59dcb72df6b	4159	k__Bacteria	Unassigned	Unassigned	Unassigned	Unassigned	Unassigned	0	0	0	0	0	0	0	0	0	0	0	0	0	0	0	0	0	0	0	0	0	0	0	0	0	0	0	0	0	0	0	0	0	0	0	0	0	0	0	0	0	0
44e11e8f31b859e01d18e4282abe0a54	4153	k__Bacteria	Unassigned	Unassigned	Unassigned	Unassigned	Unassigned	0	0	0	0	0	0	0	0	0	0	0	0	0	0	0	0	0	0	0	0	0	0	0	0	0	0	0	0	0	0	0	0	0	0	0	0	0	0	0	0	0	0
e0c13d843afe0b5c20c3163ed893553f	4152	k__Bacteria	Unassigned	Unassigned	Unassigned	Unassigned	Unassigned	0	0	139	0	94	0	0	0	0	46	7	0	0	0	0	0	0	0	0	0	0	31	12	0	0	0	0	0	0	0	0	0	433	0	0	0	0	0	0	0	0	0
746a2fe3214406b411d20fa2629c32c6	4134	k__Bacteria	p__Proteobacteria	c__Gammaproteobacteria	o__Enterobacteriales	f__Enterobacteriaceae	g__Serratia	0	0	0	0	0	0	20	0	0	0	0	0	0	0	0	0	0	0	0	0	0	0	0	0	0	0	0	0	0	0	0	0	0	0	0	0	0	0	0	0	0	0
4b1aa33d2f039dc1b6d38321ed805581	4132	k__Bacteria	p__Proteobacteria	c__Alphaproteobacteria	o__Acetobacterales	f__Acetobacteraceae	g__Acetobacter	0	0	0	0	0	13	0	0	141	0	0	0	0	0	0	0	0	0	12	0	0	0	74	0	0	0	0	0	0	0	15	0	0	0	0	0	0	0	0	0	0	150
47b822e4ce91c7faf735347799d334c6	4129	k__Bacteria	p__Planctomycetes	c__Planctomycetacia	o__Isosphaerales	f__Isosphaeraceae	g__Singulisphaera	0	0	0	0	0	0	0	0	0	0	0	4129	0	0	0	0	0	0	0	0	0	0	0	0	0	0	0	0	0	0	0	0	0	0	0	0	0	0	0	0	0	0
8f11bebf512d9a21076cdccdb0604f24	4122	k__Bacteria	Unassigned	Unassigned	Unassigned	Unassigned	Unassigned	0	0	0	0	0	0	0	0	0	0	0	0	0	0	0	0	0	0	0	0	0	0	0	0	392	0	0	0	0	0	0	0	0	0	0	0	0	0	0	0	0	0
8980a68274371c726e3254b0ccf48d1e	4117	k__Bacteria	Unassigned	Unassigned	Unassigned	Unassigned	Unassigned	0	0	15	0	0	0	0	0	0	0	0	0	0	0	0	0	0	0	0	0	0	0	0	0	0	0	0	0	0	0	0	0	0	0	0	0	0	0	0	0	0	0
89268c46f24d170e79f65fa8504004df	4104	k__Bacteria	Unassigned	Unassigned	Unassigned	Unassigned	Unassigned	0	0	0	0	0	0	2813	0	0	0	0	0	0	0	0	0	0	0	0	0	0	0	0	0	0	0	0	0	0	0	0	0	0	0	0	0	0	0	0	0	0	0
6e73b105f254814a49cba1516a5f7285	4097	k__Bacteria	Unassigned	Unassigned	Unassigned	Unassigned	Unassigned	0	0	0	0	0	0	0	0	0	0	0	0	0	0	0	0	0	0	0	0	0	0	0	0	0	0	0	0	0	0	0	0	0	0	0	0	0	0	0	0	0	0
d084e1f098eab4d9ff1f7b611767e65c	4091	k__Bacteria	p__Proteobacteria	c__Alphaproteobacteria	o__Acetobacterales	f__Acetobacteraceae	g__Komagataeibacter	22	0	0	217	7	0	0	0	0	0	0	0	0	0	0	0	0	0	12	15	0	21	111	0	0	0	0	1603	0	0	124	0	0	0	0	0	0	0	168	0	0	0
a25a5d7415103414297879d5fee3ddaa	4086	k__Bacteria	Unassigned	Unassigned	Unassigned	Unassigned	Unassigned	0	0	0	0	0	0	0	0	0	0	0	0	0	0	0	0	0	0	0	0	0	0	0	0	0	0	0	0	0	0	0	0	0	0	0	0	0	0	0	0	0	0
9a176906b86c589ef68410f4f57bb874	4079	k__Bacteria	Unassigned	Unassigned	Unassigned	Unassigned	Unassigned	0	0	0	0	0	0	0	0	0	0	0	0	0	0	0	780	0	0	0	0	0	0	0	0	0	0	35	0	0	0	0	0	0	3042	0	0	0	0	0	7	0	0
cd41ea8800fbdb9813bce35f1fea0f97	4076	k__Bacteria	p__Proteobacteria	c__Alphaproteobacteria	o__Rhizobiales	f__Beijerinckiaceae	g__Methylobacterium	0	0	0	0	0	0	3757	0	0	0	0	0	0	0	0	0	0	0	0	0	0	0	0	0	0	0	0	0	0	0	0	0	0	0	0	0	0	0	0	0	0	0
54aab562778c0117b382079eff6cd818	4039	k__Bacteria	p__Proteobacteria	c__Gammaproteobacteria	o__Betaproteobacteriales	f__Burkholderiaceae	Ambiguous_taxa	0	0	0	0	0	0	0	0	42	0	0	0	0	0	0	0	0	0	0	7	0	0	0	0	0	0	52	0	0	0	0	0	0	0	0	0	0	0	0	0	0	0
adc18aa4d4494226adaa2e37072ca718	4028	k__Bacteria	p__Acidobacteria	c__Acidobacteriia	o__Solibacterales	f__Solibacteraceae	g__Bryobacter	0	0	0	0	0	0	0	0	0	0	0	0	0	0	0	0	0	0	0	0	0	0	0	0	0	0	0	0	0	0	0	0	0	0	0	0	0	0	0	0	0	0
6e834c2a4cc79f5d70346f5a6dbcb34a	4014	k__Bacteria	p__Proteobacteria	c__Alphaproteobacteria	o__Acetobacterales	f__Acetobacteraceae	Ambiguous_taxa	0	0	154	0	13	0	0	0	0	31	1842	0	0	0	0	0	0	0	37	15	0	0	0	0	0	0	0	0	0	0	0	19	0	0	0	0	299	0	0	0	0	15
f4919d2ca5058ed5e615cc3f779fd2e7	4002	k__Bacteria	Unassigned	Unassigned	Unassigned	Unassigned	Unassigned	0	0	0	8	0	0	0	0	28	0	0	0	0	0	0	164	0	0	0	0	0	0	0	16	0	0	0	0	0	0	0	0	0	2962	0	0	0	0	0	0	7	0
b3da3555cadd21fa9ee11c955ceefe6d	3994	k__Bacteria	Unassigned	Unassigned	Unassigned	Unassigned	Unassigned	0	0	0	0	0	0	0	0	0	0	0	0	0	0	0	0	0	0	0	0	0	0	0	0	0	0	0	0	0	0	0	0	0	0	0	0	0	0	0	0	0	0
602bc967e8fe943ed2dac3a12ef8a2c3	3987	k__Bacteria	Unassigned	Unassigned	Unassigned	Unassigned	Unassigned	0	0	0	0	0	0	0	0	0	0	0	0	0	0	0	0	0	0	0	0	0	0	0	0	0	0	0	0	0	0	0	0	0	0	0	0	0	0	0	0	0	0
3ebad984c1dfdd3de5fce3aabc3a57d2	3985	k__Bacteria	p__Proteobacteria	c__Alphaproteobacteria	o__Acetobacterales	f__Acetobacteraceae	g__Gluconacetobacter	74	0	92	178	27	53	0	32	197	108	70	41	0	0	0	0	0	0	0	112	0	104	0	0	0	0	0	0	0	0	7	6	0	0	0	0	71	0	115	0	0	0
8c3a6f1950db3d12a684852981456220	3979	k__Bacteria	Unassigned	Unassigned	Unassigned	Unassigned	Unassigned	0	0	0	0	0	0	0	0	0	0	0	0	0	0	0	0	0	0	0	0	0	0	0	0	0	0	0	0	0	0	0	0	0	0	0	0	0	0	0	0	0	0
01201be26a96d82cc5e2d43c644ad4eb	3972	k__Bacteria	p__Proteobacteria	c__Alphaproteobacteria	o__Acetobacterales	f__Acetobacteraceae	Ambiguous_taxa	0	0	0	0	0	0	0	0	0	0	0	0	0	0	0	0	0	0	0	15	0	0	0	0	0	0	0	0	0	0	7	0	0	0	0	0	85	0	0	0	0	0
77a10b7e7ab1bc273323640b07841f69	3972	k__Bacteria	Unassigned	Unassigned	Unassigned	Unassigned	Unassigned	0	0	0	0	0	0	0	0	0	0	0	0	0	0	0	0	0	0	25	0	0	0	0	0	0	0	1001	0	0	0	0	0	0	0	0	0	0	0	0	0	0	0
c8befa06f7b6ff179e5ed00b6588f529	3968	k__Bacteria	Unassigned	Unassigned	Unassigned	Unassigned	Unassigned	0	0	0	0	0	0	0	0	0	0	0	0	0	0	0	0	0	0	0	0	0	0	0	16	3952	0	0	0	0	0	0	0	0	0	0	0	0	0	0	0	0	0
10d323c05a7340cea69b8e58c1630453	3940	k__Bacteria	p__Proteobacteria	c__Alphaproteobacteria	o__Rhizobiales	f__Rhizobiaceae	Ambiguous_taxa	0	0	0	0	0	0	0	0	28	0	0	0	0	0	0	0	0	0	0	0	0	0	0	0	140	0	0	0	0	0	0	0	0	0	0	0	0	0	0	0	0	0
95b42e82f6d3d7c6b3704b84e3230a20	3937	k__Bacteria	Unassigned	Unassigned	Unassigned	Unassigned	Unassigned	0	0	0	0	0	0	0	0	0	0	0	0	0	0	0	0	0	0	0	0	0	0	0	0	0	0	0	0	0	0	0	0	0	0	0	0	0	0	0	0	0	0
bb4951c5a1769e7dcac7923a43dfea4e	3933	k__Bacteria	Unassigned	Unassigned	Unassigned	Unassigned	Unassigned	0	0	0	0	0	0	0	0	0	0	0	0	0	0	0	0	0	0	0	0	0	0	0	0	0	3933	0	0	0	0	0	0	0	0	0	0	0	0	0	0	0	0
48b7c98fd1cb1af97682f2e3578db6da	3930	k__Bacteria	Unassigned	Unassigned	Unassigned	Unassigned	Unassigned	0	0	0	0	0	0	0	0	0	0	0	0	0	0	0	0	0	0	0	0	0	0	0	0	0	0	0	0	0	0	0	0	0	0	0	0	0	0	0	0	0	0
f5c31492b5d126afd8011eec03730e47	3929	k__Bacteria	p__Proteobacteria	c__Alphaproteobacteria	o__Acetobacterales	f__Acetobacteraceae	Ambiguous_taxa	0	0	0	0	0	0	0	0	0	0	0	0	0	0	0	0	0	0	0	0	0	0	0	0	0	0	0	0	0	0	0	0	0	0	0	0	0	0	0	0	0	0
02ccdd3a7ee2f6f742ccf01e7167be49	3920	k__Bacteria	Unassigned	Unassigned	Unassigned	Unassigned	Unassigned	0	0	0	0	0	0	0	0	0	0	0	0	0	0	0	0	0	0	0	0	0	0	0	0	0	0	0	0	0	0	0	0	0	0	0	0	0	0	0	0	0	0
563c2ca4383f1683819ffdb7e1522b9d	3880	k__Bacteria	Unassigned	Unassigned	Unassigned	Unassigned	Unassigned	0	0	0	0	0	0	0	0	0	0	0	0	0	0	0	0	0	0	0	0	0	0	0	0	0	0	0	0	0	0	0	0	0	0	0	0	0	0	0	0	0	0
705885fd2069cc28123836b6c6b622c5	3873	k__Bacteria	p__Proteobacteria	c__Gammaproteobacteria	o__Pseudomonadales	f__Pseudomonadaceae	g__Pseudomonas	0	0	0	0	0	0	0	0	0	0	0	0	0	0	0	0	0	0	0	0	0	0	0	0	84	0	0	0	0	0	0	0	0	0	0	0	0	0	0	0	0	0
7e3fc78110fd9ca432c31c327dbf7dde	3853	k__Bacteria	p__Actinobacteria	c__Actinobacteria	o__Corynebacteriales	f__Nocardiaceae	g__Rhodococcus	0	0	0	0	0	0	0	0	0	0	0	0	0	0	0	0	0	0	0	0	0	0	0	0	0	0	0	0	0	0	0	0	0	0	0	0	0	0	0	0	0	0
1d932813fa2231762b32beb7f76c2a81	3850	k__Bacteria	Unassigned	Unassigned	Unassigned	Unassigned	Unassigned	0	0	46	15	13	145	0	1288	56	0	204	0	0	0	0	0	0	0	0	0	0	41	0	39	0	0	207	0	0	0	117	0	0	46	0	0	0	0	77	0	0	0
a581c00207714b3e8ba3c8c3cdd2a4b3	3835	k__Bacteria	Unassigned	Unassigned	Unassigned	Unassigned	Unassigned	37	0	31	767	0	0	0	0	84	0	14	14	0	0	0	0	0	0	87	60	0	93	12	0	0	0	0	300	0	0	95	0	0	0	0	0	14	0	138	0	0	0
e84f527c121a7db98c08f5d429371ff5	3831	k__Bacteria	Unassigned	Unassigned	Unassigned	Unassigned	Unassigned	0	0	0	0	0	0	0	0	0	0	0	0	0	0	0	0	0	0	0	0	0	0	0	0	0	3524	104	0	0	0	0	0	0	0	0	0	0	0	0	0	0	0
a5fd7e2e9a20e8ab2eac882bc964d9f8	3827	k__Bacteria	Unassigned	Unassigned	Unassigned	Unassigned	Unassigned	0	0	0	0	0	0	0	0	0	0	0	0	0	0	0	0	0	0	0	0	0	0	0	0	0	0	0	0	0	0	0	0	0	0	0	0	0	0	0	0	0	0
9910537181398e1749bb71ce5e46547a	3819	k__Bacteria	Unassigned	Unassigned	Unassigned	Unassigned	Unassigned	0	0	0	0	0	0	0	0	0	0	0	0	0	0	0	0	0	0	0	0	0	0	0	0	0	3802	0	0	0	0	0	0	0	0	0	0	0	0	0	0	0	0
360bf5fcb3f4158d9c317391f6196f0f	3796	k__Bacteria	Unassigned	Unassigned	Unassigned	Unassigned	Unassigned	0	0	0	0	7	0	0	0	0	0	0	0	0	0	0	0	0	0	0	0	0	0	0	0	0	0	0	0	0	0	0	6	3533	0	0	0	0	0	0	0	0	0
9e4d6ec058bbd5513fef9f8a27d6dd13	3796	k__Bacteria	Unassigned	Unassigned	Unassigned	Unassigned	Unassigned	0	0	0	0	0	0	0	0	815	0	0	0	0	0	0	0	0	0	75	0	0	0	185	0	0	0	0	0	0	0	44	0	0	0	0	0	0	0	0	0	0	0
731cd8ba6ea86a315bf2ba092f4c097a	3796	k__Bacteria	Unassigned	Unassigned	Unassigned	Unassigned	Unassigned	0	0	15	0	0	0	0	0	0	0	0	0	0	0	0	0	0	0	0	0	0	0	0	0	0	0	1242	0	0	0	0	0	0	0	0	0	0	0	0	0	0	0
7bf845a5c1dfa9bec855f7d5fdc718f4	3786	k__Bacteria	p__Actinobacteria	c__Actinobacteria	o__Micrococcales	f__Microbacteriaceae	Ambiguous_taxa	0	0	0	0	0	0	0	0	0	0	0	0	0	0	0	0	0	0	0	0	0	0	0	0	0	0	0	0	0	0	0	0	0	0	0	0	0	0	0	0	0	0
55b1539fd1cc07f387e3b5dff476d95e	3780	k__Bacteria	Unassigned	Unassigned	Unassigned	Unassigned	Unassigned	0	0	0	0	0	0	0	0	0	0	0	0	0	0	0	0	0	0	0	0	0	0	12	0	0	0	0	0	0	0	0	0	0	0	0	0	0	30	0	0	3720	0
cb37892efa18ee4e46033a228e26c5c4	3778	k__Bacteria	p__Firmicutes	c__Bacilli	o__Lactobacillales	f__Leuconostocaceae	Ambiguous_taxa	0	0	15	8	0	53	0	21	14	0	0	0	0	0	0	0	83	0	87	7	0	0	0	16	0	0	0	0	0	0	0	0	62	618	0	0	0	90	0	0	0	0
03fcda1cbfd2c4ba1213009122c9963a	3772	k__Bacteria	p__Proteobacteria	c__Gammaproteobacteria	o__Pseudomonadales	f__Pseudomonadaceae	g__Pseudomonas	0	0	0	0	0	0	0	0	0	0	0	0	0	0	0	0	0	0	0	0	0	0	0	0	0	0	0	0	0	0	0	0	0	0	0	0	0	0	0	0	0	0
e861f02c3aa77f8978b4ac17e31f0ca8	3772	k__Bacteria	Unassigned	Unassigned	Unassigned	Unassigned	Unassigned	0	0	0	0	0	0	0	0	0	0	0	0	0	0	0	0	0	0	0	0	0	0	0	0	0	0	0	0	0	0	0	0	0	0	0	0	0	0	0	0	0	0
e84f4cb4768659065a0ebcf49e6beb90	3764	k__Bacteria	Unassigned	Unassigned	Unassigned	Unassigned	Unassigned	0	0	0	0	0	0	0	0	0	0	0	0	0	0	0	0	10	0	325	0	0	0	0	31	0	0	242	0	0	0	0	0	0	1990	0	0	0	105	0	0	0	0
672407ee003f2d7d203651b0ff768e34	3762	k__Bacteria	Unassigned	Unassigned	Unassigned	Unassigned	Unassigned	0	0	0	0	0	0	0	0	0	0	0	0	0	0	0	1981	0	0	0	0	0	0	0	0	0	0	0	0	0	0	0	0	0	1750	0	0	0	0	0	14	0	0
95b0caa62035c847157e516cbec1379f	3739	k__Bacteria	p__Proteobacteria	c__Alphaproteobacteria	o__Acetobacterales	f__Acetobacteraceae	g__Acidiphilium	0	0	0	0	0	0	3619	0	0	0	0	0	0	0	0	0	0	0	0	0	0	0	0	0	0	0	0	0	0	0	0	0	0	0	0	0	0	0	0	0	0	0
b3a5b35bf435bebba36248591743d310	3724	k__Bacteria	Unassigned	Unassigned	Unassigned	Unassigned	Unassigned	0	0	0	0	0	0	0	0	0	0	0	0	0	0	0	0	0	0	0	0	0	0	0	0	0	3606	17	0	0	0	0	0	0	0	0	0	0	0	0	0	0	0
ba250e2d70ba8e9c0caf1e10e4acbef6	3721	k__Bacteria	p__Proteobacteria	c__Alphaproteobacteria	o__Caulobacterales	f__Caulobacteraceae	Ambiguous_taxa	0	0	0	0	0	0	0	0	0	0	0	0	0	0	0	0	0	0	0	0	0	0	0	0	0	0	0	0	0	0	0	0	0	0	0	0	0	0	0	0	0	0
ffcee4229a22f7ad478449866c01a3a0	3719	k__Bacteria	p__Acidobacteria	c__Acidobacteriia	o__Acidobacteriales	f__Acidobacteriaceae	g__Acidipila	0	0	0	0	0	0	0	0	0	0	0	0	0	0	0	0	0	0	0	0	0	0	0	0	0	0	0	0	0	0	0	0	0	0	0	0	0	0	0	0	0	0
d09653bfe247477c6927c484ef9f900f	3709	k__Bacteria	p__Armatimonadetes	c__Fimbriimonadia	o__Fimbriimonadales	f__Fimbriimonadaceae	Ambiguous_taxa	0	0	0	0	0	0	0	0	0	0	0	0	0	0	0	0	0	0	0	0	0	0	0	0	0	0	0	0	0	0	0	0	0	0	0	0	0	0	0	0	0	0
c2b78eba7f54fd712c5ac4b9bf083f32	3684	k__Bacteria	Unassigned	Unassigned	Unassigned	Unassigned	Unassigned	0	0	0	0	0	0	0	54	0	0	0	0	0	0	0	0	0	0	0	0	0	0	0	0	0	33	155	0	0	0	0	0	0	1087	0	0	0	0	0	0	0	0
0839a8bee1795e32512a98331ac521b6	3683	k__Bacteria	Unassigned	Unassigned	Unassigned	Unassigned	Unassigned	0	0	0	0	0	0	0	0	0	0	0	0	0	0	0	0	0	0	0	0	0	0	0	0	0	0	17	0	0	0	0	0	0	0	0	0	0	0	0	0	0	0
9012cb26395f44c2e52c122000ee4b5c	3681	k__Bacteria	Unassigned	Unassigned	Unassigned	Unassigned	Unassigned	0	0	0	0	0	0	0	0	0	0	0	0	0	0	0	0	0	0	0	0	0	0	12	0	0	0	0	0	0	0	0	0	0	0	0	0	0	0	0	0	0	0
532172f89a276a4d6af66722466e4900	3678	k__Bacteria	Unassigned	Unassigned	Unassigned	Unassigned	Unassigned	15	0	0	0	7	0	0	21	281	0	7	0	0	0	0	0	0	0	0	0	0	0	12	0	0	0	0	0	0	0	0	0	0	0	0	0	0	30	69	0	0	0
3dc108cd5d1ef42af2c403a6f76df58e	3672	k__Bacteria	Unassigned	Unassigned	Unassigned	Unassigned	Unassigned	0	0	0	0	0	0	0	0	0	0	0	0	0	0	0	0	0	0	0	0	0	0	0	0	0	0	0	0	0	0	0	0	0	0	0	0	0	0	0	0	0	0
c783dc41a1490b8d25dd9266226f4784	3671	k__Bacteria	p__Verrucomicrobia	c__Verrucomicrobiae	o__Verrucomicrobiales	f__Rubritaleaceae	g__Luteolibacter	0	0	0	0	0	0	0	0	0	0	0	0	0	0	0	0	0	0	0	0	0	0	0	0	3671	0	0	0	0	0	0	0	0	0	0	0	0	0	0	0	0	0
4169bf8f6343ea5deeda2e61a5a78210	3666	k__Bacteria	p__Actinobacteria	c__Actinobacteria	o__Micromonosporales	f__Micromonosporaceae	Ambiguous_taxa	0	0	0	0	0	0	0	0	0	0	0	0	0	0	0	0	0	0	0	0	0	0	0	0	28	0	0	0	0	0	0	0	0	0	0	0	0	0	0	0	0	0
70f6332ab9b74467ac69d34625a50c93	3661	k__Bacteria	Unassigned	Unassigned	Unassigned	Unassigned	Unassigned	15	0	31	0	13	0	0	0	0	0	0	0	0	0	0	0	0	0	0	0	0	0	0	0	0	0	0	0	0	0	0	0	132	0	0	0	0	0	0	0	0	0
0a908e4e368a70d886ba11955a760729	3650	k__Bacteria	p__Proteobacteria	c__Gammaproteobacteria	o__Pseudomonadales	f__Pseudomonadaceae	g__Pseudomonas	0	0	0	0	0	0	0	0	0	0	0	0	0	0	0	0	0	0	0	0	0	0	0	0	0	0	0	0	0	0	0	0	0	0	0	0	0	0	0	0	0	0
fc672ff88dc475b143532167712d4329	3643	k__Bacteria	p__Proteobacteria	c__Alphaproteobacteria	o__Caulobacterales	f__Caulobacteraceae	g__Caulobacter	0	0	0	0	0	0	0	0	0	0	0	0	0	0	0	0	0	0	0	0	0	0	0	0	1710	0	0	0	0	0	0	0	0	0	0	0	0	0	0	0	0	0
96c26f4fb6af841d25dbd690b585c59c	3638	k__Bacteria	p__Verrucomicrobia	c__Verrucomicrobiae	o__Opitutales	f__Opitutaceae	g__Lacunisphaera	0	0	0	0	0	0	0	0	0	0	0	0	0	0	0	0	0	0	0	0	0	0	0	0	392	0	0	0	0	0	0	0	0	0	0	0	0	0	0	0	0	0
b6ebfa5c6b5687cd52c520b676f97d93	3628	k__Bacteria	Unassigned	Unassigned	Unassigned	Unassigned	Unassigned	0	0	0	0	0	0	0	0	0	0	0	0	0	0	0	0	0	0	0	0	0	0	0	0	0	0	0	0	0	0	0	0	0	0	0	0	0	0	0	0	0	0
3d07846925b3fe166bfea6422a9ca7ce	3622	k__Bacteria	Unassigned	Unassigned	Unassigned	Unassigned	Unassigned	0	0	15	0	0	302	0	21	56	0	141	0	0	0	0	0	0	0	0	0	0	238	0	0	0	0	397	0	0	0	51	0	0	0	0	0	0	0	31	0	0	0
b582c95423af447ca290659c40349992	3617	k__Bacteria	Unassigned	Unassigned	Unassigned	Unassigned	Unassigned	0	0	0	0	0	0	0	0	0	0	0	0	0	0	0	0	0	0	0	0	0	0	0	0	0	0	0	0	0	0	0	0	0	0	0	0	0	0	0	0	0	0
e90ac9d5ea5714c7acf0a9dbec9db9da	3616	k__Bacteria	Unassigned	Unassigned	Unassigned	Unassigned	Unassigned	0	0	0	0	0	0	0	0	0	0	0	0	0	0	0	0	0	0	0	0	0	0	0	0	0	0	0	0	0	0	0	0	0	0	0	0	0	0	0	0	0	0
120941b7edea6e22377a77afa7ca9522	3616	k__Bacteria	p__Verrucomicrobia	c__Verrucomicrobiae	o__Methylacidiphilales	f__Methylacidiphilaceae	Ambiguous_taxa	0	0	0	0	0	0	0	0	0	0	0	0	0	0	0	0	0	0	0	0	0	0	0	0	0	0	0	0	0	0	0	0	0	0	0	0	0	0	0	0	0	0
cb90433d9314a6d95b50d6e401fc8357	3615	k__Bacteria	Unassigned	Unassigned	Unassigned	Unassigned	Unassigned	0	0	0	0	0	0	0	0	0	0	0	0	0	0	0	0	0	0	0	0	0	0	0	0	84	0	0	0	0	0	0	0	0	0	2618	0	0	0	0	0	0	0
661548f1c85562061a577339f0b508dc	3605	k__Bacteria	p__Proteobacteria	c__Gammaproteobacteria	o__Betaproteobacteriales	f__Nitrosomonadaceae	Ambiguous_taxa	0	0	0	0	0	0	0	0	0	0	0	0	0	0	0	0	0	0	0	0	0	0	0	0	0	0	0	0	0	0	0	0	0	0	0	0	0	0	0	0	0	0
90d97c7d20f5ae0c52436b260e744d08	3599	k__Bacteria	Unassigned	Unassigned	Unassigned	Unassigned	Unassigned	0	0	0	0	0	0	0	0	0	0	0	0	0	0	0	0	0	0	0	0	0	0	0	0	0	0	414	0	0	0	0	0	0	0	0	0	0	0	0	0	0	0
72720430631ea9d99204e9887c82d9eb	3586	k__Bacteria	Unassigned	Unassigned	Unassigned	Unassigned	Unassigned	37	0	62	8	40	79	0	11	28	39	14	0	0	0	0	0	0	0	37	7	0	31	0	0	0	0	466	25	0	0	0	6	0	0	0	0	0	1280	0	0	0	30
76e43c29c34a93ea539174c9208da47e	3583	k__Bacteria	Unassigned	Unassigned	Unassigned	Unassigned	Unassigned	0	0	0	0	0	0	0	0	0	0	0	0	0	0	0	0	0	0	0	0	0	0	0	0	0	0	0	0	0	0	0	0	0	0	0	0	0	0	0	0	0	0
99175e0bad92c96232461869ece32b36	3580	k__Bacteria	p__Proteobacteria	c__Gammaproteobacteria	o__Betaproteobacteriales	f__Burkholderiaceae	Ambiguous_taxa	0	0	0	0	0	0	0	0	14	0	0	0	0	0	0	0	0	0	0	0	0	0	0	0	168	0	0	0	0	0	0	0	0	0	0	0	0	0	0	0	0	0
bcb843f894fe8aee3c177136dae99b63	3578	k__Bacteria	Unassigned	Unassigned	Unassigned	Unassigned	Unassigned	0	0	0	0	0	0	0	0	0	0	0	0	0	0	0	0	0	0	0	0	0	0	0	0	0	0	0	0	0	0	0	0	0	0	0	0	0	0	0	0	0	0
e0cf41d1eebf391d5c25d41182184b03	3562	k__Bacteria	Unassigned	Unassigned	Unassigned	Unassigned	Unassigned	0	0	0	0	0	0	0	0	0	8	0	0	0	0	0	0	0	0	0	0	0	0	0	0	0	0	0	0	0	0	3432	0	0	0	0	0	0	0	0	0	0	0
ad6df59a9571ee6597082057faacb7d8	3562	k__Bacteria	p__Proteobacteria	c__Gammaproteobacteria	o__Pseudomonadales	f__Pseudomonadaceae	g__Pseudomonas	0	0	15	0	0	0	0	0	0	0	0	0	0	0	0	0	0	0	0	7	0	0	0	0	0	16	0	0	0	0	0	0	0	0	0	0	0	0	0	0	0	0
a9b9b1756b9e48333b39c7fdf37dd18e	3554	k__Bacteria	Unassigned	Unassigned	Unassigned	Unassigned	Unassigned	0	0	0	0	0	0	0	0	0	0	0	0	0	0	0	0	0	0	0	7	0	0	0	0	0	0	86	0	0	0	0	0	9	0	0	0	0	0	0	0	0	0
f97abf8e1c50e0b55f0f6d1a3093f1b7	3548	k__Bacteria	Unassigned	Unassigned	Unassigned	Unassigned	Unassigned	0	0	0	0	0	0	0	0	0	0	0	0	0	0	0	0	0	0	0	0	0	0	0	0	0	0	0	0	0	0	0	0	0	0	0	0	0	0	0	0	0	0
e62298e56391dd711589691aa9997976	3539	k__Bacteria	Unassigned	Unassigned	Unassigned	Unassigned	Unassigned	0	0	0	0	0	0	0	0	0	0	0	0	0	0	0	0	0	0	0	0	0	0	0	0	0	0	0	0	0	0	0	0	0	0	0	0	0	0	0	0	0	0
06e4d960d72924a23b382df7dd445fd7	3515	k__Bacteria	Unassigned	Unassigned	Unassigned	Unassigned	Unassigned	0	0	0	0	0	0	0	0	0	0	0	0	0	0	0	0	0	0	0	0	0	0	0	0	1289	0	0	0	0	0	0	0	0	0	0	0	0	0	0	0	0	0
5ceceea8e482f997b251006b2fda104e	3511	k__Bacteria	p__Actinobacteria	c__Actinobacteria	o__Corynebacteriales	f__Mycobacteriaceae	g__Mycobacterium	0	0	0	0	0	0	0	0	0	0	0	0	0	0	0	0	0	0	0	0	0	0	0	0	0	0	0	0	0	0	0	0	0	0	0	0	0	0	0	0	0	0
89153c083d34ba1eb1c3ce989a8de7da	3511	k__Bacteria	Unassigned	Unassigned	Unassigned	Unassigned	Unassigned	0	0	0	0	0	0	0	0	0	0	0	0	0	0	0	0	0	0	0	0	0	0	0	0	0	0	0	0	0	0	0	0	0	0	0	0	0	0	0	0	0	0
888529b7f3e6a79cd6940f89f3c4c407	3511	k__Bacteria	Unassigned	Unassigned	Unassigned	Unassigned	Unassigned	0	0	0	0	0	0	0	0	0	0	0	0	0	0	0	0	0	0	0	0	0	0	0	0	0	0	0	0	0	0	0	0	0	0	0	0	0	0	0	0	0	0
81465993f7d6e2f4869d5146ea125a24	3507	k__Bacteria	Unassigned	Unassigned	Unassigned	Unassigned	Unassigned	0	0	0	0	0	0	0	0	0	0	0	0	0	0	0	0	0	0	0	0	0	0	0	0	0	0	414	0	0	0	0	0	0	0	0	0	0	0	0	0	0	0
4231f0ea98af9731f1b63bd985424d9c	3498	k__Bacteria	p__Proteobacteria	c__Alphaproteobacteria	o__Reyranellales	f__Reyranellaceae	g__Reyranella	0	0	0	0	0	0	0	0	0	0	0	0	0	0	0	0	0	0	0	0	0	0	0	0	0	0	0	0	0	0	0	0	0	0	0	0	0	0	8	0	0	0
4819fdf12367cd102fa20495ec0bd2a7	3493	k__Bacteria	Unassigned	Unassigned	Unassigned	Unassigned	Unassigned	0	0	0	0	7	0	0	0	0	0	7	0	0	0	0	0	31	0	62	0	0	0	0	0	0	0	224	0	0	0	0	0	0	0	0	0	0	0	0	0	0	0
b55539d8cf4a9197286ab906908d7917	3472	k__Bacteria	p__Proteobacteria	c__Alphaproteobacteria	o__Acetobacterales	f__Acetobacteraceae	g__Acetobacter	96	0	123	0	462	39	0	86	28	31	105	0	0	0	0	0	0	0	0	22	82	83	0	0	0	0	69	0	0	0	22	339	0	0	0	0	370	0	0	0	0	0
c8c470014546737f8b844392e8db4cd9	3472	k__Bacteria	p__Proteobacteria	c__Alphaproteobacteria	o__Rhizobiales	Ambiguous_taxa	Ambiguous_taxa	0	0	0	0	0	0	0	0	0	0	0	0	0	0	0	0	0	0	0	0	0	0	0	0	0	0	0	0	0	0	0	0	0	0	0	0	0	0	0	0	0	0
c31eec864bc4a84637b2627f7853b32e	3472	k__Bacteria	p__Proteobacteria	c__Gammaproteobacteria	o__Betaproteobacteriales	f__Burkholderiaceae	g__Rhodoferax	0	0	0	0	0	0	0	0	0	0	0	0	0	0	0	0	0	0	0	0	0	0	0	0	0	0	0	0	0	0	0	0	0	0	0	0	0	0	0	0	0	0
f306ff6176b9eaad32476f92ac443b65	3470	k__Bacteria	Unassigned	Unassigned	Unassigned	Unassigned	Unassigned	0	0	0	0	0	0	0	0	0	0	0	0	0	0	0	2987	0	0	0	0	0	0	0	0	0	0	0	0	0	0	0	0	0	412	0	0	0	0	0	0	0	0
1898ed2dd781c5b42a893d35fff1116b	3469	k__Bacteria	Unassigned	Unassigned	Unassigned	Unassigned	Unassigned	0	0	0	0	0	0	0	0	0	0	0	0	0	0	0	62	0	0	0	0	0	0	0	0	0	0	104	0	0	0	0	0	0	0	0	0	0	0	0	0	0	0
0398ed962beb10d8747b2d666dd9980d	3468	k__Bacteria	p__Proteobacteria	c__Alphaproteobacteria	o__Acetobacterales	f__Acetobacteraceae	g__Gluconobacter	0	0	0	0	0	0	0	21	28	0	7	0	0	0	0	0	0	0	0	217	18	0	0	8	0	0	0	0	0	0	15	0	9	0	0	0	43	0	8	0	0	0
78eb706eb601951e45986838bc9eec01	3466	k__Bacteria	p__Actinobacteria	c__Actinobacteria	o__Micrococcales	f__Micrococcaceae	Ambiguous_taxa	0	0	0	0	0	0	0	0	0	0	0	0	0	0	0	0	0	0	0	0	0	0	0	0	0	0	0	0	0	0	0	0	0	0	0	0	0	0	0	0	0	0
c690533d64ddf94d977c0d71b19c0ea9	3462	k__Bacteria	Unassigned	Unassigned	Unassigned	Unassigned	Unassigned	30	0	446	0	415	92	0	0	0	85	155	0	0	0	0	0	0	0	0	0	0	73	37	0	0	0	0	0	0	0	0	0	0	0	0	0	0	0	0	0	0	0
dd267706247da9d7d0946e66a0fcc7df	3447	k__Bacteria	p__Proteobacteria	c__Gammaproteobacteria	o__Betaproteobacteriales	f__Burkholderiaceae	g__Variovorax	0	0	0	0	0	0	0	0	0	0	0	0	0	0	0	0	0	0	0	0	0	0	0	0	1794	0	0	0	0	0	0	0	0	0	0	0	0	0	0	0	0	0
c0611a42abd27316bb60bf7a256b382a	3446	k__Bacteria	p__Proteobacteria	c__Alphaproteobacteria	o__Acetobacterales	f__Acetobacteraceae	g__Acidiphilium	0	0	0	0	0	0	2597	0	0	0	0	318	0	0	0	0	0	0	0	0	0	0	0	0	0	0	0	0	0	0	0	0	0	0	0	0	0	0	0	0	0	0
d8b27f7b9799f8563749cd1ed1970887	3437	k__Bacteria	p__Proteobacteria	c__Alphaproteobacteria	o__Acetobacterales	f__Acetobacteraceae	Ambiguous_taxa	7	0	970	0	114	39	0	0	28	101	120	0	0	0	0	0	0	0	0	0	0	21	0	0	0	0	0	0	0	0	0	38	0	0	0	0	1180	0	0	0	0	0
112a7ea3a0076021187066f2eeeb9d62	3437	k__Bacteria	Unassigned	Unassigned	Unassigned	Unassigned	Unassigned	0	0	0	0	0	0	0	0	0	8	0	0	0	0	0	0	0	0	0	0	0	0	0	0	0	0	1087	0	0	0	0	0	0	0	0	0	0	0	0	0	0	0
73e57c791ef23ebe516c8a8a241d506b	3433	k__Bacteria	Unassigned	Unassigned	Unassigned	Unassigned	Unassigned	0	0	0	0	0	0	0	0	0	0	0	0	0	0	0	0	0	0	0	0	0	0	0	0	0	0	3433	0	0	0	0	0	0	0	0	0	0	0	0	0	0	0
6b1f4a00a122a5aef38a24c7878e59f7	3429	k__Bacteria	Unassigned	Unassigned	Unassigned	Unassigned	Unassigned	0	0	0	0	0	0	0	0	0	0	0	0	0	0	0	0	0	0	0	0	9	0	0	0	0	0	0	0	0	0	0	0	0	0	0	0	0	0	0	0	0	0
acfbac447bdcb3df97e2a747120cb621	3421	k__Bacteria	p__Firmicutes	c__Clostridia	o__Clostridiales	f__Lachnospiraceae	g__Anaerocolumna	0	0	0	0	0	0	0	0	0	15	0	0	0	0	0	0	0	0	0	0	0	0	0	0	0	0	0	0	0	0	0	0	0	0	0	0	0	0	0	0	0	0
f9389402a0bf2c4348bf57fdae67a191	3421	k__Bacteria	Unassigned	Unassigned	Unassigned	Unassigned	Unassigned	0	0	0	0	0	0	0	0	0	0	14	0	0	0	0	0	0	0	0	0	0	0	0	0	0	0	242	100	0	0	0	6	9	0	0	0	0	0	0	0	0	0
d11954e042ee8ab9843d61460aa8cd65	3420	k__Bacteria	p__Proteobacteria	c__Gammaproteobacteria	o__Enterobacteriales	f__Enterobacteriaceae	g__Serratia	0	0	0	0	0	0	0	0	0	0	0	0	0	0	0	0	0	0	25	0	0	0	0	0	0	0	17	0	3290	0	0	0	0	0	0	0	0	0	0	0	0	0
cf25d4a90f748550689c08313753196f	3413	k__Bacteria	p__Proteobacteria	c__Gammaproteobacteria	o__Pseudomonadales	f__Pseudomonadaceae	g__Pseudomonas	0	0	0	0	0	0	0	0	0	0	0	0	0	0	0	0	0	0	0	0	0	0	0	0	0	0	0	0	0	0	0	0	0	0	0	0	0	0	0	0	0	0
e75d217f9e2c20a169430623b6c1ce00	3410	k__Bacteria	p__Proteobacteria	c__Alphaproteobacteria	o__Sphingomonadales	f__Sphingomonadaceae	Ambiguous_taxa	0	0	0	0	0	0	0	0	0	0	0	0	0	0	0	0	0	0	0	0	0	0	0	0	0	0	0	0	0	0	0	0	0	0	0	0	0	0	0	0	0	0
e0dc471685e0718c2966c4779207daf2	3404	k__Bacteria	p__Chlamydiae	c__Chlamydiae	o__Chlamydiales	Ambiguous_taxa	Ambiguous_taxa	0	0	0	0	0	0	0	0	0	0	0	0	0	0	0	0	0	0	0	0	0	0	0	0	0	0	0	0	0	0	0	0	0	0	0	0	0	0	0	0	0	0
3d832ba13b378ddc94965995da79b2c6	3404	k__Bacteria	p__Actinobacteria	c__Acidimicrobiia	o__Microtrichales	f__Ilumatobacteraceae	Ambiguous_taxa	0	0	0	0	0	0	0	0	0	0	0	0	0	0	0	0	0	0	0	0	0	0	0	0	0	0	0	0	0	0	0	0	0	0	0	0	0	0	0	0	0	0
5280a53f4d2e3b6ea359f84b4027e35c	3400	k__Bacteria	p__Proteobacteria	c__Gammaproteobacteria	o__Enterobacteriales	f__Enterobacteriaceae	Ambiguous_taxa	0	0	0	0	0	0	0	0	0	0	0	0	0	0	0	0	0	0	0	0	0	0	0	0	0	0	0	0	0	0	0	0	0	0	0	0	0	0	0	0	0	0
da7d698fd7aa7b8cb7310beb6f93ac29	3396	k__Bacteria	Unassigned	Unassigned	Unassigned	Unassigned	Unassigned	0	0	0	0	0	0	0	0	14	0	7	0	0	0	0	0	10	0	0	7	0	0	0	16	0	0	35	0	0	0	7	0	18	23	0	0	0	0	23	0	0	0
dac2deba33a191dc3aaf15418ea7ce70	3393	k__Bacteria	Unassigned	Unassigned	Unassigned	Unassigned	Unassigned	0	0	0	0	0	0	0	0	0	0	0	0	0	0	0	2905	0	0	0	0	0	0	0	0	0	0	17	0	0	0	0	0	0	435	0	0	0	0	0	0	0	0
ca83e33c80281f0bfd230f4ae734c887	3393	k__Bacteria	p__Actinobacteria	c__Acidimicrobiia	o__Microtrichales	f__Microtrichaceae	Ambiguous_taxa	0	0	0	0	0	0	0	0	0	0	0	0	0	0	0	0	0	0	0	0	0	0	0	0	0	0	0	0	0	0	0	0	0	0	0	0	0	0	0	0	0	0
f6783d0d9551134562eed3288230a13f	3378	k__Bacteria	p__Proteobacteria	c__Alphaproteobacteria	o__Acetobacterales	f__Acetobacteraceae	g__Acidisoma	0	0	0	0	0	0	0	0	0	0	0	0	0	0	0	0	0	0	0	0	0	0	0	0	0	0	0	0	0	0	0	0	0	0	0	0	0	0	0	0	0	0
e808c3c4e2459f16ec934dfb049aa1d7	3367	k__Bacteria	Unassigned	Unassigned	Unassigned	Unassigned	Unassigned	0	0	0	0	0	0	0	0	0	0	0	0	0	0	0	0	0	0	0	0	0	0	0	0	0	0	0	0	0	0	0	0	0	0	0	0	0	0	0	0	0	0
7163bc6d22a235de5e94aadafd7e52e5	3359	k__Bacteria	p__Proteobacteria	c__Gammaproteobacteria	o__Oceanospirillales	f__Halomonadaceae	g__Zymobacter	0	0	0	0	0	0	0	0	422	0	0	0	0	0	0	0	0	0	0	7	0	0	0	0	0	377	0	0	0	0	0	0	0	0	0	0	0	0	0	0	0	0
a8f5785bff5c4f4cd8ed105e03601a0b	3348	k__Bacteria	Unassigned	Unassigned	Unassigned	Unassigned	Unassigned	0	0	0	0	0	0	0	0	0	0	7	0	0	0	0	0	0	0	0	0	0	0	0	0	0	0	914	0	0	0	0	0	0	0	0	0	0	0	0	0	0	0
6d3f7acf7356791b933feb05a366446c	3345	k__Bacteria	Unassigned	Unassigned	Unassigned	Unassigned	Unassigned	0	0	0	0	0	0	0	0	0	0	0	0	0	0	0	0	0	0	0	0	0	0	0	0	0	0	0	0	0	0	0	0	0	0	0	0	0	0	0	0	0	0
b0f88143871a57f65d6ecf2934766db7	3339	k__Bacteria	p__Proteobacteria	c__Alphaproteobacteria	o__Acetobacterales	f__Acetobacteraceae	Ambiguous_taxa	15	0	385	0	134	26	0	0	28	186	239	14	0	0	0	0	0	0	0	15	46	10	25	0	0	0	17	63	0	0	0	32	0	0	0	0	1052	0	46	0	0	0
a0b13a72e4dc12499c562f027a508248	3331	k__Bacteria	Unassigned	Unassigned	Unassigned	Unassigned	Unassigned	0	0	0	0	0	0	0	0	0	0	0	0	0	0	0	0	0	0	0	0	0	0	0	0	0	0	776	0	0	0	0	0	0	0	0	0	0	0	0	0	0	0
f2df608b422d4e969784b1844948a934	3330	k__Bacteria	p__Proteobacteria	c__Alphaproteobacteria	o__Acetobacterales	f__Acetobacteraceae	g__Acidiphilium	0	0	0	0	0	0	20	0	0	0	0	0	0	0	0	0	0	0	0	0	0	0	0	0	0	0	0	0	0	0	0	0	0	0	0	0	0	0	0	0	0	0
a0e18b10dcc89ad8f1103ce0780e57f9	3321	k__Bacteria	p__Proteobacteria	c__Gammaproteobacteria	o__Betaproteobacteriales	f__Burkholderiaceae	g__Rhizobacter	0	0	0	0	0	0	0	0	0	0	0	0	0	0	0	0	0	0	0	0	0	0	0	8	308	0	0	0	0	0	0	0	0	0	0	0	0	0	0	0	0	0
b47c9d9549840393acbff881768a23e3	3314	k__Bacteria	p__Proteobacteria	c__Gammaproteobacteria	o__Enterobacteriales	f__Enterobacteriaceae	g__Biostraticola	0	0	0	0	0	0	0	0	0	0	0	0	0	0	0	0	0	0	0	0	0	0	0	0	0	0	345	125	0	0	0	0	0	0	0	0	0	0	0	0	0	0
d02cd351e6c4e602b04b018ee36096f2	3313	k__Bacteria	p__Verrucomicrobia	c__Verrucomicrobiae	o__Verrucomicrobiales	f__Rubritaleaceae	g__Luteolibacter	0	0	0	0	0	0	0	0	0	0	0	0	0	0	0	0	0	0	0	0	0	0	0	0	981	0	0	0	0	0	0	0	0	0	0	0	0	0	0	0	0	0
8c9a099b1d311ead366676f960a6a2ad	3298	k__Bacteria	Unassigned	Unassigned	Unassigned	Unassigned	Unassigned	0	0	0	0	13	0	0	21	0	0	0	0	0	0	923	0	0	0	100	52	0	0	0	0	0	0	17	1315	0	0	0	0	0	0	0	0	0	0	8	0	0	0
0024ebe95d6ec0220e5a754d15224e1a	3296	k__Bacteria	p__Proteobacteria	c__Gammaproteobacteria	o__Enterobacteriales	f__Enterobacteriaceae	Ambiguous_taxa	0	0	0	0	0	0	0	0	0	0	0	0	0	0	0	0	0	0	0	0	0	0	0	0	0	0	0	0	0	0	0	0	0	0	0	0	0	0	0	0	0	0
b160332c03ac630888bf0c9ee02b3d36	3292	k__Bacteria	Unassigned	Unassigned	Unassigned	Unassigned	Unassigned	0	0	0	0	0	0	0	0	0	0	0	0	0	0	0	10	0	0	0	0	0	0	0	0	0	0	0	0	0	0	0	0	0	57	0	0	0	0	0	0	0	0
97d0312f750207c7a048756b542fdc50	3259	k__Bacteria	Unassigned	Unassigned	Unassigned	Unassigned	Unassigned	0	0	0	0	0	0	0	0	0	0	0	0	0	0	0	0	0	0	0	0	0	0	0	0	0	0	0	0	0	0	0	0	0	0	0	0	0	0	0	0	0	0
25d5eb30386aa394f166516b88ddcc2b	3258	k__Bacteria	Unassigned	Unassigned	Unassigned	Unassigned	Unassigned	0	0	0	0	0	0	0	0	0	0	0	0	0	0	0	0	0	0	0	0	0	0	0	0	0	0	0	0	0	0	0	0	0	0	0	0	0	0	0	0	0	0
364a994ccc9fab510c7c678a0ede5f8b	3257	k__Bacteria	p__Proteobacteria	c__Gammaproteobacteria	o__Enterobacteriales	f__Enterobacteriaceae	g__Serratia	0	0	15	0	0	13	0	0	0	0	0	0	0	0	0	0	0	0	0	0	0	10	0	0	0	0	0	0	0	0	0	0	79	0	0	0	0	0	0	0	0	0
2f713b640891a9e87f1f750b70629d41	3251	k__Bacteria	p__Proteobacteria	c__Gammaproteobacteria	o__Enterobacteriales	f__Enterobacteriaceae	Ambiguous_taxa	0	0	0	0	0	0	0	0	0	0	0	0	0	0	0	0	0	0	0	0	0	0	0	0	0	0	0	0	0	0	0	0	0	0	0	0	0	0	0	0	0	0
a5edea160d033f9ae34a99884b7b56c5	3251	k__Bacteria	Unassigned	Unassigned	Unassigned	Unassigned	Unassigned	0	0	0	0	0	0	0	0	0	0	0	0	0	0	0	0	0	0	0	0	0	0	0	0	0	0	0	0	0	0	0	0	0	0	0	0	0	0	0	0	0	0
e6a48744969479c019e0957a024f4cdd	3250	k__Bacteria	p__Actinobacteria	c__Actinobacteria	o__Micrococcales	f__Microbacteriaceae	Ambiguous_taxa	0	0	0	0	0	0	295	0	0	0	0	28	0	0	0	0	0	0	0	0	0	0	0	8	0	0	0	13	0	0	0	0	0	0	0	0	0	0	0	0	0	0
cbd46debd6b859e85385c1eb120e1b98	3249	k__Bacteria	Unassigned	Unassigned	Unassigned	Unassigned	Unassigned	0	0	0	0	0	0	0	0	0	0	0	0	0	0	0	0	0	0	0	0	0	0	0	0	0	2950	0	0	0	0	0	0	0	0	0	0	0	0	0	0	0	0
9956e80e2bebea4c174db6d29abed7f3	3240	k__Bacteria	Unassigned	Unassigned	Unassigned	Unassigned	Unassigned	0	0	0	0	0	0	0	0	0	0	0	0	0	0	0	0	0	0	12	0	0	0	0	0	0	0	552	0	0	0	0	0	115	0	0	0	0	0	0	0	0	0
3c7dc10e109e9639556bf621d31a0457	3222	k__Bacteria	p__Proteobacteria	c__Alphaproteobacteria	o__Acetobacterales	f__Acetobacteraceae	g__Acidiphilium	0	0	0	0	0	13	275	0	0	0	0	0	0	0	0	0	0	0	0	0	0	0	0	0	0	0	0	0	0	0	0	0	0	0	0	0	0	0	0	0	0	0
703e3b9c169affb85fa54f7760dcfded	3211	k__Bacteria	p__Proteobacteria	c__Gammaproteobacteria	o__Enterobacteriales	f__Enterobacteriaceae	Ambiguous_taxa	0	0	0	0	0	0	0	0	0	0	0	0	0	0	0	0	0	0	0	0	0	0	0	0	0	0	0	0	0	0	0	0	0	0	0	0	0	0	0	0	0	0
f1ebfbb44eea5c054c0e1eb8d470bdd9	3208	k__Bacteria	p__Firmicutes	c__Bacilli	o__Lactobacillales	f__Leuconostocaceae	g__Leuconostoc	0	0	0	0	0	0	0	21	0	0	0	0	0	0	0	0	0	0	0	0	0	0	0	8	0	0	224	0	0	0	0	0	0	698	0	0	0	0	0	0	0	0
5e5b519bfbe423374be9f01ddf938055	3205	k__Bacteria	p__Proteobacteria	c__Gammaproteobacteria	o__Enterobacteriales	f__Enterobacteriaceae	g__Serratia	0	0	0	0	0	0	0	0	0	0	0	0	0	0	0	0	0	0	0	0	0	0	0	0	0	0	0	0	0	0	0	0	0	0	0	0	0	0	0	0	0	0
4e69a036244fa91e3bc894a8c51c7e8e	3188	k__Bacteria	p__Proteobacteria	c__Alphaproteobacteria	o__Acetobacterales	f__Acetobacteraceae	g__Acetobacter	0	0	0	0	0	26	0	0	56	0	0	0	0	0	0	0	0	0	12	0	0	0	0	0	0	0	0	0	0	0	131	0	0	0	0	0	114	15	0	0	0	0
25bfd234c80b45820ef65f878f34df0b	3176	k__Bacteria	Unassigned	Unassigned	Unassigned	Unassigned	Unassigned	0	0	0	0	0	0	0	0	0	0	0	0	0	0	0	0	0	0	0	0	0	0	0	16	0	0	0	0	0	0	0	0	0	0	0	0	0	0	0	0	0	0
3b93dc845f0422eb395bf75cfb52e6a2	3173	k__Bacteria	p__Proteobacteria	c__Gammaproteobacteria	o__Enterobacteriales	f__Enterobacteriaceae	g__Dickeya	0	0	31	0	0	0	0	21	14	0	0	28	0	0	0	0	0	0	125	7	27	0	0	0	0	0	104	326	0	0	7	0	124	0	0	0	0	241	69	0	0	0
479e979863c43bfbdcbaeef25ab7e281	3173	k__Bacteria	Unassigned	Unassigned	Unassigned	Unassigned	Unassigned	0	0	0	0	7	0	0	0	0	0	7	0	0	0	0	0	0	0	0	0	0	0	0	0	0	0	0	0	0	0	0	0	0	0	0	0	0	0	0	0	0	0
5ca079e8a151921538abd2e472b61e7e	3168	k__Bacteria	Unassigned	Unassigned	Unassigned	Unassigned	Unassigned	0	0	0	0	0	0	0	11	0	0	28	0	0	0	0	0	10	0	0	0	0	0	0	0	0	0	35	0	0	0	0	0	0	0	0	0	0	0	0	0	0	0
91ff50640e51a6bc74db6aab7c95adb3	3167	k__Bacteria	Unassigned	Unassigned	Unassigned	Unassigned	Unassigned	0	0	0	0	0	0	0	75	0	0	7	0	0	0	0	0	0	0	562	15	0	0	0	0	0	0	190	13	0	0	0	0	44	23	0	0	0	1355	0	0	0	0
42c76f2cc86b76e3af57bf75e0459d8d	3153	k__Bacteria	p__Spirochaetes	c__Spirochaetia	o__Spirochaetales	f__Spirochaetaceae	g__Spirochaeta	0	0	0	0	0	0	0	0	0	0	0	0	0	0	0	0	0	0	0	0	0	0	0	0	0	0	0	0	0	0	0	0	0	0	0	0	0	0	0	0	0	0
837c52a74ea31f5ab8724582ce1a862a	3145	k__Bacteria	p__Proteobacteria	c__Alphaproteobacteria	o__Acetobacterales	f__Acetobacteraceae	Ambiguous_taxa	103	0	216	0	375	13	0	43	42	101	91	0	0	0	0	0	21	0	0	15	73	186	12	0	0	0	173	0	0	0	0	384	0	0	0	0	256	0	0	0	0	0
977fba899fdaa2a875c8250b8d36e32b	3143	k__Bacteria	Unassigned	Unassigned	Unassigned	Unassigned	Unassigned	0	0	0	0	0	0	0	21	0	0	0	0	0	0	0	0	0	0	337	0	0	0	0	0	0	0	587	0	0	0	0	0	0	34	0	0	0	0	0	0	0	120
e2adc51436cc76b3c81ab681e83ae7a0	3140	k__Bacteria	p__Actinobacteria	c__Actinobacteria	o__Corynebacteriales	f__Nocardiaceae	g__Rhodococcus	0	0	0	0	0	0	0	0	0	0	0	0	0	0	0	0	0	0	0	0	0	0	0	0	0	0	0	0	0	0	0	0	0	0	0	0	0	0	0	0	0	0
b6587c9f5474fcfc624a0af38a8ee675	3131	k__Bacteria	p__Proteobacteria	c__Gammaproteobacteria	o__Pseudomonadales	f__Pseudomonadaceae	g__Pseudomonas	0	0	0	0	0	0	0	0	0	0	0	0	0	0	0	0	0	0	0	0	0	0	0	0	0	0	0	0	0	0	0	0	0	0	0	0	0	0	0	0	0	0
702894af3d9e0fe4ac519d00a91af0f6	3128	k__Bacteria	p__Proteobacteria	c__Alphaproteobacteria	o__Acetobacterales	f__Acetobacteraceae	g__Gluconobacter	0	0	0	0	0	0	0	0	0	0	211	0	0	0	0	0	0	0	0	7	0	0	0	0	0	0	17	0	0	0	0	0	0	0	0	0	71	0	0	0	0	0
c16df0e6020dc8c59a5bb8303be5ac76	3122	k__Bacteria	p__Firmicutes	c__Bacilli	o__Lactobacillales	f__Lactobacillaceae	g__Lactobacillus	0	0	0	0	0	0	39	0	0	0	0	0	0	0	923	0	0	0	0	1284	0	10	0	0	0	0	0	0	0	0	0	0	0	0	0	0	0	0	0	0	0	0
886bb2a2a7b4a8a539a95ce7fd72a7d4	3117	k__Bacteria	Unassigned	Unassigned	Unassigned	Unassigned	Unassigned	0	0	0	0	0	0	0	0	0	0	0	0	0	0	0	739	0	0	0	0	0	0	0	0	0	0	17	0	0	0	0	0	0	2207	0	0	0	0	0	20	0	0
d9bdc6d5031e1871e82c71d4d9f362c8	3117	k__Bacteria	Unassigned	Unassigned	Unassigned	Unassigned	Unassigned	0	0	0	8	0	0	0	0	0	0	0	0	0	0	0	0	0	0	0	0	0	0	0	0	0	0	0	0	0	0	0	0	0	0	0	0	0	0	0	0	0	0
d18bea7fd711470bb9074700a08cec8a	3109	k__Bacteria	p__Proteobacteria	c__Alphaproteobacteria	o__Acetobacterales	f__Acetobacteraceae	Ambiguous_taxa	0	0	0	0	0	0	3088	0	0	0	0	0	0	0	0	0	0	0	0	0	0	0	0	0	0	0	0	0	0	0	0	0	0	0	0	0	0	0	0	0	0	0
8487b262fe130745b6f60b60a9f87ee3	3104	k__Bacteria	Unassigned	Unassigned	Unassigned	Unassigned	Unassigned	0	0	0	0	0	0	0	0	0	0	0	0	0	0	0	0	0	0	0	0	0	0	0	0	0	0	0	0	0	0	0	0	0	0	0	0	0	0	0	0	0	0
6eb74998ff0f83f71f2beb7caa053deb	3097	k__Bacteria	Unassigned	Unassigned	Unassigned	Unassigned	Unassigned	0	0	0	0	0	0	0	0	0	0	0	0	0	0	0	0	0	0	0	0	0	0	0	0	0	0	794	0	0	0	0	0	0	0	0	0	0	0	0	0	0	0
c5536b604f043e4cdc9a331cf8b73f85	3092	k__Bacteria	Unassigned	Unassigned	Unassigned	Unassigned	Unassigned	0	0	62	0	0	0	0	0	0	0	0	0	0	0	0	0	0	0	0	0	0	0	0	0	0	0	0	0	0	0	0	0	0	0	0	0	0	0	0	0	0	0
b3ca441104adfae6ccd6f34662492e39	3085	k__Bacteria	Unassigned	Unassigned	Unassigned	Unassigned	Unassigned	0	0	0	0	0	0	0	0	0	0	0	0	0	0	0	0	0	0	0	0	0	0	0	0	0	0	0	0	0	0	0	0	0	0	0	0	0	0	0	0	0	0
fe2366203d058fb247452e5e5bfda81b	3083	k__Bacteria	Unassigned	Unassigned	Unassigned	Unassigned	Unassigned	0	0	0	0	0	0	0	11	0	0	0	0	0	0	0	0	0	0	337	0	0	0	0	8	0	0	104	0	0	0	0	0	0	595	0	0	0	90	0	0	0	0
bc187cd4a05fa954fba1320302564c38	3076	k__Bacteria	Unassigned	Unassigned	Unassigned	Unassigned	Unassigned	0	0	62	0	0	0	0	0	0	0	0	0	0	0	0	0	0	0	0	0	0	0	0	0	112	0	0	0	0	0	0	0	0	0	0	0	0	0	0	0	0	0
219466e4f12242953f61f9104d8c0409	3072	k__Bacteria	p__Actinobacteria	c__Actinobacteria	o__Corynebacteriales	f__Mycobacteriaceae	g__Mycobacterium	0	0	0	0	0	0	0	0	0	0	0	0	0	0	0	0	0	0	0	0	0	0	0	0	0	0	0	0	0	0	0	0	0	0	0	0	0	0	0	0	0	0
a67ae1318550ac063f23b8044b9a9668	3071	k__Bacteria	p__Proteobacteria	c__Alphaproteobacteria	o__Acetobacterales	f__Acetobacteraceae	g__Acetobacter	0	0	200	0	0	26	0	0	42	0	0	0	0	0	0	0	0	0	0	0	0	0	0	0	0	0	0	0	0	0	0	0	0	0	0	0	57	0	0	0	0	0
1c457d274701a1edf883472562157260	3069	k__Bacteria	p__Proteobacteria	c__Alphaproteobacteria	o__Acetobacterales	f__Acetobacteraceae	Ambiguous_taxa	74	0	15	0	502	13	0	193	70	46	84	0	0	0	0	0	0	0	12	105	119	10	0	0	0	0	17	0	0	0	7	199	0	0	0	0	299	0	0	0	0	0
b6df53983dac4a7cfa73613eaa92baa3	3069	k__Bacteria	p__Proteobacteria	c__Alphaproteobacteria	o__Acetobacterales	f__Acetobacteraceae	Ambiguous_taxa	15	0	1201	0	54	39	0	0	42	70	148	0	0	0	0	0	0	0	0	0	0	41	0	0	0	0	0	0	0	0	0	26	9	0	0	0	939	0	15	0	0	0
e61c902c122eac36b3a7c17ca0b4da55	3065	k__Bacteria	Unassigned	Unassigned	Unassigned	Unassigned	Unassigned	0	0	0	0	7	0	0	0	0	0	14	0	0	0	0	0	0	0	0	0	18	0	0	0	0	0	35	0	0	0	0	0	247	0	0	0	0	0	0	0	0	0
7def9c4e06a235a241d16c0f4089f3f0	3060	k__Bacteria	Unassigned	Unassigned	Unassigned	Unassigned	Unassigned	0	0	0	0	0	0	0	0	0	0	0	0	0	0	0	0	0	0	0	0	0	0	0	0	0	0	0	0	0	0	0	0	0	0	0	0	0	0	0	0	0	0
36f8f1d8659e74c6def9d34ed8e25b92	3057	k__Bacteria	p__Proteobacteria	c__Alphaproteobacteria	o__Rhizobiales	f__Rhizobiaceae	Ambiguous_taxa	0	0	0	0	0	0	0	0	0	0	0	0	0	0	0	0	0	0	0	0	0	0	0	0	0	0	0	0	0	0	0	0	0	0	0	0	0	0	0	0	0	0
76f47c375580db546887d4ad4d77517f	3049	k__Bacteria	Unassigned	Unassigned	Unassigned	Unassigned	Unassigned	0	0	0	0	0	0	0	0	183	0	0	0	0	0	0	0	0	0	0	0	0	0	0	0	0	0	0	0	0	0	0	0	0	0	0	0	0	0	15	0	0	0
ed5824c70733e93b6ab8d1815422659d	3042	k__Bacteria	Unassigned	Unassigned	Unassigned	Unassigned	Unassigned	0	0	0	0	0	0	0	0	0	0	0	0	0	0	0	0	0	0	0	0	0	0	0	0	0	1180	86	0	0	0	0	0	0	0	0	0	0	0	0	0	0	0
391a5050230e91fd6cc0ccf8daa910f2	3040	k__Bacteria	Unassigned	Unassigned	Unassigned	Unassigned	Unassigned	0	0	0	0	0	0	0	0	0	0	0	0	0	0	0	0	0	0	0	0	0	0	0	0	0	0	0	0	0	0	0	0	0	0	0	0	0	0	0	0	0	0
3dc235e94ca08b3c8cd9b915ebefa786	3030	k__Bacteria	Unassigned	Unassigned	Unassigned	Unassigned	Unassigned	0	0	0	0	0	0	0	0	0	0	0	0	0	0	0	0	0	0	0	0	0	0	0	0	0	0	0	0	0	0	0	0	0	0	0	0	0	0	0	0	0	0
3e21bdb72ec28f4d2b13eac6a54cbd24	3019	k__Bacteria	p__Proteobacteria	c__Alphaproteobacteria	o__Sphingomonadales	f__Sphingomonadaceae	Ambiguous_taxa	0	0	0	0	0	0	0	0	28	0	0	0	0	0	0	0	0	0	0	7	0	0	0	0	0	0	0	0	0	0	0	0	0	0	0	0	0	0	0	0	0	0
3f0f69c03d099bb17ff60cd8c301d9ba	3011	k__Bacteria	p__Proteobacteria	c__Alphaproteobacteria	o__Rhizobiales	f__Kaistiaceae	g__Kaistia	0	0	0	0	0	0	0	0	0	0	0	0	0	0	0	0	0	0	0	0	0	0	0	0	0	0	0	0	0	0	0	0	0	0	0	0	0	0	0	0	0	0
409826a1931cc3ad08e4626e63bf1a79	3006	k__Bacteria	p__Bacteroidetes	c__Bacteroidia	o__Chitinophagales	f__Chitinophagaceae	g__Ferruginibacter	0	0	0	0	0	0	0	0	0	0	0	0	0	0	0	0	0	0	0	0	0	0	0	0	224	0	0	0	0	0	0	0	0	0	0	0	0	0	0	0	0	0
28a0e734be23c1425d53f8f87f29a9e2	2995	k__Bacteria	Unassigned	Unassigned	Unassigned	Unassigned	Unassigned	0	0	15	0	7	394	0	11	28	0	98	0	0	0	0	0	0	0	0	0	0	41	0	0	0	0	259	0	0	0	15	0	0	0	0	0	0	0	15	0	0	0
70b6bae7bf7a971eb64b54e870e0a99f	2989	k__Bacteria	Unassigned	Unassigned	Unassigned	Unassigned	Unassigned	0	0	0	0	0	0	0	0	0	0	0	0	0	0	0	0	0	0	25	0	0	0	0	0	0	0	362	25	0	0	0	0	71	0	0	0	0	0	0	0	0	0
68a8c100a54a3a138e3d8012d44ad19c	2985	k__Bacteria	Unassigned	Unassigned	Unassigned	Unassigned	Unassigned	0	0	0	0	0	0	177	0	0	0	0	0	0	0	0	0	0	0	0	7	0	0	0	8	0	0	0	0	0	0	0	0	0	0	0	0	0	0	0	0	0	0
25f8d822beeb09331777ae4d82b54ebc	2981	k__Bacteria	p__Proteobacteria	c__Alphaproteobacteria	o__Rhizobiales	f__Devosiaceae	g__Devosia	0	0	0	0	0	0	0	0	0	0	0	0	0	0	0	0	0	0	0	0	0	0	0	0	0	0	0	0	0	0	0	0	0	0	0	0	0	0	0	0	0	0
fe752903ba0b5d845838146461c8c45e	2980	k__Bacteria	p__Planctomycetes	c__Phycisphaerae	o__Tepidisphaerales	f__Tepidisphaeraceae	g__Tepidisphaera	0	0	0	0	0	0	20	0	0	0	0	0	0	0	0	0	0	0	0	0	0	0	0	0	112	0	0	0	0	0	0	0	0	0	0	0	0	0	0	0	0	0
cb6e54238208d384625c76a686c9c24d	2979	k__Bacteria	p__Actinobacteria	c__Actinobacteria	o__Corynebacteriales	f__Mycobacteriaceae	g__Mycobacterium	0	0	0	0	0	0	0	0	0	0	0	0	0	0	0	0	0	0	0	0	0	0	0	0	0	0	0	0	0	0	0	0	0	0	0	0	0	0	0	0	0	0
bcd0238e11120852dfaee38cdc67debe	2978	k__Bacteria	p__Bacteroidetes	c__Bacteroidia	o__Sphingobacteriales	f__Sphingobacteriaceae	g__Mucilaginibacter	0	0	0	0	0	0	2675	0	0	0	0	28	0	0	0	0	0	0	0	7	0	0	0	0	0	16	0	0	11	0	22	0	0	0	0	0	14	0	0	0	0	0
2495c1ff85d056f9233c3be1d0a06ff3	2976	k__Bacteria	Unassigned	Unassigned	Unassigned	Unassigned	Unassigned	0	0	0	0	0	0	0	0	0	0	0	0	0	0	0	0	0	0	0	0	0	0	0	0	0	2737	0	0	0	0	0	0	0	0	0	0	0	0	0	0	0	0
9657fbbe067253266beaaf6d032e98ce	2975	k__Bacteria	Unassigned	Unassigned	Unassigned	Unassigned	Unassigned	0	0	0	0	7	0	0	0	0	0	21	0	0	0	0	0	0	0	0	0	0	0	0	0	0	0	0	0	0	0	0	0	9	34	0	0	0	0	8	0	0	0
c91388e17acf05d88c901af4e70905b6	2967	k__Bacteria	p__Bacteroidetes	c__Bacteroidia	o__Cytophagales	f__Microscillaceae	g__Chryseolinea	0	0	0	0	0	0	0	0	0	0	0	0	0	0	0	0	0	0	0	0	0	0	0	0	0	0	0	0	0	0	0	0	0	0	0	0	0	0	0	0	0	0
0557d4d0cc21e4c0dd545cc4d46a2445	2965	k__Bacteria	p__Proteobacteria	c__Alphaproteobacteria	o__Rhizobiales	f__Beijerinckiaceae	Ambiguous_taxa	0	0	0	0	0	0	2656	0	0	0	0	41	0	0	0	0	0	0	0	30	0	0	0	0	0	0	0	0	0	0	0	0	18	0	0	0	0	0	0	0	0	0
ec79600e7e2d75c0378db0b6b2fbafe4	2962	k__Bacteria	p__Proteobacteria	c__Alphaproteobacteria	o__Acetobacterales	f__Acetobacteraceae	Ambiguous_taxa	0	0	31	0	0	92	0	0	323	0	7	0	0	0	0	0	0	0	0	0	0	21	0	0	0	0	0	0	0	0	0	0	0	0	0	0	313	0	0	0	0	0
d4b625b25ae8d4c190ef1bb08cfd6fcd	2956	k__Bacteria	Unassigned	Unassigned	Unassigned	Unassigned	Unassigned	0	0	0	0	0	0	0	0	0	0	0	14	0	0	0	0	0	0	0	0	0	0	0	0	0	0	0	0	0	0	0	0	0	0	0	0	0	0	0	0	0	0
c8d88ca7377fea67a124c8dc40470107	2950	k__Bacteria	Unassigned	Unassigned	Unassigned	Unassigned	Unassigned	0	0	0	0	0	0	0	0	0	0	0	0	0	0	0	0	0	0	237	0	0	0	0	8	0	0	17	0	0	0	0	0	0	2116	0	0	0	30	0	0	0	0
d2ec35c801358dc8c4298cf0c57838de	2948	k__Bacteria	p__Proteobacteria	c__Gammaproteobacteria	o__Betaproteobacteriales	f__Burkholderiaceae	g__Variovorax	0	0	0	0	0	0	0	0	0	0	0	0	0	0	0	0	0	0	0	0	0	0	0	0	84	0	0	0	0	0	0	0	0	0	0	0	0	0	0	0	0	0
ebcdb154af6ecb36e7437b131eeb238c	2941	k__Bacteria	p__Proteobacteria	c__Alphaproteobacteria	o__Sphingomonadales	f__Sphingomonadaceae	g__Zymomonas	0	0	0	0	0	13	0	0	28	0	0	0	0	0	0	0	1434	0	550	0	0	0	0	0	0	0	0	0	0	0	0	0	0	11	0	0	28	0	0	0	0	0
9324b1b44acbf7b86a8628d929044062	2941	k__Bacteria	Unassigned	Unassigned	Unassigned	Unassigned	Unassigned	0	0	0	0	0	0	0	0	0	0	14	0	0	0	0	0	0	0	0	0	0	0	0	0	0	0	0	0	0	0	0	0	0	0	0	0	0	0	0	0	0	0
6d66d840f38437ba6815132f1a487beb	2938	k__Bacteria	Unassigned	Unassigned	Unassigned	Unassigned	Unassigned	0	0	0	0	0	0	0	0	0	0	0	0	0	0	0	0	10	0	0	0	0	0	0	0	0	0	0	0	0	0	0	0	0	0	0	0	0	0	0	0	0	0
6629ad0f779b338b87f635f4c8589b0e	2931	k__Bacteria	Unassigned	Unassigned	Unassigned	Unassigned	Unassigned	0	0	0	0	0	26	0	0	0	0	14	0	0	0	0	0	0	0	75	0	0	0	0	0	0	0	224	0	0	0	0	0	291	0	0	0	0	316	8	0	0	0
78fb7b743f3434400a7eb191e370194a	2928	k__Bacteria	p__Proteobacteria	c__Gammaproteobacteria	o__Betaproteobacteriales	f__Burkholderiaceae	g__Rhizobacter	0	0	0	0	0	0	0	0	0	0	0	0	0	0	0	0	0	0	0	7	0	0	0	0	224	0	0	0	0	0	0	0	0	0	0	0	0	0	0	0	0	0
9bad64fd67c6e0b960167cd23bdd921c	2917	k__Bacteria	Unassigned	Unassigned	Unassigned	Unassigned	Unassigned	0	0	0	0	0	0	0	322	0	0	0	0	0	0	0	0	0	0	0	75	0	0	0	0	0	0	0	0	0	0	0	0	0	0	0	0	0	211	0	0	0	0
ba018f2d571191ede1d92f0847b0cd1d	2911	k__Bacteria	p__Proteobacteria	c__Alphaproteobacteria	o__Rhizobiales	f__Beijerinckiaceae	Ambiguous_taxa	0	0	0	0	0	0	2911	0	0	0	0	0	0	0	0	0	0	0	0	0	0	0	0	0	0	0	0	0	0	0	0	0	0	0	0	0	0	0	0	0	0	0
5b8ffbed3d8636a355fad1e0f995e676	2890	k__Bacteria	p__Proteobacteria	c__Alphaproteobacteria	o__Rhizobiales	f__Beijerinckiaceae	Ambiguous_taxa	0	0	0	0	0	0	1947	0	0	0	0	41	0	0	0	0	0	0	0	52	0	0	0	31	0	0	0	25	0	0	0	0	0	0	0	0	0	0	0	7	0	0
65619d8db532783d92fd2f4b5fc0163e	2884	k__Bacteria	p__Firmicutes	c__Bacilli	o__Lactobacillales	f__Enterococcaceae	g__Enterococcus	0	0	0	0	0	0	0	0	0	0	0	0	0	0	0	0	0	0	0	67	0	0	0	0	0	0	0	0	0	0	0	0	0	0	0	0	0	0	8	0	0	0
24bef8021ebe80479ee495b668f62b52	2881	k__Bacteria	p__Proteobacteria	c__Alphaproteobacteria	o__Caulobacterales	f__Caulobacteraceae	g__Asticcacaulis	0	0	0	0	0	0	0	0	0	0	0	0	0	0	0	0	0	0	0	0	0	0	0	0	2046	0	0	0	0	0	0	0	0	0	0	0	0	0	0	0	0	0
ad6f506e0fb9d420960c142893c982a6	2878	k__Bacteria	p__Firmicutes	c__Bacilli	o__Bacillales	f__Sporolactobacillaceae	g__Sporolactobacillus	0	0	0	0	0	26	0	0	0	0	0	0	0	0	0	0	0	0	0	0	0	0	0	0	0	0	0	0	0	0	0	0	0	0	0	0	0	0	0	0	0	0
8726ae04f8f2065f7c29f07ad4b36d4e	2876	k__Bacteria	Unassigned	Unassigned	Unassigned	Unassigned	Unassigned	0	0	15	0	0	0	0	21	0	0	127	0	0	0	0	0	0	0	100	30	0	0	0	0	0	0	483	63	0	0	0	0	0	0	0	0	0	0	0	0	0	30
be1356bf52864c954b0de86bf94e6a59	2874	k__Bacteria	p__Proteobacteria	c__Alphaproteobacteria	o__Acetobacterales	f__Acetobacteraceae	g__Acetobacter	0	0	0	0	0	0	0	0	0	0	0	0	0	0	0	0	0	0	0	0	0	0	0	0	0	0	0	0	0	0	0	0	0	0	0	0	0	0	0	0	0	0
e4345058c0ab6c98b3aad28b664fce95	2868	k__Bacteria	Unassigned	Unassigned	Unassigned	Unassigned	Unassigned	0	0	0	0	0	0	0	0	0	0	0	0	0	0	0	0	0	0	0	0	0	0	0	0	0	0	0	0	0	0	0	0	0	0	0	0	0	0	0	0	0	0
fa6283a18dfff6564624ab587992ccb0	2864	k__Bacteria	Unassigned	Unassigned	Unassigned	Unassigned	Unassigned	0	0	0	0	0	0	98	0	0	0	0	0	0	0	0	0	0	0	0	7	0	0	0	0	0	0	0	13	0	0	0	0	0	0	0	0	28	0	0	0	0	0
45053a62bbfb4a865210cbdf226d06db	2860	k__Bacteria	Unassigned	Unassigned	Unassigned	Unassigned	Unassigned	0	0	0	0	0	0	0	0	0	0	0	0	0	0	0	0	0	0	12	0	0	0	0	0	0	0	811	0	0	0	0	0	0	0	0	0	0	0	0	0	0	0
da3172b9cddc4726d6f361cb14b300e9	2859	k__Bacteria	p__Proteobacteria	c__Alphaproteobacteria	o__Acetobacterales	f__Acetobacteraceae	g__Komagataeibacter	37	0	92	0	0	53	0	0	42	0	14	0	0	0	0	0	0	0	0	0	0	41	0	0	0	0	0	0	0	0	0	0	0	0	0	0	85	0	0	0	0	0
6eaac353f9ba29f82ea728618459cc3f	2856	k__Bacteria	p__Proteobacteria	c__Alphaproteobacteria	o__Acetobacterales	f__Acetobacteraceae	g__Endobacter	0	0	0	0	0	0	1711	0	0	0	0	566	0	0	0	0	0	0	0	0	0	0	0	0	0	0	138	0	0	0	0	0	0	0	0	0	43	0	0	0	0	0
a46e64462ec7f1f9531ffb6c738242b0	2853	k__Bacteria	Unassigned	Unassigned	Unassigned	Unassigned	Unassigned	0	0	0	0	0	0	0	0	0	0	0	0	0	0	0	0	0	0	0	0	0	0	0	0	0	688	0	0	0	0	0	0	0	0	0	0	0	0	0	0	0	0
ce2cbd5fb0a0acbc76f18cbfa7d2a49e	2851	k__Bacteria	Unassigned	Unassigned	Unassigned	Unassigned	Unassigned	0	0	0	0	0	0	0	0	0	0	0	0	0	0	0	0	0	0	12	0	0	0	0	0	0	0	0	0	0	0	0	0	0	0	0	0	0	0	0	0	0	0
25d02be697124a9ce7f3c2710d24d021	2848	k__Bacteria	p__Proteobacteria	Ambiguous_taxa	Ambiguous_taxa	Ambiguous_taxa	Ambiguous_taxa	0	0	0	0	0	0	0	0	0	0	0	0	0	0	0	0	0	0	0	0	0	0	0	0	0	0	0	0	0	0	0	0	0	0	0	0	0	0	0	0	0	0
f04269ec23dd39b2fb94d445aab9f0fd	2846	k__Bacteria	Unassigned	Unassigned	Unassigned	Unassigned	Unassigned	0	0	0	0	0	0	0	0	0	0	0	0	0	0	0	0	0	0	0	0	0	0	0	0	28	0	0	0	0	0	0	0	0	0	0	0	0	0	0	0	0	0
89b692d302f500b76425c3b959f59cb4	2831	k__Bacteria	Unassigned	Unassigned	Unassigned	Unassigned	Unassigned	0	0	0	0	0	0	0	0	0	0	0	0	0	0	0	0	0	0	0	0	0	0	0	0	0	0	0	0	0	0	0	0	0	0	0	0	0	0	0	0	0	0
26de01ce5c9538a4d300276093cb5918	2830	k__Bacteria	Unassigned	Unassigned	Unassigned	Unassigned	Unassigned	0	0	0	0	0	0	0	0	0	0	0	14	0	0	0	0	0	0	0	22	0	0	0	0	0	0	0	0	0	0	0	0	0	0	0	0	0	0	0	0	0	0
ba9b264470971cc61e578cd8e484d3f0	2824	k__Bacteria	Unassigned	Unassigned	Unassigned	Unassigned	Unassigned	0	0	0	0	0	0	0	0	14	0	0	0	0	0	0	0	0	0	37	0	0	0	0	0	0	0	932	0	0	0	0	0	0	0	0	0	0	0	0	0	0	0
6748730f35f6866aea4308286ac5bfde	2823	k__Bacteria	p__Proteobacteria	c__Alphaproteobacteria	o__Acetobacterales	f__Acetobacteraceae	g__Gluconobacter	0	0	0	54	7	0	0	376	0	0	28	0	0	0	0	0	0	0	0	187	27	10	12	289	0	0	0	413	0	0	0	0	9	0	0	0	0	15	0	0	0	15
397f737c2698499f9d907feb52f68b8d	2823	k__Bacteria	Unassigned	Unassigned	Unassigned	Unassigned	Unassigned	0	0	0	0	0	0	0	0	0	0	0	0	0	0	0	0	0	0	0	0	0	0	0	0	0	0	0	0	0	0	0	0	0	0	0	0	0	0	0	0	0	0
7bbf9e0d5a29b03a39068becb655ad0c	2812	k__Bacteria	Unassigned	Unassigned	Unassigned	Unassigned	Unassigned	0	0	0	0	0	0	0	0	0	0	0	0	0	0	0	0	0	0	0	0	0	0	0	0	0	0	0	0	0	0	0	0	0	0	0	0	0	0	0	0	0	0
d5079b4de749f98f4ba6803481b35cd7	2809	k__Bacteria	p__Proteobacteria	c__Alphaproteobacteria	o__Sphingomonadales	f__Sphingomonadaceae	g__Sphingomonas	0	0	0	0	0	0	0	0	0	0	0	0	0	0	0	0	0	0	0	0	0	0	0	0	0	0	0	0	0	0	0	0	0	0	0	0	0	0	0	0	0	0
7d60d745da4d6442b5b5b96a83bac681	2804	k__Bacteria	p__Proteobacteria	c__Alphaproteobacteria	o__Acetobacterales	f__Acetobacteraceae	Ambiguous_taxa	0	0	92	0	7	13	0	21	14	8	682	28	0	0	0	0	0	0	12	7	18	21	0	0	0	0	0	0	0	0	36	19	0	0	0	0	171	0	0	0	0	45
764d12fbc18557f7aaa4a711d9086528	2796	k__Bacteria	Unassigned	Unassigned	Unassigned	Unassigned	Unassigned	0	0	0	0	0	0	0	0	0	0	0	0	0	0	0	0	0	0	0	0	0	0	0	0	0	2426	35	0	0	0	0	0	0	0	0	0	0	0	0	0	0	0
17cbe4dd890ab03abb2a020f1a71cb4f	2793	k__Bacteria	Unassigned	Unassigned	Unassigned	Unassigned	Unassigned	0	0	0	0	0	0	0	0	0	0	0	0	0	0	0	0	0	0	0	0	0	0	0	0	0	0	0	0	0	0	0	0	0	0	0	0	0	0	0	0	0	0
16e1befc70e150d593d57ba9768d5ae0	2792	k__Bacteria	Unassigned	Unassigned	Unassigned	Unassigned	Unassigned	0	0	15	0	0	0	0	0	0	0	2777	0	0	0	0	0	0	0	0	0	0	0	0	0	0	0	0	0	0	0	0	0	0	0	0	0	0	0	0	0	0	0
a999b4643ca575138f990ccf6d7481c9	2784	k__Bacteria	p__Proteobacteria	c__Alphaproteobacteria	o__Acetobacterales	f__Acetobacteraceae	g__Roseococcus	0	0	0	0	0	0	0	0	0	0	0	0	0	0	0	0	0	0	0	0	0	0	0	0	196	0	0	0	0	0	0	0	0	0	0	0	0	0	0	0	0	0
5f0ca3a94c535df6ef534ef94a4c5842	2784	k__Bacteria	p__Actinobacteria	c__Actinobacteria	o__Frankiales	Ambiguous_taxa	Ambiguous_taxa	0	0	0	0	0	0	0	0	0	0	0	0	0	0	0	0	0	0	0	0	0	0	0	0	0	0	0	0	0	0	0	0	0	0	0	0	0	0	0	0	0	0
1895515713c814a8faa42d31b37bc9d4	2782	k__Bacteria	p__Proteobacteria	c__Alphaproteobacteria	o__Sphingomonadales	f__Sphingomonadaceae	g__Sphingomonas	0	0	0	0	0	0	0	0	0	0	0	0	0	0	0	0	0	0	0	0	0	0	0	0	0	0	0	0	0	0	0	0	0	0	0	0	0	0	0	0	0	0
149290051b0eb73a30531de2bbc8c72f	2778	k__Bacteria	Unassigned	Unassigned	Unassigned	Unassigned	Unassigned	0	0	0	0	0	0	0	0	0	0	0	0	0	0	0	0	0	0	12	0	0	0	2766	0	0	0	0	0	0	0	0	0	0	0	0	0	0	0	0	0	0	0
7fcc5f6f64d20de0a8610a4c05a14562	2777	k__Bacteria	p__Proteobacteria	c__Gammaproteobacteria	o__Enterobacteriales	f__Enterobacteriaceae	Ambiguous_taxa	0	0	0	0	0	0	0	0	0	0	0	0	0	0	0	0	0	0	0	0	0	0	0	0	0	0	17	0	0	0	0	0	0	137	0	0	0	0	0	0	0	0
a2885d9258023299123af677ed4e8e11	2775	k__Bacteria	p__Proteobacteria	c__Alphaproteobacteria	o__Acetobacterales	f__Acetobacteraceae	Ambiguous_taxa	15	0	77	54	0	0	0	0	70	0	7	14	0	0	0	0	0	0	12	7	0	83	12	0	0	0	0	75	0	0	36	0	0	0	0	0	71	0	8	0	0	0
1999ff49c7f0396d8569edc48f77c0bc	2767	k__Bacteria	p__Proteobacteria	c__Alphaproteobacteria	o__Sphingomonadales	f__Sphingomonadaceae	Ambiguous_taxa	0	0	0	0	0	0	0	0	0	0	0	0	0	0	0	0	0	0	0	7	0	0	0	0	0	0	0	0	0	0	0	0	0	0	0	0	0	0	0	0	0	0
b72b9d52fc060c972a06fd0c8382049b	2766	k__Bacteria	p__Actinobacteria	c__Actinobacteria	o__Micrococcales	f__Intrasporangiaceae	Ambiguous_taxa	0	0	0	0	0	0	0	0	0	0	0	0	0	0	0	0	0	0	0	0	0	0	0	0	0	0	0	0	0	0	0	0	0	0	0	0	0	0	0	0	0	0
8544962836b4ddbb3bac1540bc0a1afb	2761	k__Bacteria	Unassigned	Unassigned	Unassigned	Unassigned	Unassigned	0	0	0	0	0	0	20	0	0	0	0	0	0	0	0	0	0	0	0	0	0	0	0	0	0	0	0	0	0	0	0	0	0	0	0	0	0	0	0	0	0	0
d005c59d4b55bf2e9f591fb0f0c7f9bc	2759	k__Bacteria	Unassigned	Unassigned	Unassigned	Unassigned	Unassigned	0	0	0	0	0	0	0	0	0	0	0	0	0	0	0	0	0	0	0	0	2759	0	0	0	0	0	0	0	0	0	0	0	0	0	0	0	0	0	0	0	0	0
f976422f8c7455c15e143264297ebcca	2758	k__Bacteria	Unassigned	Unassigned	Unassigned	Unassigned	Unassigned	0	0	0	0	0	0	0	0	0	0	0	0	0	0	0	0	0	0	0	0	0	0	0	0	0	0	569	0	0	0	0	0	0	0	0	0	0	0	0	0	0	0
97f586e34433ea4eb9b990aac270d1b6	2755	k__Bacteria	Unassigned	Unassigned	Unassigned	Unassigned	Unassigned	0	0	0	0	0	0	0	0	0	0	0	0	0	0	0	0	0	0	62	0	0	0	0	0	0	0	604	0	1053	0	0	0	0	0	0	0	0	0	0	0	0	0
25414cc50128822587ed2e6897197d18	2748	k__Bacteria	p__Actinobacteria	c__Actinobacteria	o__Micrococcales	f__Microbacteriaceae	Ambiguous_taxa	0	0	0	0	0	0	0	0	0	0	0	0	0	0	0	0	0	0	0	0	0	0	0	0	0	0	0	0	0	0	0	0	0	0	0	0	0	0	0	0	0	0
83f00ce211f1de653469d5fe5e1bb064	2743	k__Bacteria	Unassigned	Unassigned	Unassigned	Unassigned	Unassigned	0	0	0	0	0	0	0	0	0	0	0	0	0	0	0	0	0	0	0	0	0	0	0	0	0	0	0	0	0	0	0	0	0	0	0	0	0	0	0	0	0	0
12327db69b45df2c0ce459594e5db829	2740	k__Bacteria	p__Proteobacteria	c__Alphaproteobacteria	o__Acetobacterales	f__Acetobacteraceae	g__Acetobacter	0	0	323	0	27	13	0	0	0	23	0	0	0	0	0	0	0	0	0	0	0	0	25	0	0	0	17	0	0	0	0	0	18	0	0	0	0	0	0	0	0	0
36f2dd742a9cc69532484a466505f296	2734	k__Bacteria	Unassigned	Unassigned	Unassigned	Unassigned	Unassigned	0	0	0	0	0	0	39	0	0	0	0	387	0	0	0	0	0	0	0	7	0	0	0	0	0	0	0	0	0	0	0	0	0	0	0	0	0	0	0	0	0	0
ce81adb066a6c6eb91a93e6f08b7ece6	2731	k__Bacteria	Unassigned	Unassigned	Unassigned	Unassigned	Unassigned	0	0	0	0	0	0	0	11	28	0	0	0	0	0	0	0	1362	0	437	0	0	0	0	0	0	0	0	0	11	0	7	0	0	11	0	0	0	15	8	0	0	0
27ab1abe6345d86bacc85ffbb3b66868	2729	k__Bacteria	p__Proteobacteria	c__Alphaproteobacteria	o__Acetobacterales	f__Acetobacteraceae	Ambiguous_taxa	0	0	0	0	7	0	0	32	0	0	14	41	0	0	0	0	0	0	25	0	0	0	0	0	0	0	155	0	0	0	0	0	0	0	0	0	0	0	0	0	0	0
a49f3e9670d2aa6b4c98f21f964959ee	2716	k__Bacteria	p__Acidobacteria	c__Acidobacteriia	o__Acidobacteriales	f__Acidobacteriaceae	g__Acidipila	0	0	0	0	0	0	1298	0	0	0	0	373	0	0	0	0	0	0	0	0	0	0	0	16	0	0	17	0	0	0	0	0	0	0	0	0	0	0	0	0	0	0
2f7e41834e4a96a8eec2c1ac1a483236	2714	k__Bacteria	Unassigned	Unassigned	Unassigned	Unassigned	Unassigned	0	0	0	0	0	0	0	86	253	0	0	0	0	0	0	0	0	0	0	0	0	0	0	0	0	0	0	0	0	0	0	0	0	34	0	0	0	0	15	0	0	0
edac53d009dfee05943cbfe258f59af7	2711	k__Bacteria	Unassigned	Unassigned	Unassigned	Unassigned	Unassigned	7	0	15	0	67	53	0	0	112	8	0	0	0	0	0	0	0	0	0	0	0	0	0	0	0	0	0	0	0	0	0	6	0	0	0	0	284	0	0	0	0	0
c6c2465c479fdd7be11f0db36da0fb43	2703	k__Bacteria	p__Proteobacteria	c__Gammaproteobacteria	o__Enterobacteriales	f__Enterobacteriaceae	g__Pectobacterium	0	0	0	0	0	0	0	0	0	0	0	0	0	0	0	0	0	0	0	0	0	0	0	0	0	0	35	0	0	0	0	0	0	0	0	0	0	0	0	0	0	0
f65f562775a2b53dc73b8b5b79f9f6bf	2690	k__Bacteria	Unassigned	Unassigned	Unassigned	Unassigned	Unassigned	0	0	0	0	0	0	0	0	0	0	0	0	0	0	0	0	0	0	0	0	0	0	0	0	0	0	17	0	0	0	0	0	0	0	0	0	0	0	0	0	0	0
f6a38f9a0006182b25873f493bf0ed38	2689	k__Bacteria	p__Proteobacteria	c__Alphaproteobacteria	o__Caulobacterales	f__Hyphomonadaceae	g__Hirschia	0	0	0	0	0	0	0	0	0	0	0	0	0	0	0	0	0	0	0	0	0	0	0	0	0	0	0	0	0	0	0	0	0	0	0	0	0	0	0	0	0	0
d382ab8aa198ffbb4bbe61808f5d9da7	2684	k__Bacteria	Unassigned	Unassigned	Unassigned	Unassigned	Unassigned	0	0	0	0	0	0	0	0	0	0	0	0	0	0	0	103	0	0	0	0	0	0	0	0	0	0	0	0	0	0	0	0	0	46	0	0	0	0	0	0	0	0
1048903c72285ca7148068f3b95d796d	2684	k__Bacteria	p__Proteobacteria	c__Alphaproteobacteria	o__Rhizobiales	f__Xanthobacteraceae	g__Bradyrhizobium	0	0	0	0	0	0	0	0	0	0	0	0	0	0	0	0	0	0	0	0	0	0	0	0	0	0	0	0	0	0	0	0	0	0	0	0	0	0	0	0	0	0
9f4d4f053295e8ef3ef84a46291a72ca	2683	k__Bacteria	Unassigned	Unassigned	Unassigned	Unassigned	Unassigned	0	0	0	0	0	0	0	0	0	0	0	0	0	0	0	0	0	0	0	0	0	0	0	0	0	0	0	0	0	0	0	0	0	0	0	0	0	0	0	0	0	0
6b865084fe4f385b1124309677186f80	2681	k__Bacteria	p__Proteobacteria	c__Gammaproteobacteria	o__Oceanospirillales	f__Halomonadaceae	g__Zymobacter	0	0	0	0	0	66	0	21	0	0	28	0	0	0	0	1447	0	0	0	0	0	10	0	0	0	16	155	0	0	0	0	0	0	69	0	0	0	0	8	0	0	0
86f031d3d1452a50bc3ae7152fb762d2	2679	k__Bacteria	p__Bacteroidetes	c__Bacteroidia	o__Cytophagales	f__Microscillaceae	Ambiguous_taxa	0	0	0	0	0	0	0	0	0	0	0	0	0	0	0	0	0	0	0	0	0	0	0	0	0	0	0	0	0	0	0	0	0	0	0	0	0	0	0	0	0	0
bd21b306e3239d079d603c16bcb8b29b	2678	k__Bacteria	p__Proteobacteria	c__Alphaproteobacteria	o__Rhizobiales	f__Xanthobacteraceae	g__Bradyrhizobium	0	0	0	0	0	0	0	0	0	0	0	0	0	0	923	0	0	0	0	0	0	0	0	0	0	0	0	0	0	0	0	0	0	0	0	0	0	0	0	0	0	0
428a64f795e6727c5bd28c580ee0e4a2	2677	k__Bacteria	p__Proteobacteria	c__Gammaproteobacteria	o__Enterobacteriales	f__Enterobacteriaceae	Ambiguous_taxa	0	0	0	0	0	0	0	0	0	0	0	0	0	0	0	0	0	0	0	0	0	0	0	0	0	0	0	0	0	0	0	0	0	0	0	0	0	0	0	0	0	0
7d16e1521515faa5792a4bd00ed608f5	2676	k__Bacteria	Unassigned	Unassigned	Unassigned	Unassigned	Unassigned	0	0	15	0	0	13	20	0	0	0	7	1270	0	0	0	0	0	0	0	7	0	0	0	8	0	0	17	0	0	0	0	6	0	0	0	0	683	0	0	0	0	0
bd9d93bd9c0ff2d15c8e6f411f846832	2671	k__Bacteria	Unassigned	Unassigned	Unassigned	Unassigned	Unassigned	0	0	0	0	0	0	0	0	0	0	0	0	0	0	0	0	0	0	0	0	0	0	0	0	0	0	0	0	0	0	0	0	0	0	0	0	0	0	0	0	0	0
6882dc198414d304af0c049dbf6decac	2665	k__Bacteria	p__Proteobacteria	c__Gammaproteobacteria	o__Pseudomonadales	f__Pseudomonadaceae	g__Pseudomonas	0	0	0	0	0	0	0	0	0	0	0	0	0	0	0	0	0	0	0	0	0	0	0	0	0	0	0	0	0	0	0	0	0	0	0	0	0	0	0	0	0	0
a8a3505709993a1801b7af139533fe2f	2664	k__Bacteria	p__Proteobacteria	c__Alphaproteobacteria	o__Rhizobiales	f__Rhizobiaceae	Ambiguous_taxa	0	0	0	0	0	0	0	0	0	0	0	0	0	0	0	0	0	0	0	0	0	0	0	0	701	0	0	0	0	0	0	0	0	0	0	0	0	0	0	0	0	0
45587b3277a431b81752e7676b9be0c0	2659	k__Bacteria	Unassigned	Unassigned	Unassigned	Unassigned	Unassigned	0	0	0	0	0	0	0	0	0	0	7	0	0	0	0	0	0	0	0	0	0	0	0	0	0	0	0	0	0	0	0	0	26	0	0	0	0	0	23	0	0	0
e4db9bfa80408903c2daa2630d0580e9	2651	k__Bacteria	Unassigned	Unassigned	Unassigned	Unassigned	Unassigned	0	0	0	0	0	0	0	0	0	0	0	0	0	0	0	1694	0	0	0	0	0	0	0	0	0	0	0	0	0	0	0	0	0	823	0	0	0	0	0	0	0	0
d3065e7e24439fd8f19cd6363f11aa3b	2646	k__Bacteria	p__Actinobacteria	c__Actinobacteria	o__Micrococcales	f__Microbacteriaceae	Ambiguous_taxa	0	0	0	0	0	0	0	0	0	0	0	0	0	0	0	0	0	0	0	0	0	0	0	0	0	0	0	0	0	0	29	0	0	0	0	0	0	0	0	0	0	0
fea171bf7d101023c5cd76029f9c72c0	2644	k__Bacteria	Unassigned	Unassigned	Unassigned	Unassigned	Unassigned	0	0	0	0	0	0	0	0	0	0	0	0	0	0	0	0	0	0	0	0	0	0	0	0	0	0	0	0	0	0	0	0	0	0	0	0	0	0	0	0	0	0
1de2e4179a5cefb53bc9b344985b78d1	2634	k__Bacteria	Unassigned	Unassigned	Unassigned	Unassigned	Unassigned	0	0	0	0	0	0	0	0	0	0	0	0	0	0	0	0	0	0	0	0	0	0	0	0	0	0	0	0	0	0	0	0	0	0	0	0	0	0	0	0	0	0
ca414d3825da32512eb3befc82b153d9	2632	k__Bacteria	p__Bacteroidetes	c__Bacteroidia	o__Cytophagales	f__Microscillaceae	Ambiguous_taxa	0	0	0	0	0	0	0	0	0	0	0	0	0	0	0	0	0	0	0	0	0	0	0	0	0	0	0	0	0	0	0	0	0	0	0	0	0	0	0	0	0	0
5fc6b9134c50676108fb40aa189e4978	2626	k__Bacteria	Unassigned	Unassigned	Unassigned	Unassigned	Unassigned	0	0	0	0	0	0	0	0	0	0	0	0	0	0	0	0	0	0	0	0	0	0	0	0	0	0	0	0	0	0	0	0	0	0	0	0	0	15	0	0	2602	0
42753048bc97578b99e1112c1ee2e03b	2623	k__Bacteria	Unassigned	Unassigned	Unassigned	Unassigned	Unassigned	0	0	0	0	0	0	0	0	0	0	14	0	0	0	0	0	0	0	0	0	0	0	0	0	0	0	0	0	0	0	0	0	0	0	0	0	0	0	0	0	0	0
64c19a5572fbbc7a366e99bb6d824ba1	2614	k__Bacteria	Unassigned	Unassigned	Unassigned	Unassigned	Unassigned	0	0	0	0	0	0	0	0	0	0	0	400	0	0	0	0	0	0	0	0	0	0	0	0	0	0	0	0	0	0	0	0	0	0	0	0	0	0	0	0	0	0
affbc9ad72aa4fceb8867639d7226f6d	2611	k__Bacteria	Unassigned	Unassigned	Unassigned	Unassigned	Unassigned	0	0	0	0	0	0	0	0	0	0	0	0	0	0	0	0	0	0	0	0	0	0	0	0	0	0	0	0	0	0	0	0	0	0	0	0	0	0	0	0	0	0
dfffc19d181fe8c9cce504ad67958fd4	2610	k__Bacteria	p__Proteobacteria	c__Deltaproteobacteria	o__Myxococcales	f__Sandaracinaceae	g__Sandaracinus	0	0	0	0	0	0	0	0	0	0	0	0	0	0	0	0	0	0	0	0	0	0	0	0	0	0	0	0	0	0	0	0	0	0	0	0	0	0	0	0	0	0
8a70c1a5df50ae0c34ccb209bbdf098f	2607	k__Bacteria	Unassigned	Unassigned	Unassigned	Unassigned	Unassigned	0	0	0	0	0	0	0	0	0	0	0	0	0	0	0	0	0	0	0	0	0	0	0	8	0	0	2570	0	0	0	15	6	0	0	0	0	0	0	8	0	0	0
35f1aa9a66f5e811137a51a99508666a	2606	k__Bacteria	Unassigned	Unassigned	Unassigned	Unassigned	Unassigned	0	0	0	0	0	0	0	0	0	0	0	0	0	0	0	0	0	0	0	0	0	0	0	0	2606	0	0	0	0	0	0	0	0	0	0	0	0	0	0	0	0	0
49d99559313e636c12a8b3faf9aa5dd8	2601	k__Bacteria	p__Actinobacteria	c__Actinobacteria	o__Micrococcales	f__Microbacteriaceae	Ambiguous_taxa	0	0	0	0	0	0	0	0	0	0	0	0	0	0	0	0	0	0	0	0	0	0	0	0	0	0	0	0	0	0	0	0	0	0	0	0	0	0	0	0	0	0
6fdd332618742344f966429d0f2dec75	2596	k__Bacteria	p__Patescibacteria	c__Parcubacteria	Ambiguous_taxa	Ambiguous_taxa	Ambiguous_taxa	0	0	0	0	0	0	0	0	0	0	0	0	0	0	0	0	0	0	0	0	0	0	0	0	0	0	0	0	0	0	0	0	0	0	0	0	0	0	0	0	0	0
b1699051fe21d9351385f60883ec0e51	2596	k__Bacteria	p__Proteobacteria	c__Gammaproteobacteria	o__Betaproteobacteriales	f__Rhodocyclaceae	Ambiguous_taxa	0	0	0	0	0	0	0	0	0	0	0	0	0	0	0	0	0	0	0	0	0	0	0	0	0	0	0	0	0	0	0	0	0	0	0	0	0	0	0	0	0	0
b72a32e88763fa293df2e7dbb7f7c577	2593	k__Bacteria	p__Proteobacteria	c__Alphaproteobacteria	o__Acetobacterales	f__Acetobacteraceae	g__Gluconobacter	0	0	0	0	0	0	0	462	0	0	120	69	0	0	0	0	10	0	25	142	0	0	0	0	0	0	0	200	0	0	0	0	0	0	0	0	0	0	0	0	0	30
d845d6728642dc84b43e285719454ce6	2590	k__Bacteria	Unassigned	Unassigned	Unassigned	Unassigned	Unassigned	22	0	139	23	54	26	0	0	0	54	70	83	0	0	0	0	0	0	87	179	0	0	0	8	0	0	0	751	0	0	0	0	0	0	0	0	0	0	69	0	0	195
d904b10bb4fa275ab7ab27e1fb029e82	2585	k__Bacteria	Unassigned	Unassigned	Unassigned	Unassigned	Unassigned	0	0	0	0	0	0	0	0	14	0	0	0	0	0	0	0	0	0	150	0	0	0	0	55	0	0	0	0	0	0	0	0	71	2036	0	0	0	0	0	0	0	0
3d6ae4128067912a47eda1e355206e3f	2582	k__Bacteria	p__Cyanobacteria	c__Oxyphotobacteria	o__Chloroplast	Ambiguous_taxa	Ambiguous_taxa	0	0	0	0	0	0	0	0	0	0	0	0	0	0	0	0	0	0	0	0	0	0	0	0	701	33	0	0	0	0	0	0	0	0	0	0	0	0	0	0	0	0
1f9460804589f5ba49c8343a94bb2e3d	2574	k__Bacteria	p__Proteobacteria	c__Gammaproteobacteria	o__Enterobacteriales	f__Enterobacteriaceae	Ambiguous_taxa	0	0	0	0	0	0	0	0	0	0	0	0	0	0	0	0	0	0	0	0	0	0	0	0	0	0	0	0	2533	0	0	0	0	23	0	0	0	0	0	0	0	0
c43267ce766704da33cfaea8c624eb02	2573	k__Bacteria	Unassigned	Unassigned	Unassigned	Unassigned	Unassigned	0	0	0	0	0	0	0	0	0	0	127	28	0	0	0	0	0	0	37	7	0	21	0	0	0	0	121	25	0	0	0	0	26	0	0	0	0	0	0	0	0	15
1e7b84b9ee61252855c996524a4eebfb	2570	k__Bacteria	p__Actinobacteria	c__Actinobacteria	o__Micrococcales	f__Microbacteriaceae	Ambiguous_taxa	0	0	0	0	0	0	0	0	0	0	0	0	0	0	0	0	0	0	0	0	0	0	0	0	0	0	0	0	0	0	0	0	0	0	0	0	0	0	0	0	0	0
c97324ab3bead79d52f681be71fb10e9	2569	k__Bacteria	Unassigned	Unassigned	Unassigned	Unassigned	Unassigned	0	0	0	0	0	0	0	0	0	0	0	0	0	0	0	0	0	0	0	0	0	0	0	0	0	0	0	0	0	0	0	0	0	0	0	0	0	0	0	0	0	0
af0431878ba72ccfefc12223de37f22e	2553	k__Bacteria	Unassigned	Unassigned	Unassigned	Unassigned	Unassigned	0	0	0	0	0	0	0	0	0	0	0	0	0	0	0	0	0	0	0	0	0	0	0	0	0	0	0	0	0	0	0	0	0	0	0	0	0	0	0	0	0	0
a6fef6cc593875df630695ba37cbd4dd	2546	k__Bacteria	Unassigned	Unassigned	Unassigned	Unassigned	Unassigned	0	0	0	0	0	0	0	0	0	0	0	0	0	0	0	0	0	0	0	7	0	0	0	0	0	0	0	0	0	0	0	0	0	0	0	0	0	0	0	0	0	0
5d60cfafe27330aa3e4cb62ba874cc11	2544	k__Bacteria	Unassigned	Unassigned	Unassigned	Unassigned	Unassigned	0	0	0	0	0	0	0	0	0	0	0	0	0	0	0	0	0	0	0	0	0	0	0	0	0	0	0	0	0	0	0	0	0	0	0	0	0	0	0	0	0	0
8fb086e4593e63d7d39aa74ded674913	2543	k__Bacteria	Unassigned	Unassigned	Unassigned	Unassigned	Unassigned	0	0	0	0	0	0	0	0	0	0	0	0	0	0	0	0	0	0	0	0	0	0	0	0	0	0	0	0	0	0	0	0	0	34	0	0	0	0	0	0	0	0
1554793dbea9fc3c0d53726ceded7bde	2538	k__Bacteria	Unassigned	Unassigned	Unassigned	Unassigned	Unassigned	0	0	0	0	0	0	0	0	0	0	0	0	0	0	0	0	0	0	0	0	0	0	0	0	0	0	0	0	0	0	0	0	0	0	0	0	0	0	0	0	0	0
007e4397766098ba6793857d28885e62	2535	k__Bacteria	p__Proteobacteria	c__Gammaproteobacteria	o__Betaproteobacteriales	f__Burkholderiaceae	Ambiguous_taxa	0	0	0	0	0	0	0	0	0	0	56	0	0	0	0	0	0	0	0	0	0	0	0	0	0	0	0	0	0	0	0	0	0	0	0	0	0	0	0	0	0	0
910b8af718da3dc3fb26e556de75989f	2525	k__Bacteria	Unassigned	Unassigned	Unassigned	Unassigned	Unassigned	0	0	0	0	0	0	0	0	0	0	0	0	0	0	0	0	0	0	0	0	0	0	0	31	2494	0	0	0	0	0	0	0	0	0	0	0	0	0	0	0	0	0
543b9052b90c823a06117ecd2d2c19bf	2524	k__Bacteria	p__Proteobacteria	c__Gammaproteobacteria	o__Enterobacteriales	f__Enterobacteriaceae	g__Serratia	0	0	0	0	0	0	0	0	14	0	0	0	0	0	0	0	0	0	12	0	0	0	0	0	0	0	1070	0	0	0	0	0	18	0	0	0	0	0	0	0	0	0
784d99118c7fed7cffd257fb93334267	2522	k__Bacteria	Unassigned	Unassigned	Unassigned	Unassigned	Unassigned	15	0	0	0	0	0	0	0	0	0	0	0	0	0	0	0	0	0	0	0	0	2507	0	0	0	0	0	0	0	0	0	0	0	0	0	0	0	0	0	0	0	0
6598b2f577f660405f5da1c98e47222e	2522	k__Bacteria	p__Actinobacteria	c__Actinobacteria	o__Kineosporiales	f__Kineosporiaceae	g__Kineococcus	0	0	0	0	0	0	0	0	0	0	0	0	0	0	0	0	0	0	0	0	0	0	0	0	0	66	0	0	0	0	0	0	0	0	0	0	0	0	23	0	0	0
62951b97d5caa95a9f4c5acc6aba9dbe	2521	k__Bacteria	p__Proteobacteria	c__Alphaproteobacteria	o__Sphingomonadales	f__Sphingomonadaceae	g__Sphingomonas	0	0	0	0	0	0	79	0	0	0	0	732	0	0	0	0	0	0	0	0	0	0	0	8	0	0	17	0	0	0	0	0	0	0	0	0	0	0	0	0	0	0
8736cf7043de228e71280121d38be6e4	2516	k__Bacteria	p__Proteobacteria	c__Gammaproteobacteria	o__Enterobacteriales	f__Enterobacteriaceae	g__Dickeya	0	0	0	0	0	0	0	21	0	0	0	0	0	0	0	0	0	0	0	0	0	0	0	0	0	0	35	0	0	0	0	0	9	0	0	0	0	0	15	0	0	0
a807e74c32b93e16f6f20fd492428a06	2515	k__Bacteria	p__Proteobacteria	c__Alphaproteobacteria	o__Acetobacterales	f__Acetobacteraceae	Ambiguous_taxa	0	0	0	0	0	0	197	0	0	0	0	235	0	0	0	0	0	0	0	60	0	0	0	0	0	0	17	25	0	0	0	0	0	0	0	0	0	0	0	0	0	0
b664c14f571a9a8693657245cb5df440	2509	k__Bacteria	p__Armatimonadetes	c__Fimbriimonadia	o__Fimbriimonadales	f__Fimbriimonadaceae	Ambiguous_taxa	0	0	0	0	0	0	0	0	0	0	0	0	0	0	0	0	0	0	0	0	0	0	0	0	0	0	0	0	0	0	0	0	0	0	0	0	0	0	0	0	0	0
14a731f30160f302bc7a3dd776920ec9	2504	k__Bacteria	p__Proteobacteria	c__Alphaproteobacteria	o__Caulobacterales	f__Hyphomonadaceae	g__Hirschia	0	0	0	0	0	0	0	0	0	0	0	0	0	0	0	0	0	0	0	0	0	0	0	0	0	0	0	0	0	0	0	0	0	0	0	0	0	0	0	0	0	0
ef90b5eecc8720cd2cfd2f15abdffbb6	2503	k__Bacteria	p__Proteobacteria	c__Alphaproteobacteria	o__Reyranellales	f__Reyranellaceae	Ambiguous_taxa	0	0	0	0	0	0	0	0	0	0	0	0	0	0	0	0	0	0	0	0	0	0	0	0	56	0	0	0	0	0	0	0	0	0	0	0	0	0	0	0	0	0
abadcb948bcbb3a595b04f497401706b	2493	k__Bacteria	Unassigned	Unassigned	Unassigned	Unassigned	Unassigned	0	0	0	0	0	0	2479	0	0	0	0	14	0	0	0	0	0	0	0	0	0	0	0	0	0	0	0	0	0	0	0	0	0	0	0	0	0	0	0	0	0	0
23f4ef50fe6923867ba89eb90599cb61	2489	k__Bacteria	p__Proteobacteria	c__Gammaproteobacteria	o__Enterobacteriales	f__Enterobacteriaceae	Ambiguous_taxa	0	0	0	0	0	0	0	0	0	0	0	0	0	0	0	0	0	0	0	0	0	0	0	0	0	0	0	0	0	0	0	0	0	0	0	0	0	0	0	0	0	0
778135862cb82b83832d8f802d075b0b	2478	k__Bacteria	Unassigned	Unassigned	Unassigned	Unassigned	Unassigned	89	0	0	0	0	0	0	0	0	23	0	0	0	0	0	0	0	0	0	0	0	0	0	55	0	0	155	0	0	0	1975	45	0	0	0	0	0	0	15	0	0	0
9825d4ed7c81f5abe29609fa0acbff12	2477	k__Bacteria	Unassigned	Unassigned	Unassigned	Unassigned	Unassigned	0	0	0	0	0	0	0	0	0	0	0	0	0	0	0	0	0	0	0	0	0	0	0	0	0	0	0	0	0	0	0	0	0	0	0	0	0	0	0	0	0	0
3d6feac6b254138f99189a59121159b5	2477	k__Bacteria	Unassigned	Unassigned	Unassigned	Unassigned	Unassigned	0	0	0	0	0	0	0	0	0	0	0	0	0	0	0	0	0	0	0	0	0	0	0	0	0	0	0	0	0	0	0	0	0	0	0	0	0	0	0	0	0	0
4d5b23fe43e1dd927b445115d50b2db1	2476	k__Bacteria	Unassigned	Unassigned	Unassigned	Unassigned	Unassigned	0	0	46	0	0	0	0	0	0	0	141	83	0	0	0	0	0	0	37	0	9	0	0	8	0	0	242	50	0	0	0	0	35	0	0	0	0	0	0	0	0	0
deb590a82a49db06363d96e3ab832a4c	2471	k__Bacteria	p__Bacteroidetes	c__Bacteroidia	o__Sphingobacteriales	f__Sphingobacteriaceae	g__Pedobacter	0	0	0	0	0	0	0	0	0	0	0	0	0	0	0	0	0	0	0	0	0	0	0	0	0	0	0	0	0	0	0	0	0	0	0	0	0	0	0	0	0	0
b4126883fff2e1aa12c7996ee46da364	2470	k__Bacteria	p__Proteobacteria	c__Alphaproteobacteria	o__Acetobacterales	f__Acetobacteraceae	g__Acetobacter	0	0	0	0	0	0	0	0	112	0	0	0	0	0	0	0	0	0	25	0	0	0	12	0	0	0	0	0	0	0	7	0	0	0	0	0	0	0	0	0	0	15
ee041ee3b07ecfd4fb83ebb347b80707	2468	k__Bacteria	p__Proteobacteria	c__Deltaproteobacteria	o__Myxococcales	Ambiguous_taxa	Ambiguous_taxa	0	0	0	0	0	0	0	0	0	0	0	0	0	0	0	0	0	0	0	0	0	0	0	0	0	0	0	0	0	0	0	0	0	0	0	0	0	0	0	0	0	0
aaaa711a961483624aa8de2f129700a3	2467	k__Bacteria	p__Actinobacteria	c__Actinobacteria	o__Micrococcales	f__Micrococcaceae	Ambiguous_taxa	0	0	0	0	0	0	0	0	0	0	0	0	0	0	0	0	0	0	0	0	0	0	0	0	0	0	0	0	0	0	0	0	0	0	0	0	0	0	0	0	0	0
01827eae722931c90b6d237bfd4c3cd1	2462	k__Bacteria	Unassigned	Unassigned	Unassigned	Unassigned	Unassigned	0	0	0	0	0	0	0	0	0	0	0	0	0	0	0	0	0	0	0	0	0	0	0	0	0	0	0	0	0	0	0	0	0	0	0	0	0	0	0	0	0	0
8cb24777cb48dde0aac60dfeca125d10	2458	k__Bacteria	p__Firmicutes	c__Bacilli	o__Bacillales	f__Bacillaceae	g__Bacillus	0	0	0	0	0	0	0	0	0	0	0	0	0	0	0	0	0	0	0	0	0	0	0	0	0	0	0	0	0	0	0	0	0	0	0	0	0	0	8	0	0	0
7f4b11c551982515023824c3caaffbaa	2458	k__Bacteria	p__Proteobacteria	c__Alphaproteobacteria	o__Rhizobiales	Ambiguous_taxa	Ambiguous_taxa	0	0	0	0	0	0	0	0	0	0	0	0	0	0	0	0	0	0	0	0	0	0	0	0	0	0	0	0	0	0	0	0	0	0	0	0	0	0	0	0	0	0
3ff9a53554782b0a910dfabd33d8e82f	2455	k__Bacteria	Unassigned	Unassigned	Unassigned	Unassigned	Unassigned	0	0	0	0	0	0	0	0	0	0	0	0	0	0	0	0	0	0	0	0	0	0	0	0	0	0	0	0	0	0	0	0	0	0	0	0	0	0	0	0	0	0
be41a63c17cd446ffd77bd35941c4f7d	2454	k__Bacteria	Unassigned	Unassigned	Unassigned	Unassigned	Unassigned	0	0	0	0	0	0	0	0	0	0	0	0	0	0	0	2187	0	0	0	0	0	0	0	0	0	33	0	0	0	0	0	0	0	217	0	0	0	0	0	0	0	0
6b7d7ff405ba715f7837849a964f75ef	2452	k__Bacteria	p__Proteobacteria	c__Alphaproteobacteria	o__Rhizobiales	f__Beijerinckiaceae	g__Roseiarcus	0	0	0	0	0	0	0	0	0	0	0	0	0	0	1845	0	0	0	0	0	0	0	0	0	0	0	0	0	0	0	0	0	0	0	0	0	0	0	0	0	0	0
b94eb7ac562c35c32e7f7f89310e9093	2452	k__Bacteria	p__Proteobacteria	c__Alphaproteobacteria	o__Rhizobiales	f__Xanthobacteraceae	g__Pseudolabrys	0	0	0	0	0	0	0	0	0	0	0	0	0	0	0	0	0	0	0	0	0	0	0	0	0	0	0	0	0	0	0	0	0	0	0	0	0	0	0	0	0	0
22dad2109b8bae9a22cb74296c44a693	2447	k__Bacteria	p__Proteobacteria	c__Alphaproteobacteria	o__Rhizobiales	Ambiguous_taxa	Ambiguous_taxa	0	0	0	0	0	0	0	0	0	0	0	0	0	0	0	0	0	0	0	0	0	0	0	0	0	0	0	0	0	0	0	0	0	0	0	0	0	0	0	0	0	0
c230aa5499b4ab4874a9012f71d7bf2c	2445	k__Bacteria	p__Proteobacteria	c__Gammaproteobacteria	o__Betaproteobacteriales	f__Burkholderiaceae	Ambiguous_taxa	0	0	0	0	0	0	0	0	0	0	0	0	0	0	0	0	0	0	0	0	0	0	0	0	2074	0	0	0	0	0	0	0	0	0	0	0	0	0	0	0	0	0
ceab202683eccd901cbcf25e42147ba0	2439	k__Bacteria	p__Proteobacteria	c__Alphaproteobacteria	o__Rhizobiales	f__Devosiaceae	g__Devosia	0	0	0	0	0	0	0	0	0	0	0	0	0	0	0	0	0	0	0	0	0	0	0	0	28	0	0	0	0	0	0	0	0	0	0	0	0	0	0	0	0	0
725f57463db188cd1ee2e77ba2856b8c	2435	k__Bacteria	p__Actinobacteria	c__Actinobacteria	o__Micrococcales	f__Microbacteriaceae	Ambiguous_taxa	0	0	0	0	0	13	0	0	0	0	0	14	0	0	0	0	0	0	0	7	0	0	0	0	0	0	0	50	0	0	0	0	0	0	0	0	0	0	0	0	0	0
9b5f649f5ad14947c6194edc389b7ce1	2433	k__Bacteria	Unassigned	Unassigned	Unassigned	Unassigned	Unassigned	0	0	0	0	0	0	0	0	0	0	0	0	0	0	0	0	0	0	0	0	0	0	0	0	0	0	0	0	0	0	0	0	0	0	0	0	0	0	0	0	0	0
d4e3a2f39fcb4bacb085562ddaf41feb	2425	k__Bacteria	p__Proteobacteria	c__Alphaproteobacteria	o__Acetobacterales	f__Acetobacteraceae	g__Gluconobacter	0	0	0	0	20	0	0	236	0	0	183	83	0	0	0	0	0	0	12	90	0	0	0	0	0	0	0	200	11	0	0	0	0	0	0	0	43	0	0	0	0	15
81a3392823084de22bf8ff3641f1738b	2425	k__Bacteria	Unassigned	Unassigned	Unassigned	Unassigned	Unassigned	0	0	0	0	0	13	0	483	0	0	0	0	0	0	0	0	21	0	0	246	0	0	0	0	0	0	0	0	0	0	0	0	0	0	0	0	0	1159	0	0	0	0
9690acde73fcd49a81835468c4b92397	2424	k__Bacteria	p__Acidobacteria	c__Acidobacteriia	o__Solibacterales	f__Solibacteraceae	g__Paludibaculum	0	0	0	0	0	0	0	0	0	0	0	0	0	0	0	0	0	0	0	0	0	0	0	0	0	0	0	0	0	0	0	0	0	0	0	0	0	0	0	0	0	0
f2bfab720fc23afcfac160c3ca30b487	2413	k__Bacteria	p__Proteobacteria	c__Alphaproteobacteria	o__Acetobacterales	f__Acetobacteraceae	Ambiguous_taxa	229	0	1062	15	54	13	0	0	0	8	366	0	0	0	0	0	0	0	0	0	0	300	0	0	0	0	0	0	0	0	0	0	0	0	0	0	0	0	0	0	0	0
fe546d1d79d07b42a575dac39cd600ae	2411	k__Bacteria	Unassigned	Unassigned	Unassigned	Unassigned	Unassigned	0	0	0	0	0	0	0	0	0	0	0	0	0	0	0	0	0	0	0	0	0	0	0	0	0	0	0	0	0	0	0	0	0	0	0	0	0	0	0	0	0	0
fd39156bed03f3b51fd223c5e94bcb2d	2407	k__Bacteria	Unassigned	Unassigned	Unassigned	Unassigned	Unassigned	0	0	0	0	0	0	0	0	0	70	0	97	0	0	0	0	0	0	0	0	18	0	0	0	0	0	0	0	0	0	0	2222	0	0	0	0	0	0	0	0	0	0
bfb23ddf49228d3dc5c688b28a94556a	2400	k__Bacteria	Unassigned	Unassigned	Unassigned	Unassigned	Unassigned	0	0	0	0	0	0	2400	0	0	0	0	0	0	0	0	0	0	0	0	0	0	0	0	0	0	0	0	0	0	0	0	0	0	0	0	0	0	0	0	0	0	0
d8eace9cbac312aba734282113139ecc	2396	k__Bacteria	Unassigned	Unassigned	Unassigned	Unassigned	Unassigned	0	0	0	0	7	0	0	1395	14	0	0	0	0	0	0	0	0	0	200	0	0	0	37	78	0	0	35	0	0	0	7	0	0	0	0	0	0	45	23	0	0	0
870c661bc27dabfc27a0f0419f5d27a4	2381	k__Bacteria	Unassigned	Unassigned	Unassigned	Unassigned	Unassigned	0	0	0	0	0	0	0	0	0	0	0	0	0	0	0	0	0	0	0	0	0	0	0	0	0	0	0	0	0	0	0	0	0	0	0	0	0	0	0	0	0	0
c27769551a82a568007c48abbfb9fbf7	2374	k__Bacteria	Unassigned	Unassigned	Unassigned	Unassigned	Unassigned	0	0	0	0	0	0	0	365	0	0	0	0	0	0	0	0	0	0	0	246	0	0	0	0	0	0	0	0	0	0	0	0	0	0	0	0	0	1024	0	0	0	0
7b361820964e8c6ced5aec81f54bcfea	2372	k__Bacteria	p__Proteobacteria	c__Gammaproteobacteria	o__Pseudomonadales	f__Pseudomonadaceae	g__Pseudomonas	0	0	0	0	0	0	0	0	0	0	0	0	0	0	0	0	0	0	0	0	0	0	0	0	785	82	0	0	0	0	0	0	0	0	0	0	0	0	0	0	0	0
8205e3d5b4dd13a11965fa0668fbb42a	2366	k__Bacteria	p__Proteobacteria	c__Gammaproteobacteria	o__Enterobacteriales	f__Enterobacteriaceae	g__Serratia	0	0	0	0	0	0	0	0	0	0	0	0	0	0	0	0	0	0	0	0	0	0	0	0	0	0	69	225	0	0	0	0	0	0	0	0	0	0	0	0	0	0
84f308e92169ef22dcbe543acdc29ffa	2360	k__Bacteria	p__Proteobacteria	c__Alphaproteobacteria	o__Sphingomonadales	f__Sphingomonadaceae	g__Sphingobium	0	0	0	0	0	0	0	0	0	0	0	0	0	0	0	0	0	0	0	0	0	0	0	0	28	0	0	0	0	0	0	0	0	0	0	0	0	0	0	0	0	0
fce04f6afde4902dd6f8cd68424d9177	2358	k__Bacteria	p__Patescibacteria	c__Saccharimonadia	o__Saccharimonadales	Ambiguous_taxa	Ambiguous_taxa	0	0	0	0	0	0	0	0	0	0	0	0	0	0	0	0	0	2193	0	0	0	0	0	0	0	0	0	0	0	0	0	0	0	0	0	0	0	0	0	0	0	0
4c170bad87daba28b0b1f703d35644d7	2352	k__Bacteria	Unassigned	Unassigned	Unassigned	Unassigned	Unassigned	0	0	0	0	0	0	0	11	0	0	70	28	0	0	0	0	0	0	0	7	0	0	0	0	0	0	173	75	0	0	0	6	0	0	0	0	0	0	0	0	0	0
ac7559145a31da81601faf0a46af3cc3	2351	k__Bacteria	Unassigned	Unassigned	Unassigned	Unassigned	Unassigned	7	0	46	8	54	0	0	21	0	15	56	14	0	0	0	0	0	0	112	90	9	21	0	0	0	0	0	789	0	0	7	0	0	0	0	0	0	0	84	0	0	75
270524768f3105074db8902d8d6c6583	2348	k__Bacteria	p__Bacteroidetes	c__Bacteroidia	o__Sphingobacteriales	f__Sphingobacteriaceae	g__Mucilaginibacter	0	0	0	0	0	0	0	0	0	0	0	0	0	0	0	0	0	0	0	0	0	0	0	0	0	0	0	0	0	0	0	0	0	0	0	0	0	0	0	0	0	0
44b9125325679b6b4c70310cec1eee5a	2345	k__Bacteria	p__Firmicutes	c__Clostridia	o__Clostridiales	f__Clostridiaceae	g__Clostridium	0	0	0	0	0	0	0	0	0	0	0	0	0	0	0	0	0	0	0	0	0	0	0	0	0	0	0	0	0	0	0	0	0	0	0	0	0	0	0	0	0	0
19ea000456fb93787104624cc9734d8f	2342	k__Bacteria	Unassigned	Unassigned	Unassigned	Unassigned	Unassigned	0	0	0	0	0	0	0	0	0	0	0	0	0	0	0	0	0	0	0	0	0	0	0	0	0	0	0	0	0	0	0	0	0	0	0	0	0	0	0	0	0	0
ef6a3a46cfe44e5dcdd3a85cfcf6403e	2337	k__Bacteria	p__Proteobacteria	c__Gammaproteobacteria	o__Pseudomonadales	f__Moraxellaceae	g__Acinetobacter	0	0	0	0	0	0	0	0	0	0	0	0	0	0	0	0	0	0	0	0	0	0	0	125	0	0	0	0	0	0	0	0	0	0	0	0	0	0	0	0	0	0
199339e1df5318ec690ef2fcdfa69d92	2332	k__Bacteria	p__Planctomycetes	c__Phycisphaerae	o__Phycisphaerales	f__Phycisphaeraceae	Ambiguous_taxa	0	0	0	0	0	0	0	0	0	0	0	0	0	0	0	0	0	0	0	0	0	0	0	0	0	0	0	0	0	0	0	0	0	0	0	0	0	0	0	0	0	0
78587d13fb186dbe8c0627989dddc0d2	2328	k__Bacteria	Unassigned	Unassigned	Unassigned	Unassigned	Unassigned	0	0	0	0	0	0	0	0	0	0	0	0	0	0	0	0	0	0	0	0	0	0	0	0	280	0	0	0	0	0	0	0	0	0	0	0	0	0	8	0	0	0
85f4f8e2488e8fba756d64a3beddd9f6	2323	k__Bacteria	p__Proteobacteria	c__Alphaproteobacteria	o__Acetobacterales	f__Acetobacteraceae	g__Gluconobacter	0	0	0	0	0	0	0	0	0	0	0	14	0	0	0	0	0	0	25	0	0	0	0	8	0	0	69	0	0	0	0	0	0	0	0	0	0	0	0	0	0	1858
ddc4d4fb34ef21b877541f1dccdcfb49	2318	k__Bacteria	p__Fibrobacteres	c__Fibrobacteria	o__Fibrobacterales	f__Fibrobacteraceae	Ambiguous_taxa	0	0	0	0	0	0	0	0	0	0	0	0	0	0	0	0	0	0	0	0	0	0	0	0	0	0	0	0	0	0	0	0	0	0	0	0	0	0	0	0	0	0
18ed099ce43813ce45cc0bc1247f03dd	2318	k__Bacteria	p__Proteobacteria	c__Deltaproteobacteria	o__Bdellovibrionales	f__Bdellovibrionaceae	Ambiguous_taxa	0	0	0	0	0	0	0	0	0	0	0	0	0	0	0	0	0	0	0	0	0	0	0	0	0	0	0	0	0	0	0	0	0	0	0	0	0	0	0	0	0	0
d8605728d79fc6370fc0133041657b66	2318	k__Bacteria	p__Proteobacteria	c__Alphaproteobacteria	o__Micavibrionales	Ambiguous_taxa	Ambiguous_taxa	0	0	0	0	0	0	0	0	0	0	0	0	0	0	0	0	0	0	0	0	0	0	0	0	0	0	0	0	0	0	0	0	0	0	0	0	0	0	0	0	0	0
0b4febac4ed424eafb451979731cd3f9	2305	k__Bacteria	Unassigned	Unassigned	Unassigned	Unassigned	Unassigned	0	0	0	0	0	0	0	11	126	0	0	0	0	0	0	103	135	0	1062	0	0	0	0	0	0	0	17	0	0	0	7	0	0	126	0	0	0	0	38	0	0	0
a468b25d4493f9f7b98fcbe2c6bf2f5f	2300	k__Bacteria	Unassigned	Unassigned	Unassigned	Unassigned	Unassigned	0	0	0	0	0	0	0	0	0	0	0	0	0	0	0	0	0	0	0	0	0	0	0	0	0	0	0	0	0	0	0	0	0	0	0	0	0	0	0	0	0	0
56857d7224826494c6157c64b02587ac	2296	k__Bacteria	p__Proteobacteria	c__Gammaproteobacteria	o__Enterobacteriales	f__Enterobacteriaceae	Ambiguous_taxa	0	0	0	0	0	0	0	0	0	0	0	0	0	0	0	72	0	0	0	0	0	0	0	0	0	0	0	0	11	0	0	0	0	2082	0	0	0	0	0	0	0	0
f2f63758b4ac81c30f1e4df05be907c4	2296	k__Bacteria	Unassigned	Unassigned	Unassigned	Unassigned	Unassigned	0	0	0	0	0	0	0	0	0	0	0	0	0	0	0	0	0	0	0	0	0	0	0	0	0	0	0	0	0	0	0	0	0	0	0	0	0	0	0	0	0	0
a0989851f0e21b7a7a8f28e4a54dc730	2295	k__Bacteria	Unassigned	Unassigned	Unassigned	Unassigned	Unassigned	0	0	0	0	0	0	0	0	0	0	0	0	0	0	0	0	0	0	0	0	0	0	0	0	0	0	0	0	0	0	0	0	0	0	0	0	0	0	0	0	0	0
e282853dcdd2f3808907cbde8071a740	2295	k__Bacteria	p__Proteobacteria	c__Alphaproteobacteria	o__Rhizobiales	f__Xanthobacteraceae	g__Rhodopseudomonas	0	0	0	0	0	0	0	0	0	0	0	0	0	0	0	0	0	0	0	15	0	0	0	0	140	0	0	0	0	0	0	0	0	0	0	0	0	0	0	0	0	0
ffe2793e77381cc161c58727803c6241	2292	k__Bacteria	p__Firmicutes	c__Bacilli	o__Lactobacillales	f__Leuconostocaceae	g__Leuconostoc	0	0	0	0	0	0	0	0	0	0	0	0	0	0	0	0	0	0	125	7	0	0	0	8	0	0	0	0	0	0	0	0	0	206	0	0	0	0	0	0	0	0
fddaef2cfc1bb8773c3bb8321b39cbe1	2284	k__Bacteria	Unassigned	Unassigned	Unassigned	Unassigned	Unassigned	0	0	0	0	0	0	0	0	0	0	0	0	0	0	0	0	0	0	100	0	0	0	0	16	0	0	0	0	0	0	0	0	0	1784	0	0	0	0	0	0	0	0
9f94612c59834731130257f1742a8db5	2283	k__Bacteria	p__Actinobacteria	c__Actinobacteria	o__Micrococcales	f__Micrococcaceae	g__Pseudarthrobacter	0	0	0	0	0	0	0	0	0	0	0	0	0	0	0	0	0	0	0	0	0	0	0	0	0	0	0	0	0	0	0	0	0	0	0	0	0	0	0	0	0	0
f8e6b10399c64cd4ac4defaa64cc420e	2283	k__Bacteria	p__Actinobacteria	c__Actinobacteria	o__Micrococcales	f__Micrococcaceae	g__Arthrobacter	0	0	0	0	0	0	0	0	0	0	0	0	0	0	0	0	0	0	0	0	0	0	0	0	0	0	0	0	0	0	0	0	0	0	0	0	0	0	0	0	0	0
286d6d17346e2ef34bbe16c082524576	2274	k__Bacteria	p__Actinobacteria	c__Actinobacteria	o__Micrococcales	f__Microbacteriaceae	Ambiguous_taxa	0	0	0	0	0	0	0	0	0	0	0	28	0	0	0	0	0	0	0	0	0	0	0	0	0	0	0	0	0	0	0	0	0	0	0	0	0	0	0	0	0	0
dc6c624b43a789e24f55fe0e68dc9469	2267	k__Bacteria	p__Cyanobacteria	c__Melainabacteria	o__Obscuribacterales	Ambiguous_taxa	Ambiguous_taxa	0	0	0	0	0	0	0	0	0	0	0	0	0	0	0	0	0	0	0	0	0	0	0	0	28	0	0	0	0	0	0	0	0	0	0	0	0	0	0	0	0	0
d1c814f01be4a8381be59c9129cad8dc	2261	k__Bacteria	Unassigned	Unassigned	Unassigned	Unassigned	Unassigned	0	0	0	0	0	0	0	0	0	0	7	83	0	0	0	0	0	0	0	0	0	0	0	0	0	0	0	0	0	0	0	0	0	0	0	0	0	0	0	0	0	0
26ee40e472efb6a79a839f7591c4f2a9	2259	k__Bacteria	Unassigned	Unassigned	Unassigned	Unassigned	Unassigned	0	0	0	0	0	0	0	0	0	0	0	0	0	0	0	0	0	0	0	0	0	0	0	0	0	0	0	0	0	0	0	0	0	0	0	0	0	0	0	0	0	0
b8f116139d5a008ff3714d4126e38f09	2254	k__Bacteria	p__Proteobacteria	c__Alphaproteobacteria	o__Acetobacterales	f__Acetobacteraceae	Ambiguous_taxa	0	0	15	0	0	0	0	32	0	15	134	0	0	0	0	0	0	0	0	0	0	10	0	0	0	0	259	25	0	0	0	6	0	0	0	0	0	0	0	0	0	0
e737a677e69e54006ebc3d231df162d7	2254	k__Bacteria	Unassigned	Unassigned	Unassigned	Unassigned	Unassigned	0	0	0	0	0	0	0	11	28	0	0	0	0	0	0	0	1019	0	75	0	0	0	0	0	0	0	0	0	0	0	0	0	0	0	0	0	0	0	0	0	0	0
070ae2f4f435aa1ee6c1f20cf50e2842	2253	k__Bacteria	Unassigned	Unassigned	Unassigned	Unassigned	Unassigned	0	0	0	0	0	0	0	0	0	0	0	0	0	0	0	1222	0	0	0	0	0	21	0	0	0	0	52	0	0	0	0	0	0	274	0	0	0	0	0	0	0	0
b85d5955c35123f022aa71fa46c915c4	2253	k__Bacteria	p__Proteobacteria	c__Alphaproteobacteria	o__Acetobacterales	f__Acetobacteraceae	g__Acetobacter	74	0	1586	0	80	0	0	0	0	23	56	0	0	0	0	0	0	0	0	0	0	145	0	0	0	0	0	0	0	0	0	0	0	0	0	0	43	0	0	0	0	0
356a056e7ba3b35e940eedf24d407c71	2234	k__Bacteria	p__Actinobacteria	c__Actinobacteria	o__Corynebacteriales	f__Mycobacteriaceae	g__Mycobacterium	0	0	0	0	0	0	0	0	0	0	0	0	0	0	0	0	0	0	0	0	0	0	0	0	0	0	0	0	0	0	0	0	0	0	0	0	0	0	0	0	0	0
72471a60b17b749276f6e47835157c2a	2234	k__Bacteria	Unassigned	Unassigned	Unassigned	Unassigned	Unassigned	0	0	0	0	0	0	0	0	0	0	0	0	0	0	0	0	0	0	0	0	0	0	0	0	0	0	0	0	0	0	0	0	0	0	0	0	0	0	0	0	0	0
c05b1d0340d0fb557fd67c8faa310e23	2234	k__Bacteria	p__Actinobacteria	c__Actinobacteria	o__Corynebacteriales	f__Mycobacteriaceae	g__Mycobacterium	0	0	0	0	0	0	0	0	0	0	0	0	0	0	0	0	0	0	0	0	0	0	0	0	0	0	0	0	0	0	0	0	0	0	0	0	0	0	0	0	0	0
f2283c7fe6aac0aa34b74c8da80f7363	2234	k__Bacteria	p__Actinobacteria	c__Actinobacteria	o__Frankiales	f__Nakamurellaceae	g__Nakamurella	0	0	0	0	0	0	0	0	0	0	0	0	0	0	0	0	0	0	0	0	0	0	0	0	0	0	0	0	0	0	0	0	0	0	0	0	0	0	0	0	0	0
e8e281281e09f146513c812a3b51d11d	2227	k__Bacteria	p__Proteobacteria	c__Alphaproteobacteria	o__Sphingomonadales	f__Sphingomonadaceae	g__Sphingomonas	0	0	0	0	0	0	0	0	0	0	0	0	0	0	0	0	0	0	0	0	0	0	0	0	0	0	0	0	0	0	0	0	0	0	0	0	28	0	0	0	0	0
e516bdf227f26ed77a6dc39343ca1614	2226	k__Bacteria	p__Bacteroidetes	c__Bacteroidia	o__Cytophagales	f__Cytophagaceae	g__Cytophaga	0	0	0	0	0	0	0	0	0	0	0	0	0	0	0	0	0	0	0	0	0	0	0	0	0	0	0	0	0	0	0	0	0	0	0	0	0	0	0	0	0	0
7a04c2a95da0ca2cabfcbf70167a5a20	2226	k__Bacteria	Unassigned	Unassigned	Unassigned	Unassigned	Unassigned	0	0	0	0	0	0	0	0	0	0	0	0	0	0	0	0	0	0	0	0	0	0	0	0	0	0	0	0	0	0	0	0	0	0	0	0	0	0	0	0	0	0
281b69a8bc367b3fe46a33d60cf165c9	2226	k__Bacteria	p__Bacteroidetes	c__Bacteroidia	o__Cytophagales	f__Cytophagaceae	g__Cytophaga	0	0	0	0	0	0	0	0	0	0	0	0	0	0	0	0	0	0	0	0	0	0	0	0	0	0	0	0	0	0	0	0	0	0	0	0	0	0	0	0	0	0
a31e85651401b0f4c2c5b41b71bb5f57	2226	k__Bacteria	p__Bacteroidetes	c__Bacteroidia	o__Chitinophagales	f__Saprospiraceae	Ambiguous_taxa	0	0	0	0	0	0	0	0	0	0	0	0	0	0	0	0	0	0	0	0	0	0	0	0	0	0	0	0	0	0	0	0	0	0	0	0	0	0	0	0	0	0
3066e709ec98113a959bd47c95bc1319	2223	k__Bacteria	Unassigned	Unassigned	Unassigned	Unassigned	Unassigned	0	0	0	0	0	0	2223	0	0	0	0	0	0	0	0	0	0	0	0	0	0	0	0	0	0	0	0	0	0	0	0	0	0	0	0	0	0	0	0	0	0	0
01c19bbaaeb2209708ca15322b96615e	2222	k__Bacteria	Unassigned	Unassigned	Unassigned	Unassigned	Unassigned	0	0	0	0	0	0	0	0	0	0	0	0	0	0	0	0	0	0	0	0	0	0	0	8	2214	0	0	0	0	0	0	0	0	0	0	0	0	0	0	0	0	0
af10c808004b62f9b7e2db6c8cbf6474	2220	k__Bacteria	Unassigned	Unassigned	Unassigned	Unassigned	Unassigned	0	0	15	0	0	0	0	0	0	0	0	0	0	0	0	0	0	0	0	0	0	0	0	0	140	0	0	0	0	0	0	0	0	0	0	0	0	0	8	0	0	0
ddb3bc7c91c8c1b6bc633838b3184a0f	2214	k__Bacteria	p__Proteobacteria	c__Alphaproteobacteria	o__Sphingomonadales	f__Sphingomonadaceae	g__Novosphingobium	0	0	0	0	0	0	0	0	0	0	0	0	0	0	0	0	0	0	0	0	0	0	0	0	0	0	0	0	0	0	0	0	0	0	0	0	0	0	0	0	0	0
3818fcdc57ab304de8d15f4e7d39fd8d	2213	k__Bacteria	Unassigned	Unassigned	Unassigned	Unassigned	Unassigned	0	0	0	0	0	0	0	43	253	0	0	0	0	0	0	0	0	0	0	0	0	0	0	8	0	0	0	0	0	0	0	0	0	34	0	0	0	0	0	0	14	0
022e738bfd1f58359bd335d5dc29ff14	2211	k__Bacteria	Unassigned	Unassigned	Unassigned	Unassigned	Unassigned	0	0	0	0	0	0	0	0	0	0	0	0	0	0	0	0	73	0	0	0	0	0	0	0	0	0	0	0	0	0	0	0	0	0	0	0	0	0	0	0	0	0
c0743815b25018afd69526b8fa3be00b	2209	k__Bacteria	p__Proteobacteria	c__Alphaproteobacteria	o__Acetobacterales	f__Acetobacteraceae	Ambiguous_taxa	0	0	323	0	40	250	0	0	14	0	0	0	0	0	0	0	0	0	0	0	0	0	0	0	0	0	0	0	0	0	0	90	0	0	0	0	142	0	0	0	0	0
29039a4252b107b371f727cf3b3f93c6	2206	k__Bacteria	Unassigned	Unassigned	Unassigned	Unassigned	Unassigned	0	0	0	0	0	0	0	0	0	0	0	0	0	0	0	0	0	0	0	0	0	0	0	0	0	0	0	0	0	0	0	0	0	11	0	0	0	0	0	0	0	0
0833b5efdf05eafade734d4936407a9e	2191	k__Bacteria	p__Proteobacteria	c__Gammaproteobacteria	o__Enterobacteriales	f__Enterobacteriaceae	Ambiguous_taxa	0	0	0	0	0	0	0	0	0	0	0	0	0	0	0	0	0	0	0	0	0	0	0	0	0	0	0	0	0	0	0	0	0	0	0	0	0	0	0	0	0	0
edd617b8d2c03a502e2231be821aae85	2181	k__Bacteria	Unassigned	Unassigned	Unassigned	Unassigned	Unassigned	0	0	0	0	0	0	0	0	0	0	0	0	0	0	0	0	0	0	0	0	0	0	0	0	0	0	0	2153	0	0	0	0	0	0	0	0	0	0	0	0	0	0
4fbf5eba2098e73dec7b794ddf9ceaea	2177	k__Bacteria	p__Proteobacteria	c__Alphaproteobacteria	o__Acetobacterales	f__Acetobacteraceae	g__Acidisphaera	0	0	0	0	0	0	20	0	0	0	0	0	0	0	0	0	0	0	0	15	0	0	0	0	0	0	0	0	0	0	0	0	0	0	0	0	0	0	0	0	0	0
bfb4ea8e76ae6f4254228a80f1eb2ecb	2176	k__Bacteria	Unassigned	Unassigned	Unassigned	Unassigned	Unassigned	0	0	0	0	0	0	0	0	0	0	0	0	0	0	0	62	0	0	0	0	0	0	0	0	0	0	0	0	0	0	0	0	0	23	0	0	0	0	0	0	0	0
9997c2b8f5e259362c718b0bfd1c6f46	2166	k__Bacteria	Unassigned	Unassigned	Unassigned	Unassigned	Unassigned	0	0	0	0	0	0	0	0	0	0	0	0	0	0	0	0	0	0	0	0	0	0	0	8	2158	0	0	0	0	0	0	0	0	0	0	0	0	0	0	0	0	0
6cb93b2b92f29ec03ccd8aa2cbb6d8a3	2163	k__Bacteria	p__Proteobacteria	c__Gammaproteobacteria	o__Betaproteobacteriales	f__Nitrosomonadaceae	Ambiguous_taxa	0	0	0	0	0	0	0	0	0	0	0	0	0	0	0	0	0	0	0	0	0	0	0	0	0	0	0	0	0	0	0	0	0	0	0	0	0	0	0	0	0	0
76dbf28e208a82647088c9bec59b3193	2162	k__Bacteria	p__Verrucomicrobia	c__Verrucomicrobiae	o__Chthoniobacterales	f__Xiphinematobacteraceae	Ambiguous_taxa	0	0	0	0	0	0	0	0	0	0	0	0	0	0	0	0	0	0	0	0	0	0	0	0	252	0	0	0	0	0	0	0	0	0	0	0	0	0	0	0	0	0
803b211123f5f66bf80ddb470a5bd722	2156	k__Bacteria	p__Proteobacteria	c__Gammaproteobacteria	o__Cellvibrionales	f__Cellvibrionaceae	g__Cellvibrio	0	0	0	0	0	0	0	0	0	0	0	0	0	0	0	0	0	0	0	0	0	0	0	0	1850	0	0	0	0	0	0	0	0	0	0	0	0	0	0	0	0	0
5b49e78cbb1c18aaf63b5d59c7063fbe	2153	k__Bacteria	p__Proteobacteria	c__Alphaproteobacteria	o__Micropepsales	f__Micropepsaceae	Ambiguous_taxa	0	0	0	0	0	0	0	0	0	0	0	0	0	0	0	0	0	0	0	0	0	0	0	0	392	0	0	0	0	0	0	0	0	0	0	0	0	0	0	0	0	0
b95d7e38aae2c27fe59914d0eaf22579	2152	k__Bacteria	p__Proteobacteria	c__Alphaproteobacteria	o__Rhizobiales	f__Xanthobacteraceae	g__Bradyrhizobium	0	0	0	0	0	0	0	0	0	0	0	0	0	0	0	0	0	0	0	0	0	0	0	0	0	0	0	0	0	0	0	0	0	0	0	0	0	0	0	0	0	0
486622aebb096232d5834927ddabe00d	2145	k__Bacteria	p__Bacteroidetes	c__Bacteroidia	Ambiguous_taxa	Ambiguous_taxa	Ambiguous_taxa	0	0	15	0	0	0	0	0	0	0	0	0	0	0	0	0	0	0	0	0	0	0	0	0	0	0	0	0	0	0	0	0	0	0	0	0	0	0	0	0	0	0
4305de3710879a6158a98597ea871015	2145	k__Bacteria	p__Proteobacteria	c__Alphaproteobacteria	o__Acetobacterales	f__Acetobacteraceae	Ambiguous_taxa	0	0	139	0	0	0	0	0	0	0	0	0	0	0	0	0	0	0	0	0	0	10	0	0	0	0	17	25	0	0	0	0	0	0	0	0	71	0	0	0	0	0
6aa9aa9954d1c978c07ff3a2fab415b8	2142	k__Bacteria	p__Proteobacteria	c__Alphaproteobacteria	o__Acetobacterales	f__Acetobacteraceae	g__Acetobacter	0	0	185	0	0	13	0	0	0	0	21	0	0	0	0	0	0	0	0	0	0	21	0	0	0	0	0	0	0	0	0	0	0	0	0	0	228	0	0	0	0	0
8b5764650310ddd5f25f162caf4a8b65	2139	k__Bacteria	p__Proteobacteria	c__Alphaproteobacteria	o__Acetobacterales	f__Acetobacteraceae	g__Acidisoma	0	0	0	0	0	0	0	0	0	0	0	0	0	0	0	0	0	0	0	0	0	0	0	0	0	0	0	0	0	0	0	13	0	0	0	0	0	0	0	0	0	0
211f7ac318498689a91fffb18e5237c2	2139	k__Bacteria	Unassigned	Unassigned	Unassigned	Unassigned	Unassigned	0	0	0	0	0	0	0	0	0	0	0	0	0	0	0	0	0	0	0	0	0	0	0	0	0	0	431	0	0	0	0	0	0	0	0	0	0	30	0	0	0	0
7262a622bb00ca45dd542c72efa0d39b	2134	k__Bacteria	Unassigned	Unassigned	Unassigned	Unassigned	Unassigned	0	0	0	0	0	0	0	0	0	0	14	0	0	0	0	0	0	0	0	0	0	0	0	0	0	0	0	0	0	0	0	0	0	0	0	0	0	0	0	0	0	0
730a6b1866f69e76608bbb75f74d6495	2133	k__Bacteria	Unassigned	Unassigned	Unassigned	Unassigned	Unassigned	0	0	0	0	0	0	0	0	0	0	0	0	0	0	0	0	0	0	0	0	0	0	0	0	0	0	0	0	0	0	0	0	0	0	0	0	0	0	0	0	0	0
e0e2ed43473fff2cbf8dab07464b6ed8	2133	k__Bacteria	p__Bacteroidetes	c__Bacteroidia	o__Chitinophagales	f__Chitinophagaceae	g__Ferruginibacter	0	0	0	0	0	0	0	0	0	0	0	0	0	0	0	0	0	0	0	0	0	0	0	0	0	0	0	0	0	0	0	0	0	0	0	0	0	0	0	0	0	0
b6f6696185d6d813020e128886765736	2133	k__Bacteria	p__Bacteroidetes	c__Bacteroidia	o__Sphingobacteriales	f__Sphingobacteriaceae	g__Pedobacter	0	0	0	0	0	0	0	0	0	0	0	0	0	0	0	0	0	0	0	0	0	0	0	0	0	0	0	0	0	0	0	0	0	0	0	0	0	0	0	0	0	0
145feef43440fbc20d231af162b8c9f6	2131	k__Bacteria	Unassigned	Unassigned	Unassigned	Unassigned	Unassigned	0	0	31	0	13	0	0	86	0	15	0	0	0	0	0	41	0	0	100	60	0	21	0	445	0	0	0	901	0	0	0	0	0	0	0	0	0	0	8	0	0	15
1562b7597ae0e3365df4b9621b74b773	2129	k__Bacteria	p__Bacteroidetes	c__Bacteroidia	o__Sphingobacteriales	f__Sphingobacteriaceae	g__Pedobacter	0	0	0	0	0	0	0	0	0	0	0	0	0	0	0	0	0	0	0	0	0	0	0	0	0	0	0	0	0	0	0	0	0	0	0	0	0	0	0	0	0	0
d852cc4a6d5c97688be5c16a7444d650	2128	k__Bacteria	Unassigned	Unassigned	Unassigned	Unassigned	Unassigned	7	0	15	0	47	13	0	21	0	23	7	0	0	0	0	0	0	0	0	0	0	0	0	0	0	0	0	0	0	0	0	6	124	0	0	0	0	0	0	0	0	0
1e4743887ec3c4abae69ad57ddc7e623	2128	k__Bacteria	Unassigned	Unassigned	Unassigned	Unassigned	Unassigned	0	0	0	0	0	0	0	0	0	0	0	0	0	0	0	0	0	0	0	0	0	0	0	0	0	0	0	0	0	0	0	0	0	0	0	0	0	0	0	0	0	0
6175334e15afe37d948f0fbc04e769b8	2128	k__Bacteria	p__Proteobacteria	c__Gammaproteobacteria	o__Betaproteobacteriales	f__Burkholderiaceae	g__Variovorax	0	0	0	0	0	0	0	0	0	0	0	0	0	0	0	0	0	0	0	0	0	0	0	0	0	0	0	0	0	0	0	0	0	0	0	0	0	0	0	0	0	0
5ef711e1fba487f384fb56533c32dd9b	2128	k__Bacteria	Unassigned	Unassigned	Unassigned	Unassigned	Unassigned	0	0	0	0	0	0	0	0	0	0	0	0	0	0	0	0	0	0	0	0	0	0	0	0	0	0	0	0	0	0	0	0	0	0	0	0	0	0	0	0	0	0
630dd097d220ae512f8133ea1b1ec1bd	2128	k__Bacteria	p__Actinobacteria	c__Actinobacteria	o__Corynebacteriales	f__Mycobacteriaceae	g__Mycobacterium	0	0	0	0	0	0	0	0	0	0	0	0	0	0	0	0	0	0	0	0	0	0	0	0	0	0	0	0	0	0	0	0	0	0	0	0	0	0	0	0	0	0
cc25b9ab76381bcc03dce417b48c9dd7	2128	k__Bacteria	Unassigned	Unassigned	Unassigned	Unassigned	Unassigned	0	0	0	0	0	0	0	0	0	0	0	0	0	0	0	0	0	0	0	0	0	0	0	0	0	0	0	0	0	0	0	0	0	0	0	0	0	0	0	0	0	0
3ff3d88d019b5f9519c96e2bc4bf9b89	2127	k__Bacteria	Unassigned	Unassigned	Unassigned	Unassigned	Unassigned	0	0	0	0	0	0	0	0	0	0	0	829	0	0	0	0	0	0	0	22	0	0	0	31	0	0	0	0	0	0	0	0	0	0	0	0	0	0	0	0	0	0
df4e6e68a146f5be2b87d039a3758189	2126	k__Bacteria	Unassigned	Unassigned	Unassigned	Unassigned	Unassigned	0	0	0	0	0	0	0	0	0	0	0	28	0	0	0	0	0	0	0	0	0	0	0	0	0	0	0	0	0	0	0	0	0	0	0	0	0	0	0	0	0	0
15c557bc64edebd85b77494fcec92f6d	2123	k__Bacteria	Unassigned	Unassigned	Unassigned	Unassigned	Unassigned	0	0	0	0	0	0	0	0	0	0	0	0	0	0	0	0	0	0	0	0	0	0	0	0	0	0	0	0	0	0	0	0	0	0	0	0	0	0	0	0	0	0
1aeed84fbb50100dfedf0b9ee8da4a6a	2123	k__Bacteria	p__Bacteroidetes	c__Bacteroidia	o__Chitinophagales	f__Chitinophagaceae	Ambiguous_taxa	0	0	0	0	0	0	0	0	0	0	0	0	0	0	0	0	0	0	0	0	0	0	0	0	0	0	0	0	0	0	0	0	0	0	0	0	0	0	0	0	0	0
b5da76e54d072149d6db1b04b6260fe0	2122	k__Bacteria	Unassigned	Unassigned	Unassigned	Unassigned	Unassigned	0	0	0	0	0	0	20	0	0	15	0	0	0	0	0	0	0	0	0	7	0	0	0	0	0	0	0	0	0	0	0	0	0	11	0	0	1863	0	0	0	0	0
b27c438534130c4fdc95456c89af2d6d	2122	k__Bacteria	p__Proteobacteria	c__Gammaproteobacteria	o__Steroidobacterales	f__Steroidobacteraceae	g__Steroidobacter	0	0	0	0	0	0	0	0	0	0	0	0	0	0	0	0	0	0	0	0	0	0	0	0	0	0	0	0	0	0	0	0	0	0	0	0	0	0	0	0	0	0
2ea7e780f27dd7e3b1a2ebba03f4a91d	2120	k__Bacteria	p__Proteobacteria	c__Alphaproteobacteria	o__Caulobacterales	f__Caulobacteraceae	g__Phenylobacterium	0	0	0	0	0	0	0	0	0	0	0	0	0	0	0	0	0	0	0	0	0	0	0	0	112	0	0	0	0	0	0	0	0	0	0	0	0	0	0	0	0	0
b90bf24600adbb35278d8aa61e7d55a1	2119	k__Bacteria	p__Bacteroidetes	c__Bacteroidia	o__Flavobacteriales	f__Flavobacteriaceae	g__Flavobacterium	0	0	0	0	0	0	0	0	0	0	0	0	0	0	0	0	0	0	0	0	0	0	0	0	1906	0	0	0	0	0	0	0	0	0	0	0	0	0	0	0	0	0
8f32bcca70377f67b3ef36475b1557ac	2116	k__Bacteria	p__Firmicutes	c__Bacilli	o__Lactobacillales	f__Enterococcaceae	g__Enterococcus	0	0	0	0	0	0	0	0	0	0	0	0	0	0	0	0	0	0	0	0	0	0	0	0	0	0	0	0	0	0	0	0	0	0	0	0	0	0	0	0	0	0
73e1aed7eeeb36af4432b622d5bb18ec	2114	k__Bacteria	Unassigned	Unassigned	Unassigned	Unassigned	Unassigned	0	0	0	0	0	0	0	0	0	0	0	0	0	0	0	0	0	0	0	0	0	0	0	0	0	0	0	0	0	0	0	0	0	0	0	0	0	1821	0	0	0	0
dc02a778c3152c42368129e59607aa56	2112	k__Bacteria	p__Actinobacteria	c__Actinobacteria	o__Micrococcales	f__Microbacteriaceae	g__Marisediminicola	0	0	0	0	0	0	0	0	0	0	0	0	0	0	0	0	0	0	0	0	0	0	0	0	0	0	0	0	0	0	0	0	0	0	0	0	0	0	0	0	0	0
87797a6a9cd24af433b8e6f1e7987e91	2104	k__Bacteria	p__Proteobacteria	c__Gammaproteobacteria	o__Enterobacteriales	f__Enterobacteriaceae	g__Yersinia	0	0	0	0	0	0	0	0	0	0	0	0	0	0	0	0	0	0	0	0	0	0	0	0	0	0	138	0	0	0	0	0	0	0	0	0	0	0	0	0	0	0
20009caac1ba1df5e06e88f43a3a96de	2104	k__Bacteria	p__Bacteroidetes	c__Bacteroidia	o__Sphingobacteriales	f__Sphingobacteriaceae	g__Mucilaginibacter	0	0	0	0	0	0	0	0	0	0	0	0	0	0	0	0	0	0	0	0	0	0	0	0	0	0	0	0	0	0	0	0	0	0	0	0	0	0	0	0	0	0
50cee15e47ed09f39aab03de3e90d9f0	2102	k__Bacteria	Unassigned	Unassigned	Unassigned	Unassigned	Unassigned	0	0	0	0	0	0	0	0	0	0	0	0	0	0	0	0	0	0	0	0	0	0	0	0	2102	0	0	0	0	0	0	0	0	0	0	0	0	0	0	0	0	0
785c91f4ec7849926bde2d2db4cca743	2098	k__Bacteria	Unassigned	Unassigned	Unassigned	Unassigned	Unassigned	0	0	0	0	0	0	0	0	0	0	0	0	0	0	0	0	0	0	0	0	0	0	0	0	0	0	0	0	0	0	0	0	0	0	0	0	0	0	0	0	0	0
77e58d5309b0c3fda5dc539d431d2b0c	2092	k__Bacteria	Unassigned	Unassigned	Unassigned	Unassigned	Unassigned	0	0	0	0	0	0	0	0	0	0	0	0	0	0	0	0	0	0	0	0	0	0	0	0	0	0	0	0	0	0	0	0	0	0	0	0	0	0	0	0	0	0
97eeeb57d4c56ceafdc691ddf6ec3ff3	2089	k__Bacteria	Unassigned	Unassigned	Unassigned	Unassigned	Unassigned	0	0	0	0	0	0	0	0	0	0	0	166	0	0	0	0	0	0	0	0	0	0	0	0	0	0	0	0	0	0	0	0	0	0	0	0	14	0	0	0	0	0
a5ee66541cdfac4d61ee1d14dc24b9fb	2082	k__Bacteria	Unassigned	Unassigned	Unassigned	Unassigned	Unassigned	2082	0	0	0	0	0	0	0	0	0	0	0	0	0	0	0	0	0	0	0	0	0	0	0	0	0	0	0	0	0	0	0	0	0	0	0	0	0	0	0	0	0
4e7ae8c7f194c06a630a4093e845a3fa	2068	k__Bacteria	Unassigned	Unassigned	Unassigned	Unassigned	Unassigned	0	0	0	0	0	0	0	0	0	0	0	0	0	0	0	0	0	0	0	0	0	0	0	0	925	0	0	0	0	0	0	0	0	0	0	0	0	0	0	0	0	0
0ccb44f1e3eb91f49904282b42885e2e	2068	k__Bacteria	p__Proteobacteria	c__Alphaproteobacteria	o__Sphingomonadales	f__Sphingomonadaceae	Ambiguous_taxa	0	0	0	0	0	0	0	0	0	0	0	0	0	0	0	0	0	0	0	0	0	0	0	0	0	0	0	0	0	0	0	0	0	0	0	0	0	0	0	0	0	0
5c45171c47ae1a1a527ce545d4636d59	2063	k__Bacteria	p__Firmicutes	c__Bacilli	o__Lactobacillales	f__Leuconostocaceae	g__Leuconostoc	0	0	0	0	0	1564	0	0	0	0	0	0	0	0	0	0	0	0	0	0	0	0	0	0	0	0	0	0	0	0	0	0	0	0	0	0	0	0	0	0	0	0
1fb47043b175a3ae4d41c8c16ff926c5	2057	k__Bacteria	p__Proteobacteria	c__Gammaproteobacteria	o__Pseudomonadales	f__Pseudomonadaceae	g__Pseudomonas	0	0	0	0	0	0	0	0	0	0	0	0	0	0	0	0	0	0	0	0	0	0	0	0	0	0	0	0	0	0	0	0	0	0	0	0	0	0	0	0	0	0
4008d9ffc64ecd4214810f426d2a1d8b	2049	k__Bacteria	Unassigned	Unassigned	Unassigned	Unassigned	Unassigned	0	0	0	0	0	0	0	0	0	0	0	0	0	0	0	72	0	0	0	0	0	0	0	0	0	0	0	0	0	0	0	0	0	23	0	0	0	0	0	0	0	0
29eaae3adc2cb052240228eb944c0f4e	2046	k__Bacteria	Unassigned	Unassigned	Unassigned	Unassigned	Unassigned	0	0	0	0	0	0	0	0	0	0	0	0	0	0	0	0	0	0	0	0	0	0	0	0	0	0	0	0	0	0	0	0	0	0	0	0	0	0	0	0	0	0
ddd046fc6ad1266e65249fac0b71431f	2044	k__Bacteria	Unassigned	Unassigned	Unassigned	Unassigned	Unassigned	0	0	0	0	0	0	0	0	0	0	0	28	0	0	0	0	0	0	0	0	0	0	0	0	0	0	0	0	0	0	0	0	0	0	0	0	0	0	0	0	0	0
c0d8e53fa6a341bad39b820be58bde87	2043	k__Bacteria	Unassigned	Unassigned	Unassigned	Unassigned	Unassigned	0	0	0	0	0	0	0	0	0	0	0	0	0	0	0	0	0	0	0	0	0	0	0	0	0	0	0	0	0	0	0	0	0	0	0	0	0	0	0	0	0	0
beb7443506cd9076e7719e3866ad5bad	2040	k__Bacteria	Unassigned	Unassigned	Unassigned	Unassigned	Unassigned	0	0	0	0	0	0	0	0	0	0	0	0	0	0	0	0	0	0	0	0	0	0	0	0	0	0	0	0	0	0	0	0	0	0	0	0	0	0	0	0	0	0
0466587d0bcb05babdbee21d16fb7afa	2040	k__Bacteria	Unassigned	Unassigned	Unassigned	Unassigned	Unassigned	0	0	0	0	0	0	0	0	0	0	0	0	0	0	0	0	0	0	0	0	0	0	0	0	0	0	0	0	0	0	0	0	0	0	0	0	0	0	0	0	0	0
724c7787e46f96107cf8622a6d5ea549	2038	k__Bacteria	p__Proteobacteria	c__Alphaproteobacteria	o__Acetobacterales	f__Acetobacteraceae	g__Acetobacter	0	0	200	8	0	13	0	0	0	0	0	0	0	0	0	0	0	0	0	0	0	114	25	0	0	0	0	0	0	0	15	6	0	0	0	0	28	0	31	0	0	0
605c8b4d9bf6d4dfdf9a680e3cc4652c	2032	k__Bacteria	p__Proteobacteria	c__Alphaproteobacteria	o__Caulobacterales	f__Hyphomonadaceae	g__Hirschia	0	0	0	0	0	0	0	0	0	0	0	0	0	0	0	0	0	0	0	0	0	0	0	0	0	0	0	0	0	0	0	0	0	0	0	0	0	0	0	0	0	0
c1c6eb1ffd74be78037dc33df81cb2e7	2030	k__Bacteria	p__Verrucomicrobia	c__Verrucomicrobiae	o__Verrucomicrobiales	f__Verrucomicrobiaceae	g__Prosthecobacter	0	0	0	0	0	0	0	0	0	0	0	0	0	0	0	0	0	0	0	0	0	0	0	8	1373	0	0	0	0	0	0	0	0	0	0	0	0	0	0	0	0	0
61eca223615b8db8918b8a720e083d15	2023	k__Bacteria	Unassigned	Unassigned	Unassigned	Unassigned	Unassigned	0	0	0	0	0	0	0	0	0	0	7	0	0	0	0	0	0	0	0	0	0	0	0	0	0	0	0	0	0	0	0	0	0	0	0	0	0	0	0	0	0	0
e3cb397e77babd48e2300cadc9805887	2022	k__Bacteria	Unassigned	Unassigned	Unassigned	Unassigned	Unassigned	0	0	0	0	0	0	0	0	0	0	0	0	0	0	0	62	0	0	0	0	0	0	0	0	0	0	0	0	0	0	0	0	0	11	0	0	0	0	0	0	0	0
c02b7b902e3df8b994154a11a9442012	2021	k__Bacteria	Unassigned	Unassigned	Unassigned	Unassigned	Unassigned	0	0	0	0	0	0	0	0	0	0	0	0	0	0	0	0	0	0	0	0	0	0	0	0	0	0	0	0	0	0	0	0	0	0	0	0	0	0	0	0	0	0
9bf84593961499ea5e760e09b4de9098	2021	k__Bacteria	p__Actinobacteria	c__Actinobacteria	o__Corynebacteriales	f__Nocardiaceae	g__Rhodococcus	0	0	0	0	0	0	0	0	0	0	0	0	0	0	0	0	0	0	0	0	0	0	0	0	0	0	0	0	0	0	0	0	0	0	0	0	0	0	0	0	0	0
ae77d7f29dc4552eb709ee452388be13	2021	k__Bacteria	Unassigned	Unassigned	Unassigned	Unassigned	Unassigned	0	0	0	0	0	0	0	0	0	0	0	0	0	0	0	0	0	0	0	0	0	0	0	0	0	0	0	0	0	0	0	0	0	0	0	0	0	0	0	0	0	0
d33508ed8d92ad5a76f065bcd5ae4697	2003	k__Bacteria	Unassigned	Unassigned	Unassigned	Unassigned	Unassigned	0	0	31	0	0	0	0	0	0	0	0	0	0	0	0	0	10	0	50	0	0	0	0	23	0	0	0	0	0	0	0	0	159	1041	0	0	0	45	0	0	0	0
10dafe81fae28fa0604d6329f3b0f39a	1999	k__Bacteria	p__Proteobacteria	c__Alphaproteobacteria	o__Acetobacterales	f__Acetobacteraceae	g__Acidisoma	0	0	0	0	0	0	0	0	0	0	0	0	0	0	0	0	0	0	0	0	0	0	0	0	0	0	0	0	0	0	0	0	0	0	0	0	0	0	0	0	0	0
8fe170f57c3b566484c55562754d6a70	1997	k__Bacteria	p__Proteobacteria	c__Alphaproteobacteria	o__Acetobacterales	f__Acetobacteraceae	Ambiguous_taxa	126	0	0	8	13	26	0	0	84	0	14	28	0	0	0	0	0	0	0	0	0	31	0	0	0	0	0	0	0	0	0	6	0	0	0	0	0	0	0	0	0	0
b953b6d44d77fbd052b29361f5e0568e	1995	k__Bacteria	Unassigned	Unassigned	Unassigned	Unassigned	Unassigned	0	0	0	0	0	0	0	0	0	0	0	0	0	0	0	0	0	0	0	0	0	0	0	0	0	0	0	0	0	0	0	0	0	0	0	0	0	0	0	0	0	0
b08dd4ff3ba687aadff26d8a7f0a3927	1990	k__Bacteria	Unassigned	Unassigned	Unassigned	Unassigned	Unassigned	0	0	0	0	0	0	0	0	0	0	0	0	0	0	0	0	0	0	0	0	0	0	0	0	0	0	0	0	0	0	0	0	18	366	0	0	0	0	0	0	0	0
6dc00723ae68ab4f6df0f375de6c0c9b	1990	k__Bacteria	Unassigned	Unassigned	Unassigned	Unassigned	Unassigned	0	0	0	0	0	0	0	0	0	0	0	0	0	0	0	0	0	0	0	0	0	0	0	0	0	0	242	0	0	0	0	0	0	0	0	0	0	0	0	0	0	0
bf2f23daaf7c99b0ef57d703ad915793	1989	k__Bacteria	p__Bacteroidetes	c__Bacteroidia	o__Chitinophagales	f__Chitinophagaceae	Ambiguous_taxa	0	0	0	0	0	0	0	0	0	0	0	0	0	0	0	0	0	0	0	0	0	0	0	0	28	0	0	0	0	0	0	0	0	0	0	0	0	0	0	0	0	0
b2c04943034a5dfe6ad48f84f571c9f6	1988	k__Bacteria	Unassigned	Unassigned	Unassigned	Unassigned	Unassigned	0	0	0	0	0	0	0	0	0	0	0	0	0	0	0	380	0	0	0	0	0	0	0	0	0	0	86	0	11	0	0	0	0	1487	0	0	0	0	0	7	0	0
7ff55ddb9ee07e3b7677556dfb6ecf2c	1985	k__Bacteria	p__Firmicutes	c__Bacilli	o__Lactobacillales	f__Leuconostocaceae	g__Leuconostoc	0	0	0	0	0	0	0	0	0	0	0	0	0	0	0	0	21	0	175	0	0	0	0	16	0	0	52	0	0	0	0	0	0	217	0	0	0	0	0	0	0	0
e541bc88a283ad5883e671e4c358a1ed	1981	k__Bacteria	p__Proteobacteria	c__Alphaproteobacteria	o__Acetobacterales	f__Acetobacteraceae	Ambiguous_taxa	7	0	0	0	0	13	0	0	28	0	0	0	0	0	0	0	0	0	0	0	0	21	0	0	0	0	0	0	0	0	0	0	0	0	0	0	28	0	0	0	0	0
1d8fe0970cbe03a3ff92a19e28c01bbb	1980	k__Bacteria	p__Proteobacteria	c__Gammaproteobacteria	o__Betaproteobacteriales	f__Methylophilaceae	Ambiguous_taxa	0	0	0	0	0	0	0	0	0	0	0	0	0	0	0	0	0	0	0	0	0	0	0	0	813	0	0	0	0	0	0	0	0	0	0	0	0	0	0	0	0	0
6e73e330b5500d95a7bd7a0f8e98366a	1975	k__Bacteria	Unassigned	Unassigned	Unassigned	Unassigned	Unassigned	0	0	0	0	0	0	0	0	0	0	0	0	0	0	0	0	0	0	0	0	0	0	0	0	0	0	0	0	0	0	0	0	0	34	0	0	0	0	0	0	7	0
a442e49938dd3fbe8cab8890a83d743b	1975	k__Bacteria	p__Proteobacteria	c__Alphaproteobacteria	o__Sphingomonadales	f__Sphingomonadaceae	g__Sphingomonas	0	0	0	0	0	0	0	0	0	0	0	0	0	0	0	0	0	0	0	0	0	0	0	0	0	0	0	0	0	0	0	0	0	0	0	0	0	0	0	0	0	0
d80990cde5717d92516d38edc5978d40	1967	k__Bacteria	p__Proteobacteria	c__Alphaproteobacteria	o__Acetobacterales	f__Acetobacteraceae	g__Acetobacter	0	0	0	0	0	0	0	0	84	0	0	0	0	0	0	0	0	0	0	0	0	0	25	0	0	0	0	0	0	0	0	0	0	0	0	0	0	0	0	0	0	0
b850c85dba7b83c3b29d1057df84a85d	1964	k__Bacteria	p__Proteobacteria	c__Gammaproteobacteria	o__Steroidobacterales	f__Steroidobacteraceae	g__Steroidobacter	0	0	0	0	0	0	0	0	0	0	0	0	0	0	0	0	0	0	0	0	0	0	0	0	0	0	0	0	0	0	0	0	0	0	0	0	0	0	0	0	0	0
4f99b0ab4c011ae31e037d69f2978a30	1961	k__Bacteria	p__Verrucomicrobia	c__Verrucomicrobiae	o__Pedosphaerales	f__Pedosphaeraceae	Ambiguous_taxa	0	0	0	0	0	0	0	0	0	0	0	0	0	0	0	0	0	0	0	0	0	0	0	0	0	0	0	0	0	0	0	0	0	0	0	0	0	0	0	0	0	0
30227ca09fe3885a2ae6cde327817d72	1961	k__Bacteria	p__Proteobacteria	c__Gammaproteobacteria	o__Betaproteobacteriales	f__Burkholderiaceae	g__Rhodoferax	0	0	0	0	0	0	0	0	0	0	0	0	0	0	0	0	0	0	0	0	0	0	0	0	0	0	0	0	0	0	0	0	0	0	0	0	0	0	0	0	0	0
1a5a6a5d5943d73d0468fc92a10f172d	1957	k__Bacteria	Unassigned	Unassigned	Unassigned	Unassigned	Unassigned	0	0	0	0	0	0	0	0	0	0	0	0	0	0	0	0	0	0	0	30	0	0	0	0	0	0	0	0	0	0	0	0	0	0	0	0	0	0	0	0	0	0
ce81fe3957a748f238ca2648dbfe09d9	1948	k__Bacteria	p__Firmicutes	c__Bacilli	o__Lactobacillales	f__Leuconostocaceae	g__Oenococcus	0	0	0	0	0	1590	0	0	0	0	0	0	0	0	0	0	0	0	0	0	0	0	0	0	0	0	0	0	0	0	0	0	0	0	0	0	14	0	0	0	0	0
638b64e1d8e3d7c4d703522c7cabc307	1947	k__Bacteria	Unassigned	Unassigned	Unassigned	Unassigned	Unassigned	0	0	0	0	0	0	0	0	0	0	0	0	0	0	0	0	0	0	0	0	0	0	0	0	0	0	0	0	0	0	0	0	0	0	0	0	0	0	0	0	0	0
b66fae103ffdca9bb5f41688ca0d3acc	1940	k__Bacteria	p__Proteobacteria	c__Gammaproteobacteria	o__Pseudomonadales	f__Pseudomonadaceae	g__Pseudomonas	0	0	0	0	0	0	0	0	0	0	0	0	0	0	0	0	0	0	0	0	0	0	0	0	28	0	0	0	0	0	0	0	0	0	0	0	0	0	0	0	0	0
01353923e2e6219198b8d092099e0d9f	1937	k__Bacteria	p__Firmicutes	c__Bacilli	o__Lactobacillales	f__Carnobacteriaceae	g__Carnobacterium	0	0	15	0	0	0	0	0	0	0	0	0	0	0	0	0	0	0	0	0	0	0	0	0	0	0	0	0	0	0	0	0	0	0	0	0	0	0	0	0	0	0
9af5df6225ebad0573ad7edbfbae6076	1936	k__Bacteria	p__Proteobacteria	c__Alphaproteobacteria	o__Sphingomonadales	f__Sphingomonadaceae	g__Sphingomonas	0	0	0	0	0	0	0	0	14	0	0	0	0	0	0	0	0	0	0	0	0	0	0	8	0	0	0	0	0	0	0	0	0	0	0	0	0	0	0	0	0	0
7bec3b38464aeb26c1d3602586f4a406	1936	k__Bacteria	p__Proteobacteria	c__Alphaproteobacteria	o__Rhizobiales	f__Devosiaceae	g__Devosia	0	0	0	0	0	0	0	0	0	0	0	0	0	0	0	0	0	0	0	0	0	0	0	0	0	0	0	0	0	0	0	0	0	0	0	0	0	0	0	0	0	0
a1ee09ba18d49d5969f7ee620027864c	1930	k__Bacteria	p__Proteobacteria	c__Gammaproteobacteria	o__Enterobacteriales	f__Enterobacteriaceae	g__Serratia	0	0	15	0	0	0	0	0	0	0	14	0	0	0	0	0	0	0	0	0	0	0	0	0	0	0	0	0	0	0	7	0	159	0	0	0	0	0	0	0	0	0
e9fe640162d1bcd8a7ff46a8bb5e5146	1929	k__Bacteria	p__Proteobacteria	c__Alphaproteobacteria	o__Acetobacterales	f__Acetobacteraceae	g__Gluconobacter	0	0	0	0	0	13	0	97	0	0	0	0	0	0	0	0	0	0	0	37	0	0	0	0	0	0	0	200	0	0	0	0	0	0	0	0	0	90	0	0	0	0
ea1d1732778efadae597416b8d90be3c	1925	k__Bacteria	Unassigned	Unassigned	Unassigned	Unassigned	Unassigned	0	0	0	0	0	0	0	0	0	0	0	0	0	0	0	0	0	0	0	0	0	0	0	0	0	0	86	0	0	0	0	0	0	0	0	0	0	0	0	0	0	0
a2a956456d6da8233c191d2b28007111	1923	k__Bacteria	Unassigned	Unassigned	Unassigned	Unassigned	Unassigned	0	0	0	0	0	0	0	0	0	0	0	0	0	0	0	0	0	0	0	0	0	0	0	0	56	0	0	0	0	0	0	0	0	0	0	0	0	0	0	0	0	0
086487e15d9a81e3f92cf9de977034ac	1918	k__Bacteria	Unassigned	Unassigned	Unassigned	Unassigned	Unassigned	0	0	0	0	0	0	0	0	0	0	0	0	0	0	0	0	0	0	0	0	0	0	0	0	0	1901	0	0	0	0	0	0	0	0	0	0	0	0	0	0	0	0
e2138730b44797ee0aa165514ab4e2b5	1917	k__Bacteria	p__Bacteroidetes	c__Bacteroidia	o__Sphingobacteriales	f__Sphingobacteriaceae	g__Mucilaginibacter	0	0	0	0	0	0	0	0	0	0	0	0	0	0	0	0	0	0	0	0	0	0	0	0	0	0	0	0	0	0	0	0	0	0	0	0	0	0	0	0	0	0
0d652448c7a6b2ab97da8879eb6100eb	1915	k__Bacteria	p__Proteobacteria	c__Alphaproteobacteria	o__Micropepsales	f__Micropepsaceae	Ambiguous_taxa	0	0	0	0	0	0	0	0	0	0	0	0	0	0	0	0	0	0	0	0	0	0	0	0	0	0	0	0	0	0	0	0	0	0	0	0	0	0	0	0	0	0
28a8b9c1e9d492c3d494cc038183060e	1915	k__Bacteria	p__Proteobacteria	c__Deltaproteobacteria	o__Bdellovibrionales	f__Bdellovibrionaceae	Ambiguous_taxa	0	0	0	0	0	0	0	0	0	0	0	0	0	0	0	0	0	0	0	0	0	0	0	0	0	0	0	0	0	0	0	0	0	0	0	0	0	0	0	0	0	0
c29092722d455462e2931704a7f2ac0d	1914	k__Bacteria	Unassigned	Unassigned	Unassigned	Unassigned	Unassigned	0	0	0	0	0	0	0	0	0	0	0	0	0	0	0	0	0	0	0	0	0	0	0	0	0	0	0	0	0	0	0	0	0	0	0	0	0	0	0	0	0	0
3e586c2b41a13899ca27333c09c4482c	1912	k__Bacteria	Unassigned	Unassigned	Unassigned	Unassigned	Unassigned	0	0	0	0	0	0	0	0	0	1905	0	0	0	0	0	0	0	0	0	0	0	0	0	0	0	0	0	0	0	0	0	0	0	0	0	0	0	0	0	0	0	0
56f97db6942f3e7e233c03debe115cde	1909	k__Bacteria	Unassigned	Unassigned	Unassigned	Unassigned	Unassigned	0	0	0	0	0	0	0	0	0	0	0	0	0	0	0	0	0	0	0	0	0	0	0	0	0	0	0	0	0	0	0	0	0	0	0	0	0	0	0	0	0	0
f39a01e602d9c8342607dbc9378b0f86	1906	k__Bacteria	Unassigned	Unassigned	Unassigned	Unassigned	Unassigned	0	0	0	0	0	0	0	0	0	0	0	0	0	0	0	0	0	0	0	0	0	0	0	0	1906	0	0	0	0	0	0	0	0	0	0	0	0	0	0	0	0	0
9501cd989632b6858c0fcf0aa338783c	1904	k__Bacteria	Unassigned	Unassigned	Unassigned	Unassigned	Unassigned	15	0	31	31	194	26	0	247	0	8	21	0	0	0	0	0	0	0	12	194	9	10	0	0	0	0	0	0	0	0	7	0	0	0	0	0	14	151	0	0	0	0
dab985421418bee4f97c6b2d4f9fe2ce	1904	k__Bacteria	p__Proteobacteria	c__Alphaproteobacteria	o__Acetobacterales	f__Acetobacteraceae	Ambiguous_taxa	0	0	0	0	0	13	0	0	0	0	0	0	0	0	0	0	0	0	0	0	0	0	0	0	0	0	0	0	0	0	0	0	0	0	0	0	0	0	0	0	0	0
94c7d9f806c783a814c661a513a0d390	1901	k__Bacteria	p__Proteobacteria	c__Alphaproteobacteria	o__Acetobacterales	f__Acetobacteraceae	g__Komagataeibacter	7	0	92	0	0	0	0	0	42	0	14	0	0	0	0	0	0	0	0	0	0	41	12	0	0	0	0	75	0	0	7	0	0	0	0	0	0	0	15	0	7	0
1a91fd76ae8989a33685b7115e7f1213	1899	k__Bacteria	Unassigned	Unassigned	Unassigned	Unassigned	Unassigned	0	0	0	0	0	0	0	0	0	0	0	0	0	0	0	0	0	0	0	0	0	0	0	0	0	0	104	0	0	0	0	0	0	0	0	0	0	0	8	0	0	0
f924cbd53ce29ad3d2d3029a3de0078c	1897	k__Bacteria	p__Proteobacteria	c__Gammaproteobacteria	o__Betaproteobacteriales	f__Burkholderiaceae	Ambiguous_taxa	0	0	46	0	0	0	0	0	0	0	0	41	0	0	0	0	0	0	0	7	0	0	0	16	56	0	17	0	0	0	0	6	0	0	0	0	0	0	0	0	0	0
7307c8c41fc6732b30062a7ac40d6501	1896	k__Bacteria	Unassigned	Unassigned	Unassigned	Unassigned	Unassigned	0	0	0	0	0	0	0	21	0	0	0	0	0	0	0	0	0	0	0	7	0	0	0	0	0	0	0	0	0	0	0	0	0	0	0	0	0	0	0	0	0	0
307bf16183a0ddd47cbd51739b5bda3b	1896	k__Bacteria	p__Proteobacteria	c__Alphaproteobacteria	o__Rhizobiales	f__Rhizobiaceae	Ambiguous_taxa	0	0	0	0	0	0	0	0	0	0	0	0	0	0	0	0	0	0	0	0	0	0	0	0	0	0	0	0	0	0	0	0	0	0	0	0	0	0	0	0	0	0
8d6c8ce80dad44634f8c2ce2661f7ae2	1895	k__Bacteria	p__Bacteroidetes	c__Bacteroidia	o__Sphingobacteriales	Ambiguous_taxa	Ambiguous_taxa	0	0	0	0	0	0	0	0	0	0	0	0	0	0	0	0	0	0	0	0	0	0	0	0	504	0	0	0	0	0	0	0	0	0	0	0	0	0	0	0	0	0
21cc315e8553b835a27d3eda1581d873	1894	k__Bacteria	Unassigned	Unassigned	Unassigned	Unassigned	Unassigned	0	0	0	0	0	0	0	0	0	0	0	0	0	0	0	0	0	0	0	7	0	0	0	0	0	0	0	0	0	0	0	0	0	0	0	0	0	0	0	0	0	0
eff7bcd74bfdf4fdf32d2871124cddf0	1892	k__Bacteria	Unassigned	Unassigned	Unassigned	Unassigned	Unassigned	0	0	0	0	0	0	0	0	0	0	0	0	0	0	0	0	0	0	0	22	0	0	0	0	0	0	0	0	0	0	0	0	0	0	0	0	0	0	0	0	0	0
134f042a764d3c51b0eeba47e9384fee	1889	k__Bacteria	p__Proteobacteria	c__Gammaproteobacteria	o__Enterobacteriales	f__Enterobacteriaceae	Ambiguous_taxa	0	0	0	0	0	0	0	11	0	0	0	0	0	0	0	0	0	0	25	0	0	0	0	8	0	0	0	0	0	0	0	0	0	1635	0	0	0	0	8	0	0	0
39565600ef8577d43c906e0e0c97bb41	1881	k__Bacteria	p__Proteobacteria	c__Alphaproteobacteria	o__Sphingomonadales	f__Sphingomonadaceae	g__Sphingomonas	0	0	0	0	0	0	0	0	0	0	0	0	0	0	0	0	0	0	0	0	0	0	0	0	0	0	0	0	0	0	0	0	0	0	0	0	0	0	0	0	0	0
af7f217be485c1aedf05302ec953f80f	1878	k__Bacteria	p__Firmicutes	c__Bacilli	o__Lactobacillales	f__Enterococcaceae	g__Enterococcus	0	0	0	0	0	0	0	0	0	0	0	0	0	0	0	0	0	0	0	0	0	0	0	0	0	0	0	0	0	0	0	0	0	0	0	0	0	0	0	0	0	0
20fd1a5dfb89447d9b842ed068cf23a7	1873	k__Bacteria	Unassigned	Unassigned	Unassigned	Unassigned	Unassigned	0	0	0	0	0	0	0	0	0	0	0	0	0	0	0	1417	0	0	0	0	0	0	0	0	0	0	17	0	0	0	0	0	0	194	0	0	0	0	0	0	0	0
75ceba09240c99fe6fd9dddaa07dd1b2	1873	k__Bacteria	p__Proteobacteria	c__Gammaproteobacteria	o__Enterobacteriales	f__Enterobacteriaceae	Ambiguous_taxa	0	0	0	0	0	0	0	0	0	0	0	0	0	0	0	0	0	0	0	0	0	0	0	0	0	0	0	0	0	0	0	0	0	0	0	0	0	0	0	0	0	0
72760521b0cc45b8f45370456de14836	1862	k__Bacteria	Unassigned	Unassigned	Unassigned	Unassigned	Unassigned	0	0	0	0	0	0	0	0	0	0	0	0	0	0	0	0	0	0	0	0	0	0	0	0	0	0	0	0	0	0	0	0	1590	0	0	0	0	0	0	0	0	0
0bb80d815647b19575a889a7c5ec384e	1859	k__Bacteria	p__Proteobacteria	c__Alphaproteobacteria	o__Acetobacterales	f__Acetobacteraceae	g__Gluconobacter	0	0	0	0	7	0	0	54	0	0	0	0	0	0	0	0	0	0	62	30	9	0	0	101	0	0	0	388	0	0	0	0	9	0	0	0	0	286	0	0	0	0
358aeb888ee40c32fef7e2f8a6f1a838	1858	k__Bacteria	Unassigned	Unassigned	Unassigned	Unassigned	Unassigned	0	0	0	0	0	0	0	0	0	0	0	0	0	0	0	1858	0	0	0	0	0	0	0	0	0	0	0	0	0	0	0	0	0	0	0	0	0	0	0	0	0	0
1a2a5ee151da475baa5f4fd93b8987f7	1847	k__Bacteria	p__Proteobacteria	c__Deltaproteobacteria	o__Myxococcales	Ambiguous_taxa	Ambiguous_taxa	0	0	0	0	0	0	0	0	0	0	0	0	0	0	0	0	0	0	0	0	0	0	0	0	0	0	0	0	0	0	0	0	0	0	0	0	0	0	0	0	0	0
ab68aa18eb2b088491a230fae3771444	1843	k__Bacteria	Unassigned	Unassigned	Unassigned	Unassigned	Unassigned	0	0	0	0	0	0	0	0	0	0	0	0	0	0	0	0	0	0	0	0	0	0	0	39	1710	0	0	0	0	0	0	0	0	0	0	0	0	0	0	0	0	0
edf212ddfa43d2fcf36de77d15108a3f	1842	k__Bacteria	p__Proteobacteria	c__Alphaproteobacteria	o__Acetobacterales	f__Acetobacteraceae	Ambiguous_taxa	7	0	108	0	0	0	0	0	28	0	7	0	0	0	0	0	0	0	0	0	0	52	49	0	0	0	0	13	0	0	22	0	0	0	0	0	14	0	38	0	7	0
08fa1ea2c52af6ce6aff0e98c914f547	1839	k__Bacteria	Unassigned	Unassigned	Unassigned	Unassigned	Unassigned	0	0	0	0	0	0	0	0	0	0	0	0	0	0	0	503	0	0	0	0	0	0	0	0	0	0	35	0	0	0	0	0	0	1178	0	0	0	0	0	7	0	0
186a088e7290a8af1c7b91cf0e3787c8	1839	k__Bacteria	Unassigned	Unassigned	Unassigned	Unassigned	Unassigned	0	0	0	0	0	0	0	0	0	0	7	0	0	0	0	0	0	0	0	0	0	0	0	0	0	0	35	0	0	0	0	0	9	11	0	0	0	0	15	0	0	0
0818b439f3ecfd432b0878af8290b4fe	1835	k__Bacteria	p__Proteobacteria	c__Gammaproteobacteria	o__Pseudomonadales	f__Pseudomonadaceae	g__Pseudomonas	0	0	0	0	0	0	0	0	0	0	0	0	0	0	0	0	0	0	0	0	0	0	0	0	0	0	0	0	0	0	0	0	0	0	0	0	0	0	0	0	0	0
736f715cb8d1e359b5ae2bae1b8fbef1	1834	k__Bacteria	p__Proteobacteria	c__Gammaproteobacteria	o__Enterobacteriales	f__Enterobacteriaceae	g__Pectobacterium	0	0	0	0	0	0	0	0	0	0	0	0	0	0	0	0	0	0	0	0	0	0	0	0	0	0	0	0	0	0	0	0	0	0	0	0	0	1475	0	0	0	0
f6707da3b6c592b3012a981c3e676494	1833	k__Bacteria	p__Proteobacteria	c__Alphaproteobacteria	o__Sphingomonadales	f__Sphingomonadaceae	g__Sphingomonas	0	0	0	0	0	0	0	0	14	0	0	0	0	0	0	0	0	0	0	0	0	0	0	0	28	0	0	0	0	0	0	0	0	0	0	0	0	0	0	0	0	0
65d5539dfc26f4ae0b974ee830e649dd	1829	k__Bacteria	p__Bacteroidetes	c__Bacteroidia	o__Sphingobacteriales	f__Sphingobacteriaceae	g__Mucilaginibacter	0	0	0	0	0	0	0	0	0	0	0	0	0	0	0	0	0	0	0	0	0	0	0	16	1766	0	0	0	0	0	0	0	0	0	0	0	0	0	0	0	0	0
995e030c9eedb9c059bf60d148aacd3b	1826	k__Bacteria	Unassigned	Unassigned	Unassigned	Unassigned	Unassigned	0	0	0	0	0	0	0	0	0	0	0	0	0	0	0	0	0	0	0	0	0	0	0	0	0	0	138	0	0	0	0	0	18	0	0	0	0	15	0	0	0	0
9168aaff0592ac77d72e10d87cb63802	1824	k__Bacteria	p__Proteobacteria	c__Alphaproteobacteria	o__Rhizobiales	f__Rhizobiaceae	g__Mesorhizobium	0	0	0	0	0	0	0	0	0	0	0	0	0	0	0	0	0	0	0	0	0	0	0	0	0	0	0	0	0	0	0	0	0	0	0	0	0	0	15	0	0	0
749a13cc206feb8c271db27f7940429e	1817	k__Bacteria	Unassigned	Unassigned	Unassigned	Unassigned	Unassigned	0	0	0	0	7	0	0	0	0	0	0	0	0	0	0	0	0	0	0	0	0	0	0	0	0	0	0	0	0	0	0	0	9	0	0	0	0	0	0	0	0	0
3e7ec3cec7916c2e75a40f78b8369e33	1816	k__Bacteria	Unassigned	Unassigned	Unassigned	Unassigned	Unassigned	0	0	0	0	0	0	20	0	0	0	0	0	0	0	0	0	0	0	0	0	0	0	0	0	0	0	0	0	0	0	0	0	0	0	0	0	0	0	0	0	0	0
7d4cfc139a18fbceab5e4d93bad03284	1816	k__Bacteria	p__Verrucomicrobia	c__Verrucomicrobiae	o__Methylacidiphilales	f__Methylacidiphilaceae	Ambiguous_taxa	0	0	0	0	0	0	0	0	0	0	0	0	0	0	0	0	0	0	0	0	0	0	0	0	0	0	0	0	0	0	0	0	0	0	0	0	0	0	0	0	0	0
c81b16b19330a13b70f40b28ab7f6e69	1809	k__Bacteria	Unassigned	Unassigned	Unassigned	Unassigned	Unassigned	0	0	123	0	0	1222	0	0	14	8	28	0	0	0	0	0	0	0	0	0	0	52	0	0	0	0	0	0	0	0	7	0	18	0	0	0	0	30	8	0	0	15
8b9f06079dabc58230adbc5212df4e1a	1809	k__Bacteria	p__Proteobacteria	c__Alphaproteobacteria	o__Rhizobiales	f__Beijerinckiaceae	Ambiguous_taxa	0	0	0	0	0	0	0	0	0	0	0	0	0	0	0	0	0	0	0	0	0	0	0	0	0	0	0	0	0	0	0	0	0	0	0	0	0	0	0	0	0	0
54b4406b7743dd935c7c2522fae420c7	1809	k__Bacteria	Unassigned	Unassigned	Unassigned	Unassigned	Unassigned	0	0	0	0	0	0	0	0	0	0	0	0	0	0	0	0	0	0	0	0	0	0	0	0	0	0	0	0	0	0	0	0	0	0	0	0	0	0	0	0	0	0
cf46d3df3eb816899a6c81f69dcb46d4	1808	k__Bacteria	Unassigned	Unassigned	Unassigned	Unassigned	Unassigned	0	0	0	0	0	0	0	0	0	0	91	14	0	0	0	0	0	0	0	7	9	0	0	0	0	0	276	38	0	0	0	0	0	0	0	0	0	0	0	0	0	15
909e01b32d494fd1eb54176536ca6ecd	1805	k__Bacteria	Unassigned	Unassigned	Unassigned	Unassigned	Unassigned	0	0	0	0	0	0	39	0	0	0	0	0	0	0	0	0	0	0	0	0	0	0	0	8	28	0	0	0	0	0	0	0	0	0	0	0	0	0	0	0	0	0
9f11ab92ef3f5d68f641be590b169f96	1803	k__Bacteria	Unassigned	Unassigned	Unassigned	Unassigned	Unassigned	0	0	0	0	0	0	0	0	0	0	0	0	0	0	0	0	0	0	0	0	0	0	0	0	0	1786	0	0	0	0	0	0	0	0	0	0	0	0	0	0	0	0
a5dbdc3067d11add51ef9be964ba57e8	1797	k__Bacteria	Unassigned	Unassigned	Unassigned	Unassigned	Unassigned	0	0	0	0	0	0	0	0	1785	0	0	0	0	0	0	0	0	0	12	0	0	0	0	0	0	0	0	0	0	0	0	0	0	0	0	0	0	0	0	0	0	0
d82ab7b3446c40e287a2ac6837ec70b6	1796	k__Bacteria	Unassigned	Unassigned	Unassigned	Unassigned	Unassigned	0	0	0	0	0	0	0	0	0	0	0	0	0	0	0	0	0	0	0	0	0	0	0	0	0	0	0	0	0	0	0	0	0	0	0	0	0	0	0	0	0	0
d1aabdeb9f53739c189981e8a5e8b56f	1794	k__Bacteria	p__Verrucomicrobia	c__Verrucomicrobiae	o__Verrucomicrobiales	f__Verrucomicrobiaceae	g__Prosthecobacter	0	0	0	0	0	0	0	0	0	0	0	0	0	0	0	0	0	0	0	0	0	0	0	0	1794	0	0	0	0	0	0	0	0	0	0	0	0	0	0	0	0	0
3dbcde6f2ec85f4f432f349fc2403efb	1791	k__Bacteria	Unassigned	Unassigned	Unassigned	Unassigned	Unassigned	0	0	0	0	0	0	0	0	0	0	0	0	0	0	0	0	0	0	0	0	0	0	0	0	0	0	0	0	0	0	0	0	0	0	0	0	0	0	0	0	0	0
517076a7b04f131c764ecb5c48ec2f42	1790	k__Bacteria	Unassigned	Unassigned	Unassigned	Unassigned	Unassigned	0	0	0	0	0	0	1790	0	0	0	0	0	0	0	0	0	0	0	0	0	0	0	0	0	0	0	0	0	0	0	0	0	0	0	0	0	0	0	0	0	0	0
447f0f87d15041579eb7ba588f288942	1789	k__Bacteria	p__Bacteroidetes	c__Bacteroidia	o__Cytophagales	f__Microscillaceae	g__Chryseolinea	0	0	0	0	0	0	0	0	0	0	0	0	0	0	0	0	0	0	0	0	0	0	0	0	0	0	0	0	0	0	0	0	0	0	0	0	0	0	0	0	0	0
053e0eec63112b1f8e3b44a903bbe7f0	1788	k__Bacteria	Unassigned	Unassigned	Unassigned	Unassigned	Unassigned	0	0	0	0	0	0	0	0	0	0	0	0	0	0	0	0	0	0	312	15	0	0	0	1241	0	0	0	0	0	0	0	0	0	0	0	0	0	0	0	0	0	0
c07e5f9b5714e3d15473325041d62468	1780	k__Bacteria	Unassigned	Unassigned	Unassigned	Unassigned	Unassigned	0	0	0	0	0	0	0	0	0	0	0	0	0	0	0	0	0	0	0	0	0	0	0	0	28	0	0	0	0	0	0	0	0	0	0	0	0	0	0	0	0	0
f21669e9236cfbada0a0811190f89ddf	1775	k__Bacteria	p__Verrucomicrobia	c__Verrucomicrobiae	o__Chthoniobacterales	f__Chthoniobacteraceae	g__Chthoniobacter	0	0	0	0	0	0	0	0	0	0	0	0	0	0	0	0	0	0	0	0	0	0	0	0	0	0	0	0	0	0	0	0	0	0	0	0	0	0	0	0	0	0
32ea04180cbc1936fe68925d7dfdeb66	1770	k__Bacteria	p__Actinobacteria	c__Actinobacteria	o__Micrococcales	f__Microbacteriaceae	Ambiguous_taxa	0	0	0	0	0	0	0	0	0	0	0	0	0	0	0	0	0	0	0	0	0	0	0	0	0	0	0	0	0	0	0	0	0	0	0	0	0	0	0	0	0	0
710dd2d003e32819a460e698f4672adc	1763	k__Bacteria	p__Bacteroidetes	c__Bacteroidia	o__Chitinophagales	f__Chitinophagaceae	Ambiguous_taxa	0	0	0	0	0	0	0	0	0	0	0	0	0	0	0	0	0	0	0	0	0	0	0	8	28	0	0	0	0	0	0	0	0	0	0	0	0	0	0	0	0	0
210ad210a57afe20dac95bc6b07c8980	1762	k__Bacteria	Unassigned	Unassigned	Unassigned	Unassigned	Unassigned	0	0	0	0	0	0	0	0	0	0	0	0	0	0	0	0	0	0	0	0	0	0	0	0	0	0	0	0	0	0	0	0	0	0	0	0	0	0	0	0	0	0
12db89555c7c1a07eb088a703dd0ec73	1762	k__Bacteria	Unassigned	Unassigned	Unassigned	Unassigned	Unassigned	0	0	0	0	0	0	0	0	0	0	0	0	0	0	0	0	0	0	0	0	0	0	0	0	0	0	0	0	0	0	0	0	0	0	0	0	0	0	0	0	0	0
b2b05719985992ac2bf1c259c8dcc1ef	1759	k__Bacteria	Unassigned	Unassigned	Unassigned	Unassigned	Unassigned	7	0	46	0	13	0	0	0	0	0	21	0	0	0	0	0	0	0	0	0	0	0	0	0	0	0	0	0	0	0	0	0	18	0	0	0	0	0	0	0	0	0
b7280de980e82a229d7a6c7e60e4c495	1754	k__Bacteria	Unassigned	Unassigned	Unassigned	Unassigned	Unassigned	0	0	77	0	0	0	0	0	0	0	0	0	0	0	0	0	0	0	0	0	0	0	0	0	112	16	0	0	0	0	0	0	0	0	0	0	0	0	0	0	0	0
83016c06c3e088d22a1f0554e5d75adf	1753	k__Bacteria	Unassigned	Unassigned	Unassigned	Unassigned	Unassigned	0	0	0	0	0	0	0	0	0	0	0	0	0	0	0	0	0	0	0	0	0	0	0	0	0	0	0	0	0	0	0	0	0	0	0	0	0	0	0	0	0	0
dcfe5ca5f65c0476bf67911e1cf376be	1746	k__Bacteria	Unassigned	Unassigned	Unassigned	Unassigned	Unassigned	0	0	0	0	0	0	0	0	0	0	0	0	0	0	0	0	0	0	0	0	0	0	12	0	0	0	0	0	0	0	0	0	0	0	0	0	0	0	0	0	1734	0
aba8c17e313c37c938998554292445ba	1745	k__Bacteria	p__Proteobacteria	c__Gammaproteobacteria	o__Betaproteobacteriales	f__Burkholderiaceae	g__Janthinobacterium	0	0	0	0	0	0	0	0	0	0	0	0	0	0	0	0	0	0	0	0	0	0	0	0	0	0	0	0	0	0	0	13	0	0	0	0	0	0	0	0	0	0
5ca5c2c9faaa0c92a01b9d2e33d9f58d	1742	k__Bacteria	Unassigned	Unassigned	Unassigned	Unassigned	Unassigned	0	0	0	0	0	0	0	0	0	0	0	0	0	0	0	1314	0	0	0	0	0	0	0	0	0	0	0	0	0	0	0	0	0	194	0	0	0	0	0	0	0	0
bda6bff0438c0ec7747fd32ba6d1251b	1742	k__Bacteria	p__Actinobacteria	c__Actinobacteria	o__Micrococcales	f__Microbacteriaceae	g__Microbacterium	0	0	0	0	0	0	0	0	0	0	0	0	0	0	0	0	0	0	0	0	0	0	0	0	0	0	0	0	0	0	0	0	0	0	0	0	0	0	0	0	0	0
3919ce638a1ce4bac5b737d637717624	1741	k__Bacteria	p__Proteobacteria	c__Alphaproteobacteria	o__Sphingomonadales	f__Sphingomonadaceae	g__Sphingobium	0	0	0	0	0	0	0	0	0	0	0	0	0	0	0	0	0	0	0	0	0	0	0	0	112	0	0	0	0	0	0	0	0	0	0	0	0	0	0	0	0	0
6d4583ad9519b46b23c2d9a3a426ef8e	1733	k__Bacteria	Unassigned	Unassigned	Unassigned	Unassigned	Unassigned	0	0	0	0	0	0	0	0	0	0	0	0	0	0	0	0	0	0	0	1733	0	0	0	0	0	0	0	0	0	0	0	0	0	0	0	0	0	0	0	0	0	0
febc4a17d6dabd43e2013b8f995747a4	1733	k__Bacteria	p__Proteobacteria	c__Gammaproteobacteria	o__Betaproteobacteriales	f__Nitrosomonadaceae	Ambiguous_taxa	0	0	0	0	0	0	0	0	0	0	0	0	0	0	0	0	0	0	0	0	0	0	0	0	0	0	0	0	0	0	0	0	0	0	0	0	0	0	0	0	0	0
ae7fe914bfabee1cf89238b6717c98b4	1731	k__Bacteria	p__Proteobacteria	c__Alphaproteobacteria	o__Acetobacterales	f__Acetobacteraceae	g__Acidiphilium	0	0	0	0	0	0	0	0	0	0	0	0	0	0	0	0	0	0	0	0	0	0	0	0	0	0	0	0	0	0	0	0	0	0	0	0	0	0	0	0	0	0
6605a906b5d5a41f842c41d12536a32a	1725	k__Bacteria	p__Proteobacteria	c__Gammaproteobacteria	o__Pseudomonadales	f__Pseudomonadaceae	g__Pseudomonas	0	0	0	0	0	0	0	0	0	0	0	0	0	0	0	0	0	0	0	0	0	0	0	0	0	0	0	0	0	0	0	0	0	0	0	0	0	0	0	0	0	0
93b230a733e90219d827c728988de51b	1725	k__Bacteria	p__Proteobacteria	c__Gammaproteobacteria	o__Enterobacteriales	f__Enterobacteriaceae	g__Serratia	0	0	0	0	0	0	0	0	0	0	0	0	0	0	0	0	0	0	0	0	0	0	0	0	0	0	0	0	0	0	0	0	0	0	0	0	0	0	0	0	0	0
8e2ada998b16cff849a7bc559d4a3e34	1725	k__Bacteria	p__Proteobacteria	c__Gammaproteobacteria	o__Betaproteobacteriales	f__Rhodocyclaceae	Ambiguous_taxa	0	0	0	0	0	0	0	0	0	0	0	0	0	0	0	0	0	0	0	0	0	0	0	0	56	0	0	0	0	0	0	0	0	0	0	0	0	0	0	0	0	0
fd4ccfdde76b0d3a545a6228a623497d	1721	k__Bacteria	Unassigned	Unassigned	Unassigned	Unassigned	Unassigned	0	0	0	0	0	0	0	0	0	0	0	0	0	0	0	0	0	0	0	0	0	0	0	0	0	0	0	0	0	0	0	0	0	0	0	0	0	0	0	0	0	0
cd59a82ca650aac3f2b1f729542ba8e6	1720	k__Bacteria	Unassigned	Unassigned	Unassigned	Unassigned	Unassigned	0	0	0	0	0	0	0	0	0	0	0	0	0	0	0	0	0	0	0	0	0	0	0	0	0	0	0	0	0	0	0	0	0	0	0	0	0	0	0	0	0	0
e84f6c58b433967ccd2a68178d62e938	1713	k__Bacteria	p__Actinobacteria	c__Actinobacteria	o__Corynebacteriales	f__Mycobacteriaceae	g__Mycobacterium	0	0	0	0	0	0	0	0	0	0	0	0	0	0	0	0	0	0	0	0	0	0	0	0	0	0	0	0	0	0	0	0	0	0	0	0	0	0	0	0	0	0
235d147e212b434cbd78e34a9fac31ca	1710	k__Bacteria	p__Bacteroidetes	c__Bacteroidia	o__Sphingobacteriales	f__Sphingobacteriaceae	g__Mucilaginibacter	0	0	0	0	0	0	0	0	0	0	0	0	0	0	0	0	0	0	0	0	0	0	0	0	1710	0	0	0	0	0	0	0	0	0	0	0	0	0	0	0	0	0
e3bca8ad28ea665d01f232f08708c244	1710	k__Bacteria	Unassigned	Unassigned	Unassigned	Unassigned	Unassigned	0	0	0	0	0	0	0	0	0	0	0	0	0	0	0	0	0	0	0	0	0	0	0	0	1710	0	0	0	0	0	0	0	0	0	0	0	0	0	0	0	0	0
aba7cb19fe6a53014484f33960925cb6	1706	k__Bacteria	Unassigned	Unassigned	Unassigned	Unassigned	Unassigned	0	0	0	0	0	0	0	0	0	0	0	0	0	0	0	0	0	0	0	0	0	0	0	0	0	0	0	0	0	0	0	0	0	0	0	0	1706	0	0	0	0	0
9b5f7eda14c6b94c1548dca452a2d6b2	1703	k__Bacteria	Unassigned	Unassigned	Unassigned	Unassigned	Unassigned	0	0	0	0	0	0	0	0	0	0	0	0	0	0	0	0	0	0	0	0	0	0	0	0	0	0	0	0	0	0	0	0	0	0	0	0	0	0	0	0	0	0
61285a7dfb70f55101cc34a9012e3bc7	1702	k__Bacteria	p__Actinobacteria	c__Actinobacteria	o__Propionibacteriales	f__Nocardioidaceae	g__Nocardioides	0	0	0	0	0	0	0	0	0	0	0	0	0	0	0	0	0	0	0	0	0	0	0	0	0	0	0	0	0	0	0	0	0	0	0	0	0	0	0	0	0	0
2532c58aee020803d9dfc8a2056cecc4	1700	k__Bacteria	p__Proteobacteria	c__Alphaproteobacteria	o__Rhizobiales	f__Rhizobiaceae	Ambiguous_taxa	0	0	0	0	0	0	0	0	0	0	0	0	0	0	0	0	0	0	0	0	0	0	0	8	1205	0	0	0	0	0	0	0	0	0	0	0	0	0	0	0	0	0
73fcf5ea57059ebc9058bd54052d0318	1700	k__Bacteria	p__Actinobacteria	c__Actinobacteria	o__Micrococcales	f__Microbacteriaceae	Ambiguous_taxa	0	0	0	0	0	0	0	0	0	0	0	0	0	0	0	0	0	0	0	0	0	0	0	0	0	0	0	0	0	0	0	0	0	0	0	0	0	0	0	0	0	0
ff6436fd472123d24875d4ad2f1694d6	1693	k__Bacteria	p__Proteobacteria	c__Alphaproteobacteria	o__Acetobacterales	f__Acetobacteraceae	g__Komagataeibacter	0	0	62	0	0	13	0	0	0	0	7	0	0	0	0	0	0	0	12	0	0	73	12	0	0	0	0	0	0	0	15	0	0	0	0	0	28	0	31	0	0	0
0cddea2d477df189f83d6976f827eab5	1692	k__Bacteria	p__Proteobacteria	c__Alphaproteobacteria	o__Acetobacterales	f__Acetobacteraceae	g__Gluconobacter	0	0	0	0	7	0	0	0	0	0	14	0	0	0	0	0	0	0	0	0	0	0	0	0	0	0	0	0	0	0	0	0	0	0	0	0	0	0	0	0	0	0
cc3972883fd7f6156ba7a61c2172183b	1691	k__Bacteria	p__Proteobacteria	c__Alphaproteobacteria	o__Sphingomonadales	f__Sphingomonadaceae	g__Sphingomonas	0	0	0	0	0	0	0	0	0	0	0	0	0	0	0	0	0	0	0	0	0	0	0	0	0	0	0	0	0	0	0	0	0	0	0	0	0	0	0	0	0	0
b73e818154623d98760bb22c6f9fec0d	1690	k__Bacteria	Unassigned	Unassigned	Unassigned	Unassigned	Unassigned	0	0	0	0	0	0	0	0	0	0	0	0	0	0	0	0	0	0	0	0	0	0	0	8	1682	0	0	0	0	0	0	0	0	0	0	0	0	0	0	0	0	0
41af97233c149a400ddfb577ce5b7dd8	1688	k__Bacteria	Unassigned	Unassigned	Unassigned	Unassigned	Unassigned	0	0	0	0	0	0	0	0	0	0	0	0	0	0	0	0	0	0	0	0	9	0	0	0	0	0	17	0	0	0	0	1608	0	0	0	0	0	0	0	0	0	0
fa0d75f0ef4d2d364a445ff0240a3b82	1687	k__Bacteria	p__Proteobacteria	c__Alphaproteobacteria	o__Rhizobiales	f__Beijerinckiaceae	Ambiguous_taxa	0	0	0	0	0	0	1515	0	0	0	0	138	0	0	0	0	0	0	0	7	0	0	0	16	0	0	0	0	0	0	0	0	0	0	0	0	0	0	0	0	0	0
8e89b051442dfb30be5a1a24b09b9fb9	1684	k__Bacteria	p__Proteobacteria	c__Gammaproteobacteria	o__Betaproteobacteriales	f__Burkholderiaceae	g__Rhodoferax	0	0	0	0	0	0	0	0	0	0	0	0	0	0	0	0	0	0	0	0	0	0	0	31	448	0	0	0	0	0	0	0	0	0	0	0	0	0	0	0	0	0
425097545ed17cad99f8bf94b86708b9	1683	k__Bacteria	p__Proteobacteria	c__Alphaproteobacteria	o__Acetobacterales	f__Acetobacteraceae	g__Acidiphilium	0	0	0	0	0	0	1672	0	0	0	0	0	0	0	0	0	0	0	0	0	0	0	0	0	0	0	0	0	0	0	0	0	0	0	0	0	0	0	0	0	0	0
af45a9f6b1cdd51c4ff23d2ff64a232b	1682	k__Bacteria	p__Proteobacteria	c__Alphaproteobacteria	o__Sphingomonadales	f__Sphingomonadaceae	g__Sphingomonas	0	0	0	0	0	0	0	0	0	0	0	0	0	0	0	0	0	0	0	0	0	0	0	0	0	0	0	0	0	0	0	0	0	0	0	0	0	0	0	0	0	0
a1f66e739e82d1d7915468992a3bd5df	1681	k__Bacteria	Unassigned	Unassigned	Unassigned	Unassigned	Unassigned	0	0	0	0	0	0	0	0	0	0	0	0	0	0	0	0	0	0	0	0	0	0	0	0	0	0	0	0	0	0	0	0	0	0	0	0	0	0	0	0	0	0
a8b1b1f7e04c29f1abe2cdf96ed8274a	1678	k__Bacteria	Unassigned	Unassigned	Unassigned	Unassigned	Unassigned	0	0	1678	0	0	0	0	0	0	0	0	0	0	0	0	0	0	0	0	0	0	0	0	0	0	0	0	0	0	0	0	0	0	0	0	0	0	0	0	0	0	0
be5a0629ab168a6df6335812dbbd7abb	1672	k__Bacteria	Unassigned	Unassigned	Unassigned	Unassigned	Unassigned	0	0	0	0	0	0	0	0	0	0	0	0	0	0	0	0	0	0	0	0	0	0	0	0	0	1672	0	0	0	0	0	0	0	0	0	0	0	0	0	0	0	0
9b064661b515017d4c4458c71fb5b5eb	1669	k__Bacteria	Unassigned	Unassigned	Unassigned	Unassigned	Unassigned	0	0	0	0	0	0	0	0	0	0	0	0	0	0	0	0	0	0	0	0	0	0	0	0	0	0	0	0	0	0	0	0	0	0	0	0	0	0	0	0	0	0
3dd6c0a397cfb2dc88d96f546d4d44f4	1669	k__Bacteria	p__Verrucomicrobia	c__Verrucomicrobiae	o__Pedosphaerales	f__Pedosphaeraceae	Ambiguous_taxa	0	0	0	0	0	0	0	0	0	0	0	0	0	0	0	0	0	0	0	0	0	0	0	0	0	0	0	0	0	0	0	0	0	0	0	0	0	0	0	0	0	0
7ed8c51116e3f298bcdca464f5098070	1669	k__Bacteria	Unassigned	Unassigned	Unassigned	Unassigned	Unassigned	0	0	0	0	0	0	0	0	0	0	0	0	0	0	0	0	0	0	0	0	0	0	0	0	0	0	0	0	0	0	0	0	0	0	0	0	0	0	0	0	0	0
84cf80f9de93a9b1b6f155a3440e82d0	1666	k__Bacteria	p__Bacteroidetes	c__Bacteroidia	o__Cytophagales	f__Spirosomaceae	g__Dyadobacter	0	0	0	0	0	0	0	0	0	0	0	0	0	0	0	0	0	0	0	0	0	0	0	0	1401	0	0	0	0	0	0	0	0	0	0	0	0	0	0	0	0	0
7549b70b32fc6c20236411387c1bc9cd	1663	k__Bacteria	Unassigned	Unassigned	Unassigned	Unassigned	Unassigned	0	0	0	0	0	0	0	0	14	0	0	0	0	0	0	0	0	0	0	0	0	0	0	0	28	0	0	0	0	0	0	0	0	0	0	0	0	0	8	0	0	0
43013e7a810f9b3be3a3c1548acd337a	1663	k__Bacteria	Unassigned	Unassigned	Unassigned	Unassigned	Unassigned	0	0	0	0	0	0	0	0	0	0	0	0	0	0	0	0	0	0	0	0	0	0	0	0	0	0	0	0	0	0	0	0	0	11	0	0	0	0	15	0	0	0
533e983068538d03d0d4a2677acfa17d	1661	k__Bacteria	p__Proteobacteria	c__Alphaproteobacteria	o__Rhizobiales	f__Rhizobiaceae	g__Mesorhizobium	0	0	0	0	0	0	0	0	0	0	0	0	0	0	0	0	0	0	0	0	0	0	0	0	0	0	0	0	0	0	0	0	0	0	0	0	0	0	0	0	0	0
9d071c45a747933fe824f92a09d1c4fc	1660	k__Bacteria	Unassigned	Unassigned	Unassigned	Unassigned	Unassigned	0	0	0	0	0	0	0	0	56	0	0	0	0	0	0	0	0	0	0	0	0	0	0	0	0	0	0	0	0	0	0	0	0	0	0	0	0	0	0	0	0	0
104b3e781cf2f3e5f335898684a5f472	1660	k__Bacteria	p__Cyanobacteria	c__Oxyphotobacteria	o__Chloroplast	Ambiguous_taxa	Ambiguous_taxa	0	0	0	0	0	0	0	0	0	0	0	0	0	0	0	0	0	0	0	0	0	0	0	0	28	0	0	0	0	0	0	0	0	0	0	0	0	0	0	0	0	0
8ba58ec4855a6da21fb02d05b913e6d8	1659	k__Bacteria	p__Proteobacteria	c__Gammaproteobacteria	o__Pseudomonadales	f__Pseudomonadaceae	g__Pseudomonas	0	0	0	0	0	0	0	0	0	0	0	0	0	0	0	0	0	0	0	0	0	0	0	0	0	0	0	0	0	0	0	0	0	0	0	0	0	0	0	0	0	0
dbb2313ff0ff7d3e938e84fa20772963	1659	k__Bacteria	p__Proteobacteria	c__Alphaproteobacteria	o__Acetobacterales	f__Acetobacteraceae	g__Roseomonas	0	0	0	0	0	0	0	0	0	0	0	0	0	0	0	0	0	0	0	0	0	0	0	0	0	0	0	0	0	0	0	0	0	0	0	0	0	0	0	0	0	0
97ce14dad683c7feaecba415eabb05a9	1659	k__Bacteria	Unassigned	Unassigned	Unassigned	Unassigned	Unassigned	0	0	0	0	0	0	0	0	0	0	0	0	0	0	0	0	0	0	0	0	0	0	0	0	0	0	0	0	0	0	0	0	0	0	0	0	0	0	0	0	0	0
d364f7b7ebc324b996039433e001a6a5	1656	k__Bacteria	Unassigned	Unassigned	Unassigned	Unassigned	Unassigned	0	0	0	0	0	0	0	0	0	0	0	0	0	0	0	0	0	0	0	0	0	0	0	0	0	0	0	0	0	0	0	0	0	0	0	0	0	0	0	0	0	0
7f82e6a2ece181b495032c5150794700	1652	k__Bacteria	Unassigned	Unassigned	Unassigned	Unassigned	Unassigned	0	0	0	0	0	0	0	0	0	0	14	0	0	0	0	0	0	0	0	0	9	0	0	0	0	0	0	0	0	0	0	0	0	0	0	0	0	0	0	0	0	0
e311d3f69c3425c96a683f6f1f6810d0	1651	k__Bacteria	p__Proteobacteria	c__Gammaproteobacteria	o__Pseudomonadales	f__Pseudomonadaceae	g__Pseudomonas	0	0	0	0	0	0	0	0	0	0	0	0	0	0	0	0	0	0	0	0	0	0	0	0	0	49	0	0	0	0	0	0	0	0	0	0	0	0	0	0	0	0
b0cfa9b29e218e8453c975dd6559d25e	1651	k__Bacteria	p__Actinobacteria	c__Actinobacteria	o__Corynebacteriales	f__Nocardiaceae	g__Rhodococcus	0	0	0	0	0	0	0	0	0	0	0	0	0	0	0	0	0	0	0	0	0	0	0	0	0	0	0	0	0	0	0	0	0	0	0	0	0	0	0	0	0	0
1a92722547b385dfa1b0b2df156a2bd2	1646	k__Bacteria	p__Proteobacteria	c__Gammaproteobacteria	o__Pseudomonadales	f__Pseudomonadaceae	g__Pseudomonas	0	0	0	0	0	0	0	0	0	0	0	0	0	0	0	0	0	0	0	0	0	0	0	0	0	0	0	0	0	0	0	0	0	0	0	0	0	0	0	0	0	0
b0a3dfbba7471c96bf3c0a8b18c20c87	1642	k__Bacteria	p__Proteobacteria	c__Alphaproteobacteria	o__Sphingomonadales	f__Sphingomonadaceae	g__Sphingomonas	0	0	0	0	0	0	0	0	0	0	0	0	0	0	0	0	0	0	0	0	0	0	0	0	28	0	0	0	0	0	0	0	0	0	0	0	0	0	0	0	0	0
58c0d7aa2e83c6e54161141ebd8c6162	1642	k__Bacteria	p__Proteobacteria	c__Alphaproteobacteria	o__Rhizobiales	f__Xanthobacteraceae	g__Bradyrhizobium	0	0	0	0	0	0	0	0	0	0	0	0	0	0	0	0	0	0	0	0	0	0	0	0	0	0	0	0	0	0	0	0	0	0	0	0	0	0	0	0	0	0
a9530c07db1e16ea6dfe3bfaa6db998a	1638	k__Bacteria	Unassigned	Unassigned	Unassigned	Unassigned	Unassigned	0	0	0	0	0	0	0	0	0	0	0	0	0	0	0	0	0	0	50	0	0	0	0	23	0	0	0	0	0	0	0	0	0	1338	0	0	0	0	0	0	0	0
adfa6a04030d9180c1a3ed1f5b7d5b16	1638	k__Bacteria	p__Proteobacteria	c__Alphaproteobacteria	o__Paracaedibacterales	f__Paracaedibacteraceae	Ambiguous_taxa	0	0	0	0	0	0	0	0	0	0	0	0	0	0	0	0	0	0	0	0	0	0	0	0	0	0	0	0	0	0	0	0	0	0	0	0	0	0	0	0	0	0
e4b7b255e367fadde7f009f01a33a6c7	1634	k__Bacteria	p__Bacteroidetes	c__Bacteroidia	o__Chitinophagales	f__Chitinophagaceae	g__Filimonas	0	0	0	0	0	0	0	0	0	0	0	0	0	0	0	0	0	0	0	0	0	0	0	0	0	0	0	0	0	0	0	0	0	0	0	0	0	0	0	0	0	0
0fb30f627c99b6005116e8513d4f655d	1631	k__Bacteria	Unassigned	Unassigned	Unassigned	Unassigned	Unassigned	0	0	31	0	0	0	0	0	0	0	0	0	0	0	0	0	0	0	12	0	0	0	0	0	0	0	0	0	0	0	0	0	53	423	0	0	0	0	0	0	0	0
8e72ff6d3bc7e23232f2bfe6da1f706c	1626	k__Bacteria	Unassigned	Unassigned	Unassigned	Unassigned	Unassigned	0	0	0	0	0	0	0	0	0	0	0	0	0	0	0	0	0	0	0	0	0	0	0	0	28	0	0	0	0	0	0	0	0	0	0	0	0	0	0	0	0	0
5caafeb87ad56613f833ea4f3beda8c4	1622	k__Bacteria	Unassigned	Unassigned	Unassigned	Unassigned	Unassigned	0	0	0	0	0	0	0	0	0	0	0	0	0	0	0	0	0	0	0	0	0	0	0	0	0	0	0	0	0	0	0	0	0	0	0	0	0	0	0	0	0	0
06246b7e486f2e639f5854cfa8da0179	1620	k__Bacteria	Unassigned	Unassigned	Unassigned	Unassigned	Unassigned	0	0	0	0	0	0	0	0	0	0	0	0	0	0	0	0	0	0	0	0	0	0	0	0	0	0	0	0	0	0	0	0	0	0	0	0	0	0	0	0	0	0
0305f753d2017a4357e0be9ac3d0461a	1620	k__Bacteria	p__Actinobacteria	c__Actinobacteria	o__Frankiales	f__Nakamurellaceae	g__Nakamurella	0	0	0	0	0	0	0	0	0	0	0	0	0	0	0	0	0	0	0	0	0	0	0	0	0	0	0	0	0	0	0	0	0	0	0	0	0	0	0	0	0	0
55c28d4ad49fd20fefc85079e8003696	1617	k__Bacteria	p__Bacteroidetes	c__Bacteroidia	o__Cytophagales	f__Microscillaceae	Ambiguous_taxa	0	0	0	0	0	0	0	0	0	0	0	0	0	0	0	0	0	0	0	0	0	0	0	0	0	0	0	0	0	0	0	0	0	0	0	0	0	0	0	0	0	0
39e736a09dd3088f06b886bbf3875ab2	1610	k__Bacteria	Unassigned	Unassigned	Unassigned	Unassigned	Unassigned	0	0	0	0	0	0	0	0	0	0	0	0	0	0	0	0	0	0	0	0	0	0	0	0	0	0	0	0	0	0	0	0	0	0	0	0	0	0	0	0	0	0
8523fe646e3fca871862339f383dcb1a	1602	k__Bacteria	Unassigned	Unassigned	Unassigned	Unassigned	Unassigned	0	0	0	0	0	0	0	0	0	0	0	0	0	0	0	0	0	0	0	0	0	0	0	0	0	0	0	0	0	0	0	0	0	0	0	0	0	0	0	0	0	0
2e5ced43441517811abe5ece33e7d1ba	1599	k__Bacteria	p__Bacteroidetes	c__Bacteroidia	o__Sphingobacteriales	f__Sphingobacteriaceae	g__Mucilaginibacter	0	0	0	0	0	0	0	0	0	0	0	0	0	0	0	0	0	0	0	0	0	0	0	0	0	0	0	0	0	0	0	0	0	0	0	0	0	0	0	0	0	0
1d24cbaabe9af30e58ca68b6e8c30647	1596	k__Bacteria	Unassigned	Unassigned	Unassigned	Unassigned	Unassigned	0	0	0	0	0	0	0	0	0	0	0	0	0	0	0	0	0	0	0	0	0	0	0	0	0	0	0	0	0	0	0	0	0	0	0	0	0	0	0	0	0	0
fbe28c688ab1eaf97b13ab4397343c10	1596	k__Bacteria	Unassigned	Unassigned	Unassigned	Unassigned	Unassigned	0	0	0	0	0	0	0	0	0	0	0	0	0	0	0	0	0	0	0	0	0	0	0	0	0	0	0	0	0	0	0	0	0	0	0	0	0	0	0	0	0	0
518c433e940049e2e0ae1751d2dead5d	1596	k__Bacteria	p__Proteobacteria	c__Deltaproteobacteria	o__Myxococcales	f__Nannocystaceae	g__Nannocystis	0	0	0	0	0	0	0	0	0	0	0	0	0	0	0	0	0	0	0	0	0	0	0	0	0	0	0	0	0	0	0	0	0	0	0	0	0	0	0	0	0	0
e7554af2be9b20433a5e0c4644b2d2cf	1593	k__Bacteria	Unassigned	Unassigned	Unassigned	Unassigned	Unassigned	0	0	0	0	0	0	0	0	0	0	0	0	0	0	0	0	0	0	0	0	0	0	0	0	0	0	0	0	0	0	0	0	0	0	0	0	0	0	0	0	0	0
131602fce068c1fb418224e351fc162b	1590	k__Bacteria	Unassigned	Unassigned	Unassigned	Unassigned	Unassigned	0	0	0	0	0	0	0	0	267	0	0	0	0	0	0	0	0	0	0	0	0	0	0	0	0	0	0	0	0	0	0	0	0	23	0	0	0	15	0	20	57	0
fe19ea16d8ee2caaa38c6d3574f2fe4c	1590	k__Bacteria	p__Proteobacteria	c__Gammaproteobacteria	o__Pseudomonadales	f__Moraxellaceae	g__Acinetobacter	0	0	0	0	0	0	0	0	0	0	0	0	0	0	0	0	0	0	0	0	0	0	0	0	0	1590	0	0	0	0	0	0	0	0	0	0	0	0	0	0	0	0
9027689c89d3f9433a55f19816d687f6	1590	k__Bacteria	Unassigned	Unassigned	Unassigned	Unassigned	Unassigned	0	0	0	0	0	0	0	0	0	0	0	0	0	0	0	0	0	0	0	0	0	0	0	0	0	0	0	0	0	0	0	0	0	0	0	0	0	0	0	0	0	0
151a56409b2de719033b16ee5541629c	1590	k__Bacteria	p__Proteobacteria	c__Alphaproteobacteria	o__Caulobacterales	f__Caulobacteraceae	Ambiguous_taxa	0	0	0	0	0	0	0	0	0	0	0	0	0	0	0	0	0	0	0	0	0	0	0	0	0	0	0	0	0	0	0	0	0	0	0	0	0	0	0	0	0	0
7719b0c07387d2f45e9d53bdad373b2a	1590	k__Bacteria	p__Actinobacteria	c__Actinobacteria	o__Frankiales	f__Sporichthyaceae	Ambiguous_taxa	0	0	0	0	0	0	0	0	0	0	0	0	0	0	0	0	0	0	0	0	0	0	0	0	0	0	0	0	0	0	0	0	0	0	0	0	0	0	0	0	0	0
bebcb5f8cbd51d730e5ce3c1a88abbdb	1576	k__Bacteria	Unassigned	Unassigned	Unassigned	Unassigned	Unassigned	0	0	0	0	0	0	0	0	0	0	0	0	0	0	0	0	0	0	0	0	0	0	0	0	0	0	0	0	0	0	0	0	0	0	0	0	0	0	0	0	0	0
2680d9b1c62600159b09dc068f5d420c	1576	k__Bacteria	p__Bacteroidetes	c__Bacteroidia	o__Bacteroidales	f__Prolixibacteraceae	Ambiguous_taxa	0	0	0	0	0	0	0	0	0	0	0	0	0	0	0	0	0	0	0	0	0	0	0	0	0	0	0	0	0	0	0	0	0	0	0	0	0	0	0	0	0	0
f317ec2c4f84afac27168fd56bf733c3	1576	k__Bacteria	Unassigned	Unassigned	Unassigned	Unassigned	Unassigned	0	0	0	0	0	0	0	0	0	0	0	0	0	0	0	0	0	0	0	0	0	0	0	0	0	0	0	0	0	0	0	0	0	0	0	0	0	0	0	0	0	0
7d5da02e746c043853ad8fb95013d206	1570	k__Bacteria	Unassigned	Unassigned	Unassigned	Unassigned	Unassigned	0	0	0	0	0	0	0	0	0	0	0	0	0	0	0	0	0	0	0	0	0	0	0	0	0	0	0	0	0	0	0	0	0	0	0	0	0	0	0	0	0	0
8642d1cc2864bca18b1382bd28b34f1e	1564	k__Bacteria	Unassigned	Unassigned	Unassigned	Unassigned	Unassigned	0	0	0	0	0	0	0	0	0	0	0	97	0	0	0	0	0	0	0	0	0	0	0	0	0	0	0	0	0	0	0	0	0	0	0	0	0	0	0	0	0	0
9dc6f9aeb5afab9f12b72699df835fe1	1563	k__Bacteria	p__Acidobacteria	c__Acidobacteriia	o__Solibacterales	f__Solibacteraceae	Ambiguous_taxa	0	0	0	0	0	0	0	0	0	0	0	0	0	0	0	0	0	0	0	0	0	0	0	0	252	0	0	0	0	0	0	0	0	0	0	0	0	0	0	0	0	0
7db4420ffdd11b4ce2df5c06d3662538	1555	k__Bacteria	Unassigned	Unassigned	Unassigned	Unassigned	Unassigned	0	0	0	0	0	0	0	0	0	0	0	0	0	0	0	0	0	0	0	0	0	0	0	0	0	0	0	0	0	0	0	0	0	0	0	0	0	0	0	0	0	0
5e3daa93c5e5a9ecd3a68e9cdc786354	1553	k__Bacteria	Unassigned	Unassigned	Unassigned	Unassigned	Unassigned	0	0	0	0	0	0	0	0	0	0	0	0	0	0	0	0	0	0	0	0	0	0	0	0	0	0	0	0	0	0	0	0	0	0	0	0	0	0	0	0	0	0
df8a625241b48619992ea0e5879ad49d	1548	k__Bacteria	p__Proteobacteria	c__Gammaproteobacteria	o__Enterobacteriales	f__Enterobacteriaceae	Ambiguous_taxa	0	0	0	0	0	0	0	0	0	0	0	0	0	0	0	0	0	0	0	0	0	0	0	0	0	0	0	0	0	0	0	0	0	0	0	0	0	0	0	0	0	0
59c449dccdb14b20cba29114b0a437e6	1545	k__Bacteria	Unassigned	Unassigned	Unassigned	Unassigned	Unassigned	0	0	0	0	0	0	0	0	0	0	0	0	0	0	0	0	0	0	0	0	0	0	0	0	0	0	0	0	0	0	0	0	0	0	0	0	0	0	0	0	0	0
fd2824eadbab161007f3079f1ec5206c	1541	k__Bacteria	p__Actinobacteria	c__Actinobacteria	o__Corynebacteriales	f__Mycobacteriaceae	g__Mycobacterium	0	0	0	0	0	0	0	0	0	0	0	0	0	0	0	0	0	0	0	0	0	0	0	0	0	0	0	0	0	0	0	0	0	0	0	0	0	0	0	0	0	0
b6edc70f559c9d6982e7d5ed123c58a8	1539	k__Bacteria	p__Proteobacteria	c__Gammaproteobacteria	o__Enterobacteriales	f__Enterobacteriaceae	Ambiguous_taxa	0	0	0	0	0	0	0	0	0	0	0	0	0	0	0	0	0	0	0	0	0	0	0	0	0	0	0	0	0	0	0	0	0	0	0	0	0	0	0	0	0	0
6de7a6fd9ae164bc4932cd615a3c7027	1539	k__Bacteria	p__Proteobacteria	c__Alphaproteobacteria	o__Rhizobiales	f__Xanthobacteraceae	Ambiguous_taxa	0	0	0	0	0	0	0	0	0	0	0	0	0	0	0	0	0	0	0	0	0	0	0	0	0	0	0	0	0	0	0	0	0	0	0	0	0	0	0	0	0	0
8798784af5ec9f9ff96180db58df9cda	1537	k__Bacteria	Unassigned	Unassigned	Unassigned	Unassigned	Unassigned	0	0	0	0	0	0	0	0	0	0	0	0	0	0	0	0	0	0	0	0	0	0	0	0	0	0	0	0	0	0	0	0	0	0	0	0	0	0	0	0	0	0
6aa54ec5bb860c6980a7251f6bcfaff1	1534	k__Bacteria	p__Firmicutes	c__Negativicutes	o__Selenomonadales	f__Veillonellaceae	g__Pelosinus	0	0	0	0	0	0	0	0	28	0	0	0	0	0	0	0	0	0	0	0	0	0	0	0	0	0	0	0	0	0	0	0	0	0	0	0	0	0	0	0	0	0
229d5fff920c8eb05acbc1cf8ee1f3a1	1534	k__Bacteria	p__Proteobacteria	c__Alphaproteobacteria	o__Rhizobiales	f__Beijerinckiaceae	Ambiguous_taxa	0	0	0	0	0	0	1534	0	0	0	0	0	0	0	0	0	0	0	0	0	0	0	0	0	0	0	0	0	0	0	0	0	0	0	0	0	0	0	0	0	0	0
42bb9edc2ac014a52b81212c1a3d55fb	1533	k__Bacteria	Unassigned	Unassigned	Unassigned	Unassigned	Unassigned	0	0	0	0	0	0	0	140	0	0	0	0	0	0	0	0	0	0	25	60	0	0	0	78	0	0	0	125	0	0	0	0	0	0	0	0	0	30	8	0	0	0
f6c2e2493fe79ea70f8e12b8d44332b1	1530	k__Bacteria	Unassigned	Unassigned	Unassigned	Unassigned	Unassigned	0	0	0	0	0	0	0	0	0	0	0	0	0	0	0	0	0	0	0	0	0	0	0	0	0	0	0	0	0	0	0	0	0	0	0	0	0	0	0	0	0	0
1796a7041aa879e77b1de9e4d42b7144	1527	k__Bacteria	Unassigned	Unassigned	Unassigned	Unassigned	Unassigned	0	0	0	0	0	0	0	0	0	0	0	0	0	0	0	0	0	0	0	0	0	0	0	0	0	0	0	0	0	0	0	0	0	0	0	0	0	0	0	0	0	0
43a71ac0922b903e2eb8af0871c8c19f	1526	k__Bacteria	Unassigned	Unassigned	Unassigned	Unassigned	Unassigned	0	0	0	0	0	0	0	0	0	0	0	0	0	0	0	0	0	0	0	0	0	0	0	0	0	0	0	0	0	0	0	0	0	0	0	0	0	0	0	0	0	0
5a708db021534b18dc5917ad4515fca4	1526	k__Bacteria	Unassigned	Unassigned	Unassigned	Unassigned	Unassigned	0	0	0	0	0	0	0	0	0	0	0	0	0	0	0	0	0	0	0	0	0	0	0	0	0	0	0	0	0	0	0	0	0	0	0	0	0	0	0	0	0	0
0b1164b88e4edefc03fd1de1391e7be1	1525	k__Bacteria	p__Bacteroidetes	c__Bacteroidia	o__Sphingobacteriales	f__Sphingobacteriaceae	g__Mucilaginibacter	0	0	0	0	0	0	0	0	0	0	0	0	0	0	0	0	0	0	0	0	0	0	0	0	0	0	0	0	0	0	0	0	0	0	0	0	0	0	0	0	0	0
9d033c043c6bdf291ea13a548acc13d0	1524	k__Bacteria	p__Proteobacteria	c__Alphaproteobacteria	o__Sphingomonadales	f__Sphingomonadaceae	Ambiguous_taxa	0	0	0	0	0	0	0	0	0	0	0	0	0	0	0	0	0	0	0	0	0	0	0	0	0	0	0	0	0	0	0	0	0	0	0	0	0	0	0	0	0	0
a9ee7dc900f1452ae1f04c034de5e03d	1522	k__Bacteria	p__Proteobacteria	c__Gammaproteobacteria	o__Pseudomonadales	f__Pseudomonadaceae	g__Pseudomonas	0	0	0	0	0	0	0	0	0	0	0	0	0	0	0	0	0	0	0	0	0	0	0	0	0	0	0	0	0	0	0	0	0	0	0	0	0	0	0	0	0	0
88f266d288958adf97f3c43b1c0fada2	1520	k__Bacteria	p__Proteobacteria	c__Alphaproteobacteria	o__Rhodobacterales	f__Rhodobacteraceae	g__Rhodobacter	0	0	0	0	0	0	0	0	0	0	0	0	0	0	0	0	0	0	0	0	0	0	0	0	1149	0	0	0	0	0	0	0	0	0	0	0	0	0	0	0	0	0
e506d5bf351bca8e1ee726d984cf8882	1518	k__Bacteria	p__Bacteroidetes	c__Bacteroidia	o__Sphingobacteriales	f__Sphingobacteriaceae	g__Arcticibacter	0	0	0	0	0	0	0	0	0	0	0	0	0	0	0	0	0	0	0	0	0	0	0	0	0	0	0	0	0	0	0	0	0	0	0	0	0	0	0	0	0	0
c5b5d1828d8fb530141105a3872ec2af	1513	k__Bacteria	p__Proteobacteria	c__Gammaproteobacteria	o__Betaproteobacteriales	f__Burkholderiaceae	g__Massilia	0	0	0	0	0	0	0	0	0	0	0	0	0	0	0	0	0	0	0	0	0	0	0	0	1513	0	0	0	0	0	0	0	0	0	0	0	0	0	0	0	0	0
0c8e4c43b8e7bec3f6a45fd9f4bf23a0	1512	k__Bacteria	Unassigned	Unassigned	Unassigned	Unassigned	Unassigned	0	0	0	0	0	0	0	0	0	0	0	0	0	0	0	0	0	0	0	0	0	0	0	0	0	0	0	0	0	0	0	0	0	0	0	0	0	0	0	0	0	0
3b27b185d2bf6249a422c656bfcad150	1511	k__Bacteria	p__Bacteroidetes	c__Bacteroidia	o__Cytophagales	f__Microscillaceae	Ambiguous_taxa	0	0	0	0	0	0	0	0	0	0	0	0	0	0	0	0	0	0	0	0	0	0	0	0	0	0	0	0	0	0	0	0	0	0	0	0	0	0	0	0	0	0
14a3670408050b50a16ef6d48e39e040	1511	k__Bacteria	p__Proteobacteria	c__Gammaproteobacteria	o__Betaproteobacteriales	f__Burkholderiaceae	Ambiguous_taxa	0	0	0	0	0	0	0	0	0	0	0	0	0	0	0	0	0	0	0	0	0	0	0	0	0	0	0	0	0	0	0	0	0	0	0	0	0	0	0	0	0	0
69efd67da42db814ef5875a99ab2f7e8	1510	k__Bacteria	Unassigned	Unassigned	Unassigned	Unassigned	Unassigned	0	0	0	0	0	0	0	0	0	0	0	0	0	0	0	0	0	0	0	7	0	0	0	0	0	0	0	13	0	0	0	0	0	0	0	0	0	0	0	0	0	0
6f47e2bd58003d89ff7ec34f770aa8b7	1501	k__Bacteria	Unassigned	Unassigned	Unassigned	Unassigned	Unassigned	0	0	0	0	0	0	0	0	0	0	0	0	0	0	0	0	0	0	0	0	0	0	0	0	0	0	0	0	0	0	0	0	0	0	0	0	0	0	0	0	0	0
599b7b41f24acd6936d861694a239056	1497	k__Bacteria	Unassigned	Unassigned	Unassigned	Unassigned	Unassigned	0	0	0	0	0	0	0	0	0	0	0	0	0	0	0	0	0	0	0	0	0	0	0	0	0	0	0	0	0	0	0	0	0	0	0	0	0	0	0	0	0	0
eee7829b08f8973bf2651164a90c223e	1497	k__Bacteria	Unassigned	Unassigned	Unassigned	Unassigned	Unassigned	0	0	0	0	0	0	0	0	0	0	0	0	0	0	0	0	0	0	0	0	0	0	0	0	0	0	0	0	0	0	0	0	0	0	0	0	0	0	0	0	0	0
7ac9df3e74b7af8b04843d634fcf68d5	1496	k__Bacteria	Unassigned	Unassigned	Unassigned	Unassigned	Unassigned	0	0	0	0	0	0	0	0	0	0	0	0	0	0	0	0	0	0	0	0	0	0	0	0	0	0	0	0	0	0	0	0	0	0	0	0	0	0	0	0	0	0
b191bc24f90726dbf834565fb83ad3ce	1494	k__Bacteria	Unassigned	Unassigned	Unassigned	Unassigned	Unassigned	0	0	0	0	0	0	0	0	0	0	0	0	0	0	0	0	0	0	0	0	0	0	0	0	0	1442	17	0	0	0	0	0	0	0	0	0	0	0	0	0	0	0
e2a47a878f4593eabae64d80ddec1380	1493	k__Bacteria	Unassigned	Unassigned	Unassigned	Unassigned	Unassigned	0	0	0	0	0	0	0	0	0	0	0	0	0	0	0	0	0	0	0	0	0	0	0	0	0	1459	0	0	0	0	0	0	0	0	0	0	0	0	0	0	0	0
21d84dc99980d60d5cc48cc08a7910e1	1489	k__Bacteria	Unassigned	Unassigned	Unassigned	Unassigned	Unassigned	0	0	0	0	0	0	0	0	0	0	0	0	0	0	0	0	0	0	0	0	0	0	0	0	0	0	0	0	0	0	0	0	0	0	0	0	0	0	0	0	0	0
1e8042bae4f5ae5119fb838b2cdf00c3	1484	k__Bacteria	p__Proteobacteria	c__Alphaproteobacteria	o__Sphingomonadales	f__Sphingomonadaceae	g__Sphingobium	0	0	0	0	0	0	0	0	0	0	0	0	0	0	0	0	0	0	0	0	0	0	0	0	0	0	0	0	0	0	0	0	0	0	0	0	0	0	0	0	0	0
897850278348b1f5ed0b6aabcb89504c	1484	k__Bacteria	p__Bacteroidetes	c__Bacteroidia	o__Sphingobacteriales	Ambiguous_taxa	Ambiguous_taxa	0	0	0	0	0	0	0	0	0	0	0	0	0	0	0	0	0	0	0	0	0	0	0	0	0	0	0	0	0	0	0	0	0	0	0	0	0	0	0	0	0	0
8ec0f999bfad7e0889ed9f672cd953af	1484	k__Bacteria	Unassigned	Unassigned	Unassigned	Unassigned	Unassigned	0	0	0	0	0	0	0	0	0	0	0	0	0	0	0	0	0	0	0	0	0	0	0	0	0	0	0	0	0	0	0	0	0	0	0	0	0	0	0	0	0	0
faaf5db6bad4ada0830bde8321b53263	1483	k__Bacteria	Unassigned	Unassigned	Unassigned	Unassigned	Unassigned	0	0	0	0	0	0	0	0	0	0	0	0	0	0	0	0	0	0	0	0	0	0	0	0	0	0	0	0	0	0	0	0	0	0	0	0	0	0	0	0	0	0
13f08ca0cc4a727f29f57b363c51929f	1482	k__Bacteria	Unassigned	Unassigned	Unassigned	Unassigned	Unassigned	0	0	0	0	0	0	0	0	0	0	0	0	0	0	0	0	0	0	0	0	0	0	0	0	0	0	0	0	0	0	0	0	0	0	0	0	0	0	0	0	0	0
72f74181f0e27233aaf2ab1f2f589c40	1482	k__Bacteria	Unassigned	Unassigned	Unassigned	Unassigned	Unassigned	0	0	0	0	0	0	0	0	0	0	0	0	0	0	0	0	0	0	0	0	0	0	0	0	0	0	0	0	0	0	0	0	0	0	0	0	0	0	0	0	0	0
1b56a0a24c7b04134d97d018ba4f4d92	1476	k__Bacteria	Unassigned	Unassigned	Unassigned	Unassigned	Unassigned	0	0	0	0	0	0	0	0	0	0	0	0	0	0	0	0	0	0	0	0	0	0	0	0	0	0	0	0	0	0	0	0	0	0	0	0	0	0	0	0	0	0
c647c593a9558f4e49a296b82fffd8bb	1476	k__Bacteria	p__Bacteroidetes	c__Bacteroidia	o__Chitinophagales	f__Chitinophagaceae	g__Ferruginibacter	0	0	0	0	0	0	0	0	0	0	0	0	0	0	0	0	0	0	0	0	0	0	0	0	0	0	0	0	0	0	0	0	0	0	0	0	0	0	0	0	0	0
991c7c98269ebea6d2912e46922c3a48	1473	k__Bacteria	Unassigned	Unassigned	Unassigned	Unassigned	Unassigned	0	0	0	0	0	0	0	0	0	0	1413	0	0	0	0	0	0	0	0	0	0	0	0	0	0	0	0	0	0	0	0	0	0	0	0	0	0	0	0	0	0	0
6f6b6fb45869965d5d052bc017af63b8	1473	k__Bacteria	p__Proteobacteria	c__Alphaproteobacteria	o__Acetobacterales	f__Acetobacteraceae	g__Acetobacter	0	0	15	0	0	0	0	0	0	0	0	0	0	0	0	0	0	0	250	7	0	0	0	0	0	0	0	0	0	0	0	0	0	0	0	0	0	0	0	0	0	0
38236e6724cb11a27551e61214241787	1470	k__Bacteria	Unassigned	Unassigned	Unassigned	Unassigned	Unassigned	0	0	0	0	0	0	0	0	0	0	0	0	0	0	0	0	0	0	0	22	0	0	0	0	0	0	0	0	0	0	0	0	0	0	0	0	0	15	0	0	1433	0
253696ece5f9ac48e03854cc9aca2167	1469	k__Bacteria	Unassigned	Unassigned	Unassigned	Unassigned	Unassigned	0	0	0	0	0	0	0	0	0	0	0	0	0	0	0	0	0	0	0	0	9	0	0	0	0	0	0	0	0	0	0	1460	0	0	0	0	0	0	0	0	0	0
cc378f2892d7a34a9ec447e1d19895f1	1462	k__Bacteria	Unassigned	Unassigned	Unassigned	Unassigned	Unassigned	0	0	0	0	0	0	0	0	0	0	0	0	0	0	0	0	0	0	0	0	0	0	0	0	0	0	0	0	0	0	0	0	0	0	0	0	0	0	0	0	0	0
4f1ed6ad959bcf14f6709fb2924a2e80	1458	k__Bacteria	p__Actinobacteria	c__Actinobacteria	o__Micrococcales	f__Microbacteriaceae	Ambiguous_taxa	0	0	0	0	0	0	0	0	0	0	0	0	0	0	0	0	0	0	0	0	0	0	0	0	0	0	0	0	0	0	0	0	0	0	0	0	0	0	0	0	0	0
30d56ccd4b12629aa12688796c294da0	1456	k__Bacteria	p__Bacteroidetes	c__Bacteroidia	o__Chitinophagales	f__Chitinophagaceae	g__Arachidicoccus	0	0	15	0	0	0	0	0	0	0	0	0	0	0	0	0	0	0	0	0	0	0	0	0	0	0	0	0	0	0	0	0	0	0	0	0	0	0	0	0	0	0
73c39f266bfdfc60b601f37b6a1c856e	1455	k__Bacteria	Unassigned	Unassigned	Unassigned	Unassigned	Unassigned	0	0	31	0	0	0	0	0	0	0	0	0	0	0	0	0	0	0	0	0	0	0	0	0	0	0	0	0	0	0	0	0	0	0	0	0	0	0	0	0	0	0
aaa12a358c1c66f6306acf3a8af2cfca	1454	k__Bacteria	Unassigned	Unassigned	Unassigned	Unassigned	Unassigned	0	0	0	0	0	0	0	0	0	0	0	0	0	0	0	0	0	0	0	0	0	0	0	0	0	0	0	0	0	0	0	0	0	0	0	0	0	0	0	0	0	0
b1a140706ea05f20e7f89b990c7552be	1447	k__Bacteria	Unassigned	Unassigned	Unassigned	Unassigned	Unassigned	0	0	1447	0	0	0	0	0	0	0	0	0	0	0	0	0	0	0	0	0	0	0	0	0	0	0	0	0	0	0	0	0	0	0	0	0	0	0	0	0	0	0
2759d283f9337ad05b4ecb6dff1570dc	1446	k__Bacteria	p__Proteobacteria	c__Alphaproteobacteria	o__Caulobacterales	f__Caulobacteraceae	g__Asticcacaulis	0	0	0	0	0	0	0	0	0	0	0	0	0	0	0	0	0	0	0	0	0	0	0	0	0	0	0	0	0	0	0	0	0	0	0	0	0	0	0	0	0	0
91546a98ef6600780e968d306f37f7e0	1446	k__Bacteria	p__Proteobacteria	c__Alphaproteobacteria	o__Rhodospirillales	f__Rhodospirillaceae	Ambiguous_taxa	0	0	0	0	0	0	0	0	0	0	0	0	0	0	0	0	0	0	0	0	0	0	0	0	0	0	0	0	0	0	0	0	0	0	0	0	0	0	0	0	0	0
cb2a6ee41c0ff2984dac1c1b102877e6	1439	k__Bacteria	Unassigned	Unassigned	Unassigned	Unassigned	Unassigned	0	0	0	0	0	0	0	0	0	0	0	0	0	0	0	0	0	0	0	0	0	0	0	0	0	0	0	0	0	0	0	0	0	0	0	0	0	0	0	0	0	0
943fb24245eeaa8b6e5e1a7c3e3b77aa	1438	k__Bacteria	Unassigned	Unassigned	Unassigned	Unassigned	Unassigned	0	0	15	0	20	0	0	11	0	0	0	0	0	0	0	0	0	0	25	7	0	0	0	0	0	0	52	851	0	0	0	0	0	0	0	0	0	0	0	0	0	0
dea6a6e0a1b1a8a8721b3152125fb293	1438	k__Bacteria	Unassigned	Unassigned	Unassigned	Unassigned	Unassigned	0	0	0	0	0	0	0	0	0	0	0	0	0	0	0	0	0	0	0	0	0	0	0	0	0	0	0	0	0	0	0	0	0	0	0	0	0	0	0	0	0	0
6184875baf93b7cf8d6ae518d7789697	1436	k__Bacteria	Unassigned	Unassigned	Unassigned	Unassigned	Unassigned	0	0	0	0	0	0	1436	0	0	0	0	0	0	0	0	0	0	0	0	0	0	0	0	0	0	0	0	0	0	0	0	0	0	0	0	0	0	0	0	0	0	0
8119d9f7e6be866f1205b70c3029cf2e	1434	k__Bacteria	Unassigned	Unassigned	Unassigned	Unassigned	Unassigned	0	0	0	0	0	0	0	0	0	0	0	0	0	0	0	0	0	0	0	0	0	0	0	0	0	0	0	0	0	0	0	0	0	0	0	0	0	0	0	0	0	0
0255789eae2a350db40b01a47d89a083	1432	k__Bacteria	p__Acidobacteria	c__Acidobacteriia	o__Acidobacteriales	f__Acidobacteriaceae	g__Acidicapsa	0	0	0	0	0	0	0	0	0	0	0	0	0	0	0	0	0	0	0	0	0	0	0	0	0	0	0	0	0	0	0	0	0	0	0	0	0	0	0	0	0	0
82f8ccd28d531ecdbbda456339deb2d4	1427	k__Bacteria	Unassigned	Unassigned	Unassigned	Unassigned	Unassigned	0	0	0	0	0	0	0	0	0	0	0	0	0	0	0	0	0	0	0	0	0	0	0	0	0	0	0	0	0	0	0	0	0	0	0	0	0	0	0	0	0	0
fa7cf8bea006c9a27a8193d3f6ad90f7	1421	k__Bacteria	Unassigned	Unassigned	Unassigned	Unassigned	Unassigned	0	0	0	0	0	0	0	0	14	0	0	0	0	0	0	0	0	0	0	0	0	0	0	0	0	0	0	0	0	0	0	0	0	0	0	0	0	0	0	0	0	0
2d189fced66f2afef1db00ceab357299	1419	k__Bacteria	p__Proteobacteria	c__Gammaproteobacteria	o__Betaproteobacteriales	f__Burkholderiaceae	Ambiguous_taxa	0	0	0	0	0	0	0	0	0	0	0	0	0	0	0	0	0	0	0	0	0	0	0	0	28	0	0	0	0	0	0	0	0	0	0	0	0	0	0	0	0	0
6208cd4c976fc7a9738ff2b53be8f3cc	1418	k__Bacteria	Unassigned	Unassigned	Unassigned	Unassigned	Unassigned	0	0	0	0	0	0	0	0	0	0	0	55	0	0	0	0	0	0	0	0	0	0	0	0	0	0	0	0	0	0	0	0	0	0	0	0	0	0	0	0	0	0
d29e39801997cf171b2d4bb1cd7a5083	1418	k__Bacteria	p__Actinobacteria	c__Acidimicrobiia	o__Microtrichales	f__Microtrichaceae	Ambiguous_taxa	0	0	0	0	0	0	0	0	0	0	0	0	0	0	0	0	0	0	0	0	0	0	0	0	0	0	0	0	0	0	0	0	0	0	0	0	0	0	0	0	0	0
ea10c470213e17d4d4962756ff1530a5	1417	k__Bacteria	p__Verrucomicrobia	c__Verrucomicrobiae	o__Verrucomicrobiales	f__Rubritaleaceae	g__Luteolibacter	0	0	0	0	0	0	0	0	0	0	0	0	0	0	0	0	0	0	0	0	0	0	0	16	1401	0	0	0	0	0	0	0	0	0	0	0	0	0	0	0	0	0
e54899b23c8f239112332d2aba27d530	1411	k__Bacteria	p__Bacteroidetes	c__Bacteroidia	o__Chitinophagales	f__Chitinophagaceae	Ambiguous_taxa	0	0	0	0	0	0	0	0	0	0	0	0	0	0	0	0	0	0	0	0	0	0	0	0	0	0	0	0	0	0	0	0	0	0	0	0	0	0	0	0	0	0
85d7d8c4ff0191dd6a0d8c3260fad2a3	1405	k__Bacteria	p__Proteobacteria	c__Gammaproteobacteria	o__Enterobacteriales	f__Enterobacteriaceae	g__Erwinia	0	0	0	0	0	0	0	0	0	0	0	0	0	0	0	0	0	0	0	0	0	0	0	0	0	0	0	0	0	0	0	0	0	0	0	0	0	0	0	0	0	0
0a3dad52c5983b6de85dd2d2a37dced6	1403	k__Bacteria	Unassigned	Unassigned	Unassigned	Unassigned	Unassigned	0	0	15	0	0	0	1377	0	0	0	0	0	0	0	0	0	0	0	0	0	0	0	0	0	0	0	0	0	0	0	0	0	0	0	0	0	0	0	0	0	0	0
faed9acbf172c8f5e0899201a58f6816	1398	k__Bacteria	Unassigned	Unassigned	Unassigned	Unassigned	Unassigned	0	0	0	0	0	0	0	0	0	0	0	0	0	0	0	0	0	0	0	0	0	0	0	0	0	0	0	0	0	0	0	0	0	0	0	0	0	0	0	0	0	0
f0342ca7ad8ad33953824885ae4ef07e	1394	k__Bacteria	Unassigned	Unassigned	Unassigned	Unassigned	Unassigned	0	0	0	0	0	0	0	0	0	0	0	0	0	0	0	0	0	0	0	0	0	0	0	0	0	0	17	0	0	0	0	0	0	0	0	0	0	0	0	0	0	0
a639b6320ffe770dd609e81bbbf9e5a6	1393	k__Bacteria	Unassigned	Unassigned	Unassigned	Unassigned	Unassigned	0	0	0	0	0	0	0	0	0	0	0	0	0	0	0	0	0	0	0	0	0	0	0	0	0	0	0	0	0	0	0	0	0	0	0	0	0	0	0	0	0	0
e177ec64969c393738384ec49644982b	1392	k__Bacteria	Unassigned	Unassigned	Unassigned	Unassigned	Unassigned	0	0	0	0	0	0	0	0	0	0	1392	0	0	0	0	0	0	0	0	0	0	0	0	0	0	0	0	0	0	0	0	0	0	0	0	0	0	0	0	0	0	0
9360798c44475f0b5623b0dbd094763e	1391	k__Bacteria	p__Actinobacteria	c__Actinobacteria	o__Propionibacteriales	f__Nocardioidaceae	Ambiguous_taxa	0	0	0	0	0	0	0	0	0	0	0	0	0	0	0	0	0	0	0	0	0	0	0	0	0	0	0	0	0	0	0	0	0	0	0	0	0	0	0	0	0	0
9327e9970122daabb0fba489159d6946	1391	k__Bacteria	p__Spirochaetes	c__Leptospirae	o__Leptospirales	f__Leptospiraceae	g__Leptospira	0	0	0	0	0	0	0	0	0	0	0	0	0	0	0	0	0	0	0	0	0	0	0	0	0	0	0	0	0	0	0	0	0	0	0	0	0	0	0	0	0	0
452267da7e1b12643032636910448183	1391	k__Bacteria	Unassigned	Unassigned	Unassigned	Unassigned	Unassigned	0	0	0	0	0	0	0	0	0	0	0	0	0	0	0	0	0	0	0	0	0	0	0	0	0	0	0	0	0	0	0	0	0	0	0	0	0	0	0	0	0	0
14e9c6ed94d9b8504902ae2b37581d54	1391	k__Bacteria	p__Verrucomicrobia	c__Verrucomicrobiae	o__Chthoniobacterales	f__Chthoniobacteraceae	g__Chthoniobacter	0	0	0	0	0	0	0	0	0	0	0	0	0	0	0	0	0	0	0	0	0	0	0	0	0	0	0	0	0	0	0	0	0	0	0	0	0	0	0	0	0	0
653e95852dc32a03aba381f1c22062e5	1391	k__Bacteria	p__Proteobacteria	c__Alphaproteobacteria	o__Rickettsiales	Ambiguous_taxa	Ambiguous_taxa	0	0	0	0	0	0	0	0	0	0	0	0	0	0	0	0	0	0	0	0	0	0	0	0	0	0	0	0	0	0	0	0	0	0	0	0	0	0	0	0	0	0
c06ed250247fd3b066258ee4f30a325c	1389	k__Bacteria	p__Proteobacteria	c__Gammaproteobacteria	o__Enterobacteriales	f__Enterobacteriaceae	g__Pantoea	0	0	0	0	0	0	0	0	0	0	0	0	0	0	0	0	0	0	0	0	0	0	0	0	0	0	0	0	0	0	0	0	0	0	0	0	0	0	0	0	0	0
4c7108e34cf9bac680a89f70686578d2	1389	k__Bacteria	p__Proteobacteria	c__Alphaproteobacteria	o__Acetobacterales	f__Acetobacteraceae	g__Acidocella	0	0	0	0	0	0	0	0	0	0	0	0	0	0	0	0	0	0	0	0	0	0	0	0	0	0	0	0	0	0	0	0	0	0	0	0	0	0	0	0	0	0
5a5d0dd95740946fc6d1aca78733d348	1388	k__Bacteria	Unassigned	Unassigned	Unassigned	Unassigned	Unassigned	1388	0	0	0	0	0	0	0	0	0	0	0	0	0	0	0	0	0	0	0	0	0	0	0	0	0	0	0	0	0	0	0	0	0	0	0	0	0	0	0	0	0
da9f9d6e4938a88fbe68c53cf31bd798	1384	k__Bacteria	Unassigned	Unassigned	Unassigned	Unassigned	Unassigned	0	0	0	0	0	0	0	0	0	0	0	0	0	0	0	0	0	0	0	0	0	0	0	0	0	0	0	0	0	0	0	0	0	0	0	0	0	0	0	0	0	0
653ca2b56b63fb4db358a82a0f12fe46	1383	k__Bacteria	p__Proteobacteria	c__Deltaproteobacteria	o__Myxococcales	Ambiguous_taxa	Ambiguous_taxa	0	0	0	0	0	0	0	0	0	0	0	0	0	0	0	0	0	0	0	0	0	0	0	0	0	0	0	0	0	0	0	0	0	0	0	0	0	0	0	0	0	0
17ab5abf949361fc596d53c4fd5a4261	1383	k__Bacteria	Unassigned	Unassigned	Unassigned	Unassigned	Unassigned	0	0	0	0	0	0	0	0	0	0	0	0	0	0	0	0	0	0	0	0	0	0	0	0	0	0	0	0	0	0	0	0	0	0	0	0	0	0	0	0	0	0
67d55ca8ca8c82f73ed07fb4b01748b8	1383	k__Bacteria	Unassigned	Unassigned	Unassigned	Unassigned	Unassigned	0	0	0	0	0	0	0	0	0	0	0	0	0	0	0	0	0	0	0	0	0	0	0	0	0	0	0	0	0	0	0	0	0	0	0	0	0	0	0	0	0	0
85d48167c33e8fc512267518e20dcde6	1383	k__Bacteria	p__Actinobacteria	c__Actinobacteria	o__Frankiales	f__Nakamurellaceae	g__Nakamurella	0	0	0	0	0	0	0	0	0	0	0	0	0	0	0	0	0	0	0	0	0	0	0	0	0	0	0	0	0	0	0	0	0	0	0	0	0	0	0	0	0	0
92bd9981137e72007fe735590b86a926	1377	k__Bacteria	Unassigned	Unassigned	Unassigned	Unassigned	Unassigned	0	0	0	0	0	0	1377	0	0	0	0	0	0	0	0	0	0	0	0	0	0	0	0	0	0	0	0	0	0	0	0	0	0	0	0	0	0	0	0	0	0	0
c95ebacc9ca2fdbe882ea09c9f37cf55	1375	k__Bacteria	Unassigned	Unassigned	Unassigned	Unassigned	Unassigned	0	0	0	0	0	0	0	0	0	0	0	0	0	0	0	0	0	0	0	0	1375	0	0	0	0	0	0	0	0	0	0	0	0	0	0	0	0	0	0	0	0	0
37d5bde3cfd5281902a6d3a1858b6fb0	1375	k__Bacteria	p__Proteobacteria	c__Gammaproteobacteria	o__Betaproteobacteriales	f__Burkholderiaceae	Ambiguous_taxa	7	0	15	0	0	0	0	0	0	0	21	0	0	0	0	0	0	0	0	0	0	0	0	0	0	0	0	0	0	0	0	0	0	0	0	0	0	0	0	0	0	0
d0f22348e24d68db960603836e34276a	1372	k__Bacteria	p__Proteobacteria	c__Alphaproteobacteria	o__Acetobacterales	f__Acetobacteraceae	g__Gluconobacter	0	0	15	8	0	0	0	376	0	0	0	0	0	0	0	0	0	0	37	52	0	0	0	86	0	0	0	75	0	0	0	6	0	0	0	0	0	0	8	0	0	0
611a3c2cdd9394ba479fd1908499bab9	1372	k__Bacteria	p__Proteobacteria	c__Gammaproteobacteria	o__Betaproteobacteriales	f__Burkholderiaceae	g__Delftia	0	0	0	0	0	0	0	0	0	0	0	0	0	0	0	0	0	0	0	0	0	0	0	0	0	0	0	0	0	0	0	0	0	0	0	0	0	0	0	0	0	0
d16c3852a0cde1c5b733079da02cbd2a	1371	k__Bacteria	Unassigned	Unassigned	Unassigned	Unassigned	Unassigned	0	0	0	0	0	0	0	0	0	0	0	0	0	0	0	0	0	0	0	0	0	0	0	0	0	0	0	0	1228	0	0	0	0	0	0	0	0	0	0	7	0	0
dda053bfe94cb813bad457a08d1e97b0	1371	k__Bacteria	Unassigned	Unassigned	Unassigned	Unassigned	Unassigned	0	0	0	0	0	0	0	0	0	0	0	0	0	0	0	0	0	0	0	0	0	0	0	0	0	0	0	0	0	0	0	0	0	0	0	0	0	0	0	0	0	0
2e2d74c9f591ac8696e934f8f85e0a6c	1370	k__Bacteria	p__Proteobacteria	c__Gammaproteobacteria	o__Enterobacteriales	f__Enterobacteriaceae	g__Serratia	0	0	0	0	0	0	0	0	0	0	0	0	0	0	0	0	0	0	0	0	0	0	0	0	0	0	0	0	0	0	0	0	1325	0	0	0	0	0	0	0	0	0
589ab02e72ed3f034f151409dc9d1f40	1370	k__Bacteria	p__Actinobacteria	c__Actinobacteria	o__Corynebacteriales	f__Mycobacteriaceae	g__Mycobacterium	0	0	0	0	0	0	0	0	0	0	0	0	0	0	0	0	0	0	0	0	0	0	0	0	0	0	0	0	0	0	0	0	0	0	0	0	0	0	0	0	0	0
aac34a813022fb567450f8c7ee833dcf	1369	k__Bacteria	p__Proteobacteria	c__Alphaproteobacteria	o__Acetobacterales	f__Acetobacteraceae	g__Acidisoma	0	0	0	0	0	0	0	0	14	0	0	0	0	0	0	0	0	0	0	0	0	0	0	0	0	0	0	0	0	0	0	0	0	0	0	0	0	0	0	0	0	0
b72673cbf1af192c39f080a60bf46207	1366	k__Bacteria	Unassigned	Unassigned	Unassigned	Unassigned	Unassigned	0	0	0	0	0	0	0	0	0	0	0	0	0	0	0	0	0	0	0	0	0	0	0	0	0	0	0	0	0	0	0	0	0	0	0	0	0	0	0	0	0	0
caf8be91e64daeee2b8050375c1ff044	1359	k__Bacteria	Unassigned	Unassigned	Unassigned	Unassigned	Unassigned	0	0	0	0	0	0	0	0	0	0	0	0	0	0	0	0	0	0	0	1359	0	0	0	0	0	0	0	0	0	0	0	0	0	0	0	0	0	0	0	0	0	0
dd216d55dd388266a53957b79e32f22a	1355	k__Bacteria	Unassigned	Unassigned	Unassigned	Unassigned	Unassigned	0	0	0	0	0	0	0	0	0	0	0	0	0	0	0	0	0	0	0	0	0	0	0	0	0	0	0	0	0	0	0	0	0	0	0	0	0	0	0	0	0	0
eae3658d5d2392e88fe401a08c89c92f	1355	k__Bacteria	p__Proteobacteria	c__Alphaproteobacteria	o__Sphingomonadales	f__Sphingomonadaceae	g__Rhizorhapis	0	0	0	0	0	0	0	0	0	0	0	0	0	0	0	0	0	0	0	0	0	0	0	0	0	0	0	0	0	0	0	0	0	0	0	0	0	0	0	0	0	0
46d57f23b326bc959415bb139a93846e	1352	k__Bacteria	Unassigned	Unassigned	Unassigned	Unassigned	Unassigned	0	0	0	0	0	0	0	0	0	0	0	0	0	0	0	31	0	0	0	0	0	0	0	0	0	0	0	0	0	0	0	0	0	34	0	0	0	0	0	0	0	0
6c760a0257a3dce0d508d7450ee9c4d0	1349	k__Bacteria	p__Actinobacteria	c__Actinobacteria	o__Micrococcales	f__Microbacteriaceae	Ambiguous_taxa	0	0	0	0	0	0	0	0	0	0	0	0	0	0	0	0	0	0	0	0	0	0	0	0	0	0	0	0	0	0	0	0	0	0	0	0	0	0	0	0	0	0
a713d33f6834230824697ea6189d1ebb	1344	k__Bacteria	p__Proteobacteria	c__Alphaproteobacteria	o__Acetobacterales	f__Acetobacteraceae	Ambiguous_taxa	0	0	0	0	0	0	20	11	0	0	0	14	0	0	0	0	0	0	0	0	0	0	0	0	0	0	52	0	0	0	0	0	0	0	0	0	0	0	0	0	0	0
4f6a73656bf83001a8ca2b55400bdae8	1342	k__Bacteria	p__Bacteroidetes	c__Bacteroidia	o__Cytophagales	f__Microscillaceae	Ambiguous_taxa	0	0	0	0	0	0	0	0	0	0	0	0	0	0	0	0	0	0	0	0	0	0	0	0	0	0	0	0	0	0	0	0	0	0	0	0	0	0	0	0	0	0
fd3bf7859b0cd972de5f2c175ae6ca7b	1342	k__Bacteria	p__Actinobacteria	c__Actinobacteria	o__Corynebacteriales	f__Mycobacteriaceae	g__Mycobacterium	0	0	0	0	0	0	0	0	0	0	0	0	0	0	0	0	0	0	0	0	0	0	0	0	0	0	0	0	0	0	0	0	0	0	0	0	0	0	0	0	0	0
95ca2c415b3f3d62b14e35e47f85ebcd	1340	k__Bacteria	p__Proteobacteria	c__Alphaproteobacteria	o__Rhizobiales	f__Xanthobacteraceae	g__Bradyrhizobium	0	0	0	0	0	0	0	0	0	0	0	0	0	0	0	0	0	0	0	0	0	0	0	0	0	0	0	0	0	0	0	0	0	0	0	0	0	0	0	0	0	0
8479f3cc6ec27de0402c6283ac44c7d2	1339	k__Bacteria	p__Proteobacteria	c__Alphaproteobacteria	o__Sphingomonadales	f__Sphingomonadaceae	Ambiguous_taxa	0	0	0	0	0	0	0	0	0	0	0	0	0	0	0	0	0	0	0	0	0	0	0	0	0	0	0	0	0	0	0	0	0	0	0	0	0	0	0	0	0	0
0b0d376683ca91adbe5dec8203acbcdd	1333	k__Bacteria	Unassigned	Unassigned	Unassigned	Unassigned	Unassigned	0	0	0	0	0	1091	0	0	0	0	0	0	0	0	0	0	0	0	0	0	0	0	0	0	0	0	0	0	0	0	0	0	0	0	0	0	0	0	0	0	0	0
c3425956c8efd367a7d216d76b75e84d	1333	k__Bacteria	Unassigned	Unassigned	Unassigned	Unassigned	Unassigned	0	0	0	0	0	0	0	0	0	0	0	0	0	0	0	0	0	0	0	0	0	0	0	8	1009	0	0	0	0	0	0	0	0	0	0	0	0	0	0	0	0	0
494ac01feb92837110fec8885246e2cf	1332	k__Bacteria	Unassigned	Unassigned	Unassigned	Unassigned	Unassigned	0	0	0	0	0	0	0	0	0	0	0	0	0	0	0	0	0	0	0	0	0	0	0	0	0	1164	0	0	0	0	0	0	0	0	0	0	0	0	0	0	0	0
d3b13df26c220ac8a9b81647e4c93c0f	1332	k__Bacteria	Unassigned	Unassigned	Unassigned	Unassigned	Unassigned	0	0	0	0	0	0	0	0	0	0	0	0	0	0	0	0	0	0	0	0	0	0	0	0	0	0	0	0	0	0	0	0	0	0	0	0	0	0	0	0	0	0
57597d23b88548275449562a9833e451	1327	k__Bacteria	p__Proteobacteria	c__Gammaproteobacteria	o__Pseudomonadales	f__Pseudomonadaceae	g__Pseudomonas	0	0	0	0	0	0	0	0	0	0	0	0	0	0	0	0	0	0	0	0	0	0	0	0	0	0	0	0	0	0	0	0	0	0	0	0	0	0	0	0	0	0
fb314c1974ed6cbb6aa0563e5ba5a34a	1327	k__Bacteria	Unassigned	Unassigned	Unassigned	Unassigned	Unassigned	0	0	0	0	0	0	0	0	0	0	0	0	0	0	0	0	0	0	0	0	0	0	0	0	0	0	0	0	0	0	0	0	0	0	0	0	0	0	0	0	0	0
daa5d5b90840d9d8369fb4682bc0eb7a	1327	k__Bacteria	p__Proteobacteria	c__Alphaproteobacteria	o__Azospirillales	f__Inquilinaceae	g__Inquilinus	0	0	0	0	0	0	0	0	0	0	0	0	0	0	0	0	0	0	0	0	0	0	0	0	0	0	0	0	0	0	0	0	0	0	0	0	0	0	0	0	0	0
ad4c30e63efa102dcb07ee07e07a0bc6	1327	k__Bacteria	p__Proteobacteria	c__Gammaproteobacteria	o__Pseudomonadales	f__Pseudomonadaceae	g__Pseudomonas	0	0	0	0	0	0	0	0	0	0	0	0	0	0	0	0	0	0	0	0	0	0	0	0	0	0	0	0	0	0	0	0	0	0	0	0	0	0	0	0	0	0
774d3cb9dfccdd0315e81e8acf548a95	1327	k__Bacteria	p__Proteobacteria	c__Gammaproteobacteria	o__Enterobacteriales	f__Enterobacteriaceae	Ambiguous_taxa	0	0	0	0	0	0	0	0	0	0	0	0	0	0	0	0	0	0	0	0	0	0	0	0	0	0	0	0	0	0	0	0	0	0	0	0	0	0	0	0	0	0
2ac7970edd4c65ca2e11bda3c9b5a415	1326	k__Bacteria	Unassigned	Unassigned	Unassigned	Unassigned	Unassigned	0	0	0	0	0	0	0	0	0	0	0	0	0	0	0	0	0	0	0	0	0	0	0	0	0	0	0	0	0	0	0	0	0	0	0	0	0	0	0	0	0	0
9b426fe114b89b1171b95265aaf01c47	1326	k__Bacteria	p__Verrucomicrobia	c__Verrucomicrobiae	o__Verrucomicrobiales	f__Rubritaleaceae	g__Luteolibacter	0	0	0	0	0	0	0	0	0	0	0	0	0	0	0	0	0	0	0	0	0	0	0	39	1009	0	0	0	0	0	0	0	0	0	0	0	0	0	0	0	0	0
7c7c5683490fe6d36f934fbcf9efabb5	1325	k__Bacteria	p__Actinobacteria	c__Actinobacteria	o__Micrococcales	f__Micrococcaceae	Ambiguous_taxa	0	0	0	0	0	0	0	0	0	0	0	0	0	0	0	0	0	0	0	0	0	0	0	0	0	0	0	0	0	0	0	0	0	0	0	0	0	0	0	0	0	0
a88d7acfb27762202c2b26fbe5188971	1324	k__Bacteria	p__Actinobacteria	c__Actinobacteria	o__Micrococcales	f__Microbacteriaceae	Ambiguous_taxa	0	0	0	0	0	0	0	0	0	0	0	0	0	0	0	0	0	0	0	0	0	0	0	0	0	0	0	0	0	0	0	0	0	0	0	0	0	0	0	0	0	0
6b38316e6fdb7efb63af798d591f4ddd	1324	k__Bacteria	Unassigned	Unassigned	Unassigned	Unassigned	Unassigned	0	0	0	0	0	0	0	0	0	0	0	0	0	0	0	0	0	0	0	0	0	0	0	0	0	0	0	0	0	0	0	0	0	0	0	0	0	0	0	0	0	0
57e4a44d424f1ef411dbf28925d3ba65	1324	k__Bacteria	p__Actinobacteria	c__Thermoleophilia	o__Solirubrobacterales	f__Solirubrobacteraceae	g__Conexibacter	0	0	0	0	0	0	0	0	0	0	0	0	0	0	0	0	0	0	0	0	0	0	0	0	0	0	0	0	0	0	0	0	0	0	0	0	0	0	0	0	0	0
2f5df43f6ad5fb589607742e69ffb18f	1323	k__Bacteria	p__Actinobacteria	c__Actinobacteria	o__Micrococcales	f__Microbacteriaceae	Ambiguous_taxa	0	0	0	0	0	0	0	0	0	0	0	0	0	0	0	0	0	0	0	0	0	0	0	23	0	0	0	0	0	0	0	0	0	0	0	0	0	0	0	0	0	0
cfcba5a98d85e8610efa93fb6893ac5c	1321	k__Bacteria	p__Proteobacteria	c__Gammaproteobacteria	o__Betaproteobacteriales	f__Burkholderiaceae	Ambiguous_taxa	0	0	0	0	0	0	0	0	0	0	0	69	0	0	0	0	0	0	0	0	0	0	0	0	0	0	35	0	0	0	0	0	0	0	0	0	0	0	0	0	0	0
46a5647ed1268ba1a352c70a9f640ad8	1321	k__Bacteria	Unassigned	Unassigned	Unassigned	Unassigned	Unassigned	0	0	0	0	0	0	0	0	0	0	0	0	0	0	0	0	0	0	0	0	0	0	0	0	0	0	0	0	0	0	0	0	0	0	0	0	0	0	0	0	0	0
05eedfa8bdc8cfd4025959928f552192	1320	k__Bacteria	Unassigned	Unassigned	Unassigned	Unassigned	Unassigned	0	0	0	0	0	0	0	0	0	0	0	0	0	0	0	0	0	0	0	0	0	21	0	0	0	0	0	0	0	0	0	0	0	0	0	0	0	0	0	0	0	0
e6c54f1b8c108a09a2696737cab0af9e	1318	k__Bacteria	Unassigned	Unassigned	Unassigned	Unassigned	Unassigned	0	0	0	0	0	0	1318	0	0	0	0	0	0	0	0	0	0	0	0	0	0	0	0	0	0	0	0	0	0	0	0	0	0	0	0	0	0	0	0	0	0	0
3505d889ca0157aa80525e58593ad04a	1314	k__Bacteria	Unassigned	Unassigned	Unassigned	Unassigned	Unassigned	0	0	0	0	0	0	0	0	0	0	0	0	0	0	0	0	0	0	0	0	0	0	0	0	0	0	0	0	0	0	0	0	0	0	0	0	0	0	0	0	0	0
1d16fe22b97ca91b0056066bba991584	1314	k__Bacteria	p__Actinobacteria	c__Actinobacteria	o__Micrococcales	f__Microbacteriaceae	g__Subtercola	0	0	0	0	0	0	0	0	0	0	0	0	0	0	0	0	0	0	0	0	0	0	0	0	0	0	0	0	0	0	0	0	0	0	0	0	0	0	0	0	0	0
7b3217d47c6a81fb41d8fa998f678529	1311	k__Bacteria	Unassigned	Unassigned	Unassigned	Unassigned	Unassigned	0	0	0	0	0	0	0	0	0	0	0	0	0	0	0	0	0	0	0	0	0	0	0	0	0	0	0	0	0	0	0	0	0	0	0	0	0	0	0	0	0	0
c074535038595f503079bd2577979186	1311	k__Bacteria	Unassigned	Unassigned	Unassigned	Unassigned	Unassigned	0	0	0	0	0	0	0	0	0	0	0	0	0	0	0	0	0	0	0	0	0	0	0	0	0	0	0	0	0	0	0	0	0	0	0	0	0	0	0	0	0	0
30378db6f52da3d0e07393fcfc028751	1305	k__Bacteria	Unassigned	Unassigned	Unassigned	Unassigned	Unassigned	0	0	0	0	0	0	0	0	0	0	0	0	0	0	0	0	0	0	0	0	0	0	0	0	0	0	0	0	0	0	0	0	0	0	0	0	0	0	0	0	0	0
47bfcedf3296644a3321c3e958893e19	1305	k__Bacteria	p__Actinobacteria	c__Actinobacteria	o__Micrococcales	f__Micrococcaceae	g__Pseudarthrobacter	0	0	0	0	0	0	0	0	0	0	0	0	0	0	0	0	0	0	0	0	0	0	0	0	0	0	0	0	0	0	0	0	0	0	0	0	0	0	0	0	0	0
c012f1bbe61270dc9bd093b377408ec5	1300	k__Bacteria	Unassigned	Unassigned	Unassigned	Unassigned	Unassigned	0	0	0	0	0	0	0	0	0	0	0	0	0	0	0	0	0	0	0	0	0	0	0	0	0	0	0	0	0	0	0	0	0	0	0	0	0	0	0	0	0	0
322beb2c0f887d51f800579bed1add25	1300	k__Bacteria	Unassigned	Unassigned	Unassigned	Unassigned	Unassigned	0	0	0	0	0	0	0	0	0	0	0	0	0	0	0	0	0	0	0	0	0	0	0	0	280	0	0	0	0	0	0	0	0	0	0	0	0	0	0	0	0	0
a3d5f5ac9c65d77baffdb877da0d4278	1299	k__Bacteria	Unassigned	Unassigned	Unassigned	Unassigned	Unassigned	0	0	0	0	0	0	0	0	0	0	21	0	0	0	0	0	0	0	0	0	0	0	0	0	0	0	0	0	0	0	0	0	0	0	0	0	0	0	0	0	0	0
2b60c6b00af2919eb7261dd1f088977b	1299	k__Bacteria	Unassigned	Unassigned	Unassigned	Unassigned	Unassigned	0	0	0	0	0	0	0	0	0	0	0	0	0	0	0	0	0	0	0	0	0	0	0	0	0	0	0	0	0	0	0	0	0	0	0	0	0	0	0	7	0	0
d498fd09d5527ceb8670a66d4eddfb8e	1298	k__Bacteria	p__Planctomycetes	c__Phycisphaerae	o__Phycisphaerales	f__Phycisphaeraceae	Ambiguous_taxa	0	0	0	0	0	0	0	0	0	0	0	0	0	0	0	0	0	0	0	0	0	0	0	0	0	0	0	0	0	0	0	0	0	0	0	0	0	0	0	0	0	0
ea88b4d05ec50546b5e45e38b578d967	1298	k__Bacteria	p__Bacteroidetes	c__Bacteroidia	o__Chitinophagales	f__Chitinophagaceae	g__Terrimonas	0	0	0	0	0	0	0	0	0	0	0	0	0	0	0	0	0	0	0	0	0	0	0	0	0	0	0	0	0	0	0	0	0	0	0	0	0	0	0	0	0	0
45cd1f53a6537457f2f9774e4a22dd46	1298	k__Bacteria	p__Verrucomicrobia	c__Verrucomicrobiae	o__Chthoniobacterales	Ambiguous_taxa	Ambiguous_taxa	0	0	0	0	0	0	0	0	0	0	0	0	0	0	0	0	0	0	0	0	0	0	0	0	0	0	0	0	0	0	0	0	0	0	0	0	0	0	0	0	0	0
e34e633c347554865d2e2b9d57ba9b96	1298	k__Bacteria	p__Bacteroidetes	c__Bacteroidia	o__Chitinophagales	f__Chitinophagaceae	g__Ferruginibacter	0	0	0	0	0	0	0	0	0	0	0	0	0	0	0	0	0	0	0	0	0	0	0	0	0	0	0	0	0	0	0	0	0	0	0	0	0	0	0	0	0	0
75e104e4c67d0a908b63b75d62f10de1	1294	k__Bacteria	Unassigned	Unassigned	Unassigned	Unassigned	Unassigned	0	0	0	0	0	0	0	0	0	0	0	0	0	0	0	0	0	0	0	0	0	0	0	0	0	0	0	0	0	0	0	0	0	0	0	0	0	0	0	0	0	0
afa9ae4ea8b8a4aff88d8f6bc1ac8fa0	1293	k__Bacteria	p__Proteobacteria	c__Alphaproteobacteria	o__Acetobacterales	f__Acetobacteraceae	Ambiguous_taxa	0	0	0	0	0	0	0	0	0	0	0	0	0	0	0	0	0	0	0	0	0	0	0	0	0	0	0	0	0	0	0	0	0	0	0	0	14	0	0	0	0	0
2846dcc5ba698432c1d25cb88eae9dfa	1292	k__Bacteria	Unassigned	Unassigned	Unassigned	Unassigned	Unassigned	0	0	0	0	0	0	0	0	0	0	0	0	0	0	0	0	0	0	0	0	0	0	0	0	0	0	155	0	0	0	0	0	0	0	0	0	0	0	0	0	0	0
d3aa638ef94c7f28d2ed16f55904c801	1292	k__Bacteria	p__Proteobacteria	c__Alphaproteobacteria	o__Caulobacterales	f__Hyphomonadaceae	Ambiguous_taxa	0	0	0	0	0	0	0	0	0	0	0	0	0	0	0	0	0	0	0	0	0	0	0	0	0	0	0	0	0	0	15	0	0	0	0	0	0	0	0	0	0	0
951677aa87bbea82d26d80b671428600	1289	k__Bacteria	Unassigned	Unassigned	Unassigned	Unassigned	Unassigned	0	0	0	0	0	0	0	0	0	0	0	0	0	0	0	0	0	0	0	0	0	0	0	0	1289	0	0	0	0	0	0	0	0	0	0	0	0	0	0	0	0	0
195eb3fca7ac75327cb914c2b947ce70	1287	k__Bacteria	Unassigned	Unassigned	Unassigned	Unassigned	Unassigned	0	0	0	0	0	0	0	0	0	0	0	0	0	0	0	0	0	0	0	0	0	0	0	0	84	0	0	0	0	0	0	0	0	0	0	0	0	0	0	0	0	0
b1052f8a2ff006cb275a303e30b42e00	1287	k__Bacteria	p__Actinobacteria	c__Actinobacteria	o__Corynebacteriales	f__Mycobacteriaceae	g__Mycobacterium	0	0	0	0	0	0	0	0	0	0	0	0	0	0	0	0	0	0	0	0	0	0	0	0	0	0	0	0	0	0	0	0	0	0	0	0	0	0	0	0	0	0
fa3b798c39fa9cae23f84d17be509984	1283	k__Bacteria	p__Bacteroidetes	c__Bacteroidia	o__Sphingobacteriales	f__Sphingobacteriaceae	g__Mucilaginibacter	0	0	0	0	0	0	1239	0	0	0	0	0	0	0	0	0	0	0	0	0	0	0	0	0	0	0	0	0	0	0	0	0	0	0	0	0	14	0	0	0	0	0
ff3c1bb7dc3ea298e6c68c0356cea799	1283	k__Bacteria	Unassigned	Unassigned	Unassigned	Unassigned	Unassigned	0	0	0	0	0	0	0	0	0	0	0	0	0	0	0	0	0	0	0	0	0	0	0	0	0	0	0	0	0	0	0	0	0	0	0	0	0	0	0	0	0	0
19b110e1fabaddcdddf0e474be323868	1281	k__Bacteria	Unassigned	Unassigned	Unassigned	Unassigned	Unassigned	0	0	0	0	0	0	0	0	0	0	0	0	0	0	0	0	0	0	0	0	0	0	0	0	0	0	0	0	0	0	0	0	0	0	0	0	0	0	0	0	0	0
0be66b0830fa1eb2f082630deb4bd8fb	1278	k__Bacteria	Unassigned	Unassigned	Unassigned	Unassigned	Unassigned	0	0	0	0	0	0	0	0	0	0	0	0	0	0	0	0	0	0	0	0	0	0	0	0	0	0	0	0	0	0	0	0	0	0	0	0	0	0	0	0	0	0
87b076cfba42f637602dd829ef58a671	1277	k__Bacteria	Unassigned	Unassigned	Unassigned	Unassigned	Unassigned	0	0	0	0	0	0	0	0	0	0	0	0	0	0	0	0	0	0	0	0	0	10	0	1256	0	0	0	0	0	0	0	0	0	11	0	0	0	0	0	0	0	0
83e3a7523989fa9cf92099d28c62dfb6	1277	k__Bacteria	Unassigned	Unassigned	Unassigned	Unassigned	Unassigned	0	0	0	0	0	0	0	0	0	0	0	0	0	0	0	0	0	0	0	0	0	0	0	0	0	0	0	0	0	0	0	0	0	0	0	0	0	0	0	0	0	0
5271c19cc45dea5cafca43386716882a	1277	k__Bacteria	p__Proteobacteria	c__Alphaproteobacteria	o__Rhizobiales	f__Rhizobiaceae	g__Phyllobacterium	0	0	0	0	0	0	0	0	0	0	0	0	0	0	0	0	0	0	0	0	0	0	0	0	0	0	0	0	0	0	0	0	0	0	0	0	0	0	0	0	0	0
1cb826a1a3a78e1a7c9bcc63688501cd	1277	k__Bacteria	p__Proteobacteria	c__Deltaproteobacteria	o__Myxococcales	f__Haliangiaceae	g__Haliangium	0	0	0	0	0	0	0	0	0	0	0	0	0	0	0	0	0	0	0	0	0	0	0	0	0	0	0	0	0	0	0	0	0	0	0	0	0	0	0	0	0	0
a2f98bf7291bcdec486f595662ccc51d	1277	k__Bacteria	p__Actinobacteria	c__Actinobacteria	o__Propionibacteriales	f__Propionibacteriaceae	g__Propioniciclava	0	0	0	0	0	0	0	0	0	0	0	0	0	0	0	0	0	0	0	0	0	0	0	0	0	0	0	0	0	0	0	0	0	0	0	0	0	0	0	0	0	0
46a6822520729a2a4400d3ebeaef6a40	1277	k__Bacteria	p__Proteobacteria	c__Alphaproteobacteria	o__Sphingomonadales	f__Sphingomonadaceae	Ambiguous_taxa	0	0	0	0	0	0	0	0	0	0	0	0	0	0	0	0	0	0	0	0	0	0	0	0	0	0	0	0	0	0	0	0	0	0	0	0	0	0	0	0	0	0
c2743d647c06835d33fe748637d15f39	1277	k__Bacteria	p__Acidobacteria	c__Thermoanaerobaculia	o__Thermoanaerobaculales	f__Thermoanaerobaculaceae	Ambiguous_taxa	0	0	0	0	0	0	0	0	0	0	0	0	0	0	0	0	0	0	0	0	0	0	0	0	0	0	0	0	0	0	0	0	0	0	0	0	0	0	0	0	0	0
c7cf373ff322b23cd03370f54ccd31de	1277	k__Bacteria	p__Proteobacteria	c__Gammaproteobacteria	o__Betaproteobacteriales	f__Burkholderiaceae	Ambiguous_taxa	0	0	0	0	0	0	0	0	0	0	0	0	0	0	0	0	0	0	0	0	0	0	0	0	0	0	0	0	0	0	0	0	0	0	0	0	0	0	0	0	0	0
25b8c19a1a5041a16bb5a7509d3ba6a8	1276	k__Bacteria	p__Proteobacteria	c__Alphaproteobacteria	o__Acetobacterales	f__Acetobacteraceae	Ambiguous_taxa	0	0	15	0	13	0	0	0	0	0	1012	0	0	0	0	0	0	0	0	0	9	0	0	0	0	0	0	0	0	0	0	0	0	0	0	0	0	0	0	0	0	0
e067438a0188d826d0a60609cdf6efd1	1276	k__Bacteria	p__Verrucomicrobia	c__Verrucomicrobiae	o__Methylacidiphilales	f__Methylacidiphilaceae	Ambiguous_taxa	0	0	0	0	0	0	0	0	0	0	0	0	0	0	0	0	0	0	0	0	0	0	0	0	0	0	0	0	0	0	0	0	0	0	0	0	0	0	0	0	0	0
e4f878fd224f285de2b8b175cd0fa19a	1270	k__Bacteria	Unassigned	Unassigned	Unassigned	Unassigned	Unassigned	0	0	0	0	0	0	0	0	0	0	0	0	0	0	0	0	0	0	0	0	0	0	0	0	0	0	0	0	0	0	0	0	0	0	0	0	0	0	0	0	0	0
b6a7ec46a53578d8b5bfb03e7f893b5c	1269	k__Bacteria	Unassigned	Unassigned	Unassigned	Unassigned	Unassigned	0	0	0	0	0	0	0	0	0	0	0	0	0	0	0	0	0	0	0	0	0	0	0	0	0	0	0	0	0	0	0	0	0	0	0	0	0	0	0	0	0	0
0e1611ed27c0c9f41896e835afe49d0a	1267	k__Bacteria	Unassigned	Unassigned	Unassigned	Unassigned	Unassigned	0	0	0	0	0	0	0	0	0	0	0	0	0	0	0	0	0	0	0	0	0	0	0	0	0	0	0	0	0	0	0	0	0	0	0	0	0	0	0	0	0	0
b87bb5aa76d59d76f3099038186ab9dc	1267	k__Bacteria	Unassigned	Unassigned	Unassigned	Unassigned	Unassigned	0	0	0	0	0	0	0	0	0	0	0	0	0	0	0	0	0	0	0	0	0	0	0	0	56	0	0	0	0	0	0	0	0	0	0	0	0	0	0	0	0	0
a788a10ed62943e13f6f40951d74d24a	1266	k__Bacteria	p__Proteobacteria	c__Gammaproteobacteria	o__Pseudomonadales	f__Pseudomonadaceae	g__Pseudomonas	0	0	0	0	0	0	0	0	0	0	0	0	0	0	0	0	0	0	0	0	0	0	0	0	0	0	0	0	0	0	0	0	0	0	0	0	0	0	0	0	0	0
2fec54f0c0f307169196798d6d94595c	1264	k__Bacteria	p__Firmicutes	c__Bacilli	o__Lactobacillales	f__Carnobacteriaceae	g__Carnobacterium	0	0	0	0	0	0	0	0	0	0	0	0	0	0	0	0	0	0	0	0	0	0	0	0	0	0	0	0	0	0	0	0	0	0	0	0	0	0	0	0	0	0
f04cd7690215bad12d8a2f32b57ab299	1261	k__Bacteria	p__Proteobacteria	c__Gammaproteobacteria	o__Enterobacteriales	f__Enterobacteriaceae	Ambiguous_taxa	0	0	0	0	0	0	0	0	0	0	0	0	0	0	0	0	0	0	0	0	0	0	0	0	0	0	0	0	0	0	0	0	0	0	0	0	0	0	0	0	0	0
f6223b3d395042ec2c5948d749ef8c0e	1261	k__Bacteria	Unassigned	Unassigned	Unassigned	Unassigned	Unassigned	0	0	0	0	0	0	0	0	0	0	0	0	0	0	0	0	0	0	0	0	0	0	0	0	0	0	0	0	0	0	0	0	0	0	0	0	0	0	0	0	0	0
06ed752350183a8dcb5691d32aa2ebb4	1256	k__Bacteria	p__Proteobacteria	c__Gammaproteobacteria	o__Enterobacteriales	f__Enterobacteriaceae	g__Serratia	0	0	0	0	27	0	0	0	0	0	0	0	0	0	0	0	0	0	0	0	0	0	0	0	0	0	0	0	0	0	0	0	44	0	0	0	0	0	0	0	0	0
bfb0e016f050b393571f07b0e54badcc	1251	k__Bacteria	Unassigned	Unassigned	Unassigned	Unassigned	Unassigned	0	0	0	0	0	0	0	0	0	0	0	0	0	0	0	0	0	0	0	0	0	0	0	0	0	0	0	0	0	0	0	0	0	0	0	0	0	0	0	0	0	0
f5a13eab7e31c73fe387830603f66ece	1251	k__Bacteria	p__Proteobacteria	c__Alphaproteobacteria	o__Sphingomonadales	f__Sphingomonadaceae	g__Sphingobium	0	0	0	0	0	0	0	0	0	0	0	0	0	0	0	0	0	0	0	0	0	0	0	0	0	0	0	0	0	0	0	0	0	0	0	0	0	0	0	0	0	0
afca493d0709f892368872c9a4fb7706	1251	k__Bacteria	p__Proteobacteria	c__Alphaproteobacteria	o__Rhizobiales	f__Xanthobacteraceae	g__Pseudolabrys	0	0	0	0	0	0	0	0	0	0	0	0	0	0	0	0	0	0	0	0	0	0	0	0	0	0	0	0	0	0	0	0	0	0	0	0	0	0	0	0	0	0
cd77aa9e4b46414699fbed9b6e0cc5d0	1250	k__Bacteria	Unassigned	Unassigned	Unassigned	Unassigned	Unassigned	0	0	0	0	0	0	0	0	0	0	0	0	0	0	0	0	0	0	0	0	0	0	0	0	0	0	0	0	1250	0	0	0	0	0	0	0	0	0	0	0	0	0
6082b8a4f26384d0879f4a793c2b340c	1245	k__Bacteria	p__Proteobacteria	c__Alphaproteobacteria	o__Acetobacterales	f__Acetobacteraceae	g__Acidisoma	0	0	0	0	0	0	0	0	0	0	0	0	0	0	0	0	0	0	0	0	0	0	0	0	0	0	0	0	0	0	0	0	0	0	0	0	0	0	0	0	0	0
71780be5879f871d34eb780b0359a2d9	1244	k__Bacteria	Unassigned	Unassigned	Unassigned	Unassigned	Unassigned	0	0	0	0	0	0	0	0	0	0	0	28	0	0	0	0	0	0	0	0	0	0	0	0	0	0	35	0	0	0	0	0	0	0	0	0	0	0	0	0	0	0
e734294e567849533121ba44f48dbef7	1242	k__Bacteria	Unassigned	Unassigned	Unassigned	Unassigned	Unassigned	0	0	0	0	0	0	0	0	0	0	0	0	0	0	0	0	0	0	0	0	0	0	0	0	0	0	0	0	0	0	0	0	0	0	0	0	0	0	0	0	0	0
8f9b017e093baafef24c002eff409469	1239	k__Bacteria	p__Proteobacteria	c__Gammaproteobacteria	o__Pseudomonadales	f__Pseudomonadaceae	g__Pseudomonas	0	0	0	0	0	0	0	0	0	0	0	0	0	0	0	0	0	0	0	0	0	0	0	0	56	0	0	0	0	0	0	0	0	0	0	0	0	0	0	0	0	0
8f5f95b034a4ce836a12f3b36606dcdd	1239	k__Bacteria	Unassigned	Unassigned	Unassigned	Unassigned	Unassigned	0	0	0	0	0	0	0	0	0	0	0	0	0	0	0	0	0	0	0	0	0	0	0	0	0	0	0	0	0	0	0	0	0	0	0	0	0	0	0	0	0	0
d4dcc14e4cb343a241c1e9852c0af84f	1231	k__Bacteria	p__Firmicutes	c__Bacilli	o__Lactobacillales	f__Enterococcaceae	g__Enterococcus	0	0	0	0	13	0	0	0	0	0	0	0	0	0	0	0	0	0	0	0	0	0	0	0	0	0	0	0	0	0	0	0	0	0	0	0	0	0	0	0	0	0
481377606329dec07f4c2c8a725779d2	1231	k__Bacteria	p__Proteobacteria	c__Alphaproteobacteria	o__Sphingomonadales	f__Sphingomonadaceae	Ambiguous_taxa	0	0	0	0	0	0	0	0	0	0	0	0	0	0	0	0	0	0	0	0	0	0	0	0	0	0	0	0	0	0	0	0	0	0	0	0	0	0	0	0	0	0
ef4f35cfafe9665e2c90c17c92e2ea32	1225	k__Bacteria	Unassigned	Unassigned	Unassigned	Unassigned	Unassigned	0	0	0	0	0	0	0	0	0	0	0	0	0	0	0	0	0	0	0	0	0	0	0	0	0	0	0	0	1217	0	0	0	0	0	0	0	0	0	0	0	0	0
056b8726b8f15da99054d41bd780022d	1221	k__Bacteria	Unassigned	Unassigned	Unassigned	Unassigned	Unassigned	0	0	0	0	0	0	0	0	0	0	0	0	0	0	0	0	0	0	0	0	0	0	0	0	0	0	0	0	0	0	0	0	0	0	0	0	0	0	0	0	0	0
5c5e4dd583724761cf7d0e72471f57d8	1220	k__Bacteria	p__Proteobacteria	c__Gammaproteobacteria	o__Betaproteobacteriales	f__Burkholderiaceae	g__Rhizobacter	0	0	0	0	0	0	0	0	0	0	0	0	0	0	0	0	0	0	0	0	0	0	0	0	28	0	0	0	0	0	0	0	0	0	0	0	0	0	0	0	0	0
7c61258da742cd46c7d8e771cba54420	1219	k__Bacteria	p__Proteobacteria	c__Alphaproteobacteria	o__Caulobacterales	f__Caulobacteraceae	g__Asticcacaulis	0	0	0	0	0	0	0	0	0	0	0	0	0	0	0	0	0	0	0	0	0	0	0	0	0	0	0	0	0	0	0	0	0	0	0	0	0	0	0	0	0	0
33c0572cf019b5b65d82e4ac65573ce1	1218	k__Bacteria	Unassigned	Unassigned	Unassigned	Unassigned	Unassigned	0	0	0	0	0	0	0	0	0	0	0	0	0	0	0	0	0	0	0	0	0	0	0	0	56	0	0	0	0	0	0	0	0	0	0	0	0	0	0	0	0	0
8493d74caec8bff4ba4cfc0ae62dba29	1217	k__Bacteria	Unassigned	Unassigned	Unassigned	Unassigned	Unassigned	0	0	0	0	0	0	0	0	0	0	0	0	0	0	0	0	0	0	0	0	0	0	0	0	0	0	0	0	0	0	0	0	0	0	0	0	0	0	0	0	0	0
3709bdb755b5c3c3ff78136809883e99	1216	k__Bacteria	p__Proteobacteria	c__Alphaproteobacteria	o__Acetobacterales	f__Acetobacteraceae	Ambiguous_taxa	0	0	0	0	0	0	0	0	0	0	0	0	0	0	0	0	0	0	0	0	0	0	0	0	0	0	0	0	0	0	0	0	0	0	0	0	0	0	0	0	0	0
9684cdddb35647ff17a62de7461fe3aa	1213	k__Bacteria	Unassigned	Unassigned	Unassigned	Unassigned	Unassigned	0	0	0	0	0	0	0	0	0	0	0	0	0	0	0	0	0	0	0	0	0	0	0	0	0	0	0	0	0	0	0	0	0	0	0	0	0	0	0	0	0	0
7c330183e7c0b3bf0404e8e2f9aaf2cf	1211	k__Bacteria	Unassigned	Unassigned	Unassigned	Unassigned	Unassigned	0	0	0	0	0	0	0	0	0	0	0	0	0	0	0	0	0	0	0	0	0	0	0	0	0	0	0	0	0	0	0	0	0	0	0	0	0	0	0	0	0	0
255746358efd000755cc481210bae07c	1208	k__Bacteria	Unassigned	Unassigned	Unassigned	Unassigned	Unassigned	0	0	0	0	0	0	0	0	0	1208	0	0	0	0	0	0	0	0	0	0	0	0	0	0	0	0	0	0	0	0	0	0	0	0	0	0	0	0	0	0	0	0
fc2ab94c314963d001c205caab465f83	1208	k__Bacteria	Unassigned	Unassigned	Unassigned	Unassigned	Unassigned	0	0	0	0	0	0	0	0	0	0	0	0	0	0	0	0	0	0	0	0	0	0	0	0	0	0	0	0	0	0	0	0	0	0	0	0	0	0	0	0	0	0
a5f5291830ccb4b718907808fb82b35d	1207	k__Bacteria	Unassigned	Unassigned	Unassigned	Unassigned	Unassigned	0	0	0	0	0	0	0	0	0	0	0	0	0	0	0	0	0	0	0	0	0	0	0	0	0	0	0	0	0	0	0	0	0	0	0	0	0	15	0	0	0	0
aa1c0ef65d41bda1d8bd95379629c56b	1207	k__Bacteria	p__Actinobacteria	c__Actinobacteria	o__Frankiales	f__Frankiaceae	g__Jatrophihabitans	0	0	0	0	0	0	0	0	0	0	0	0	0	0	0	0	0	0	0	0	0	0	0	0	0	0	0	0	0	0	0	0	0	0	0	0	0	0	0	0	0	0
985b3c5d281e1e6a5be48ad8ff50d208	1205	k__Bacteria	p__Verrucomicrobia	c__Verrucomicrobiae	o__Verrucomicrobiales	f__Verrucomicrobiaceae	Ambiguous_taxa	0	0	0	0	0	0	0	0	0	0	0	0	0	0	0	0	0	0	0	0	0	0	0	0	1205	0	0	0	0	0	0	0	0	0	0	0	0	0	0	0	0	0
4f662db338834642426cdef76d560c91	1205	k__Bacteria	p__Planctomycetes	c__Planctomycetacia	o__Gemmatales	f__Gemmataceae	g__Gemmata	0	0	0	0	0	0	0	0	0	0	0	0	0	0	0	0	0	0	0	0	0	0	0	0	0	0	0	0	0	0	0	0	0	0	0	0	0	0	0	0	0	0
20e01819fd6ba99f80ef19d7eb9fe07e	1205	k__Bacteria	Unassigned	Unassigned	Unassigned	Unassigned	Unassigned	0	0	0	0	0	0	0	0	0	0	0	0	0	0	0	0	0	0	0	0	0	0	0	0	0	0	0	0	0	0	0	0	0	0	0	0	0	0	0	0	0	0
a2b4c9848b494bc726e200b50b4ba143	1205	k__Bacteria	p__Proteobacteria	c__Alphaproteobacteria	o__Rhizobiales	f__Rhizobiaceae	Ambiguous_taxa	0	0	0	0	0	0	0	0	0	0	0	0	0	0	0	0	0	0	0	0	0	0	0	0	0	0	0	0	0	0	0	0	0	0	0	0	0	0	0	0	0	0
a291f4661c4873d4348b311f6485de25	1200	k__Bacteria	Unassigned	Unassigned	Unassigned	Unassigned	Unassigned	0	0	0	0	0	0	0	0	0	0	0	0	0	0	0	0	0	0	0	0	0	0	0	0	0	0	0	0	0	0	0	0	0	0	0	0	0	0	0	0	0	0
e72f904c272acf23a58038b4ba01f359	1197	k__Bacteria	Unassigned	Unassigned	Unassigned	Unassigned	Unassigned	0	0	0	0	0	0	0	0	0	0	0	0	0	0	0	0	0	0	0	0	0	0	0	0	0	0	0	0	0	0	0	0	0	0	0	0	0	0	0	0	0	0
a5a9939fd98cd7cfdcddb69a06fb3be7	1194	k__Bacteria	p__Firmicutes	c__Bacilli	o__Lactobacillales	f__Lactobacillaceae	g__Lactobacillus	0	0	0	0	0	0	0	0	0	0	0	0	0	0	0	0	0	0	0	0	0	0	0	0	0	0	0	0	0	0	0	0	0	0	0	0	0	0	1194	0	0	0
a11942515dc9757528231228a333835c	1194	k__Bacteria	Unassigned	Unassigned	Unassigned	Unassigned	Unassigned	0	0	0	0	0	0	0	0	0	0	0	0	0	0	0	0	0	0	0	0	0	0	0	0	0	0	0	0	0	0	0	0	0	0	0	0	0	0	0	0	0	0
674cc9dfd5b8ed175ac63bc9348f2759	1190	k__Bacteria	p__Proteobacteria	c__Gammaproteobacteria	o__Betaproteobacteriales	f__Burkholderiaceae	Ambiguous_taxa	0	0	0	0	0	0	0	0	0	0	0	0	0	0	0	0	0	0	0	0	0	0	0	0	0	0	0	0	0	0	0	19	0	0	0	0	0	0	0	0	0	0
36186e8e9797dde38879abacbc9968d0	1187	k__Bacteria	p__Proteobacteria	c__Alphaproteobacteria	o__Acetobacterales	f__Acetobacteraceae	g__Endobacter	0	0	0	0	0	0	1180	0	0	0	0	0	0	0	0	0	0	0	0	0	0	0	0	0	0	0	0	0	0	0	7	0	0	0	0	0	0	0	0	0	0	0
1b1c8be62c5a5843ba2966b2f0bad997	1185	k__Bacteria	Unassigned	Unassigned	Unassigned	Unassigned	Unassigned	0	0	0	0	1185	0	0	0	0	0	0	0	0	0	0	0	0	0	0	0	0	0	0	0	0	0	0	0	0	0	0	0	0	0	0	0	0	0	0	0	0	0
e995c344be73b537f64dfd25812025a9	1177	k__Bacteria	p__Verrucomicrobia	c__Verrucomicrobiae	o__Verrucomicrobiales	f__Rubritaleaceae	g__Luteolibacter	0	0	0	0	0	0	0	0	0	0	0	0	0	0	0	0	0	0	0	0	0	0	0	0	1177	0	0	0	0	0	0	0	0	0	0	0	0	0	0	0	0	0
65d370d3103145e64a78136d4114cb9f	1176	k__Bacteria	p__Actinobacteria	c__Actinobacteria	o__Micrococcales	f__Microbacteriaceae	g__Microbacterium	0	0	0	0	0	0	0	0	0	0	0	0	0	0	0	0	0	0	0	0	0	0	0	0	0	0	0	0	0	0	0	0	0	0	0	0	0	0	0	0	0	0
ee6eccc2bb457ef7d312613e901d6354	1172	k__Bacteria	Unassigned	Unassigned	Unassigned	Unassigned	Unassigned	0	0	0	0	0	0	0	0	0	0	0	0	0	0	0	0	0	0	0	0	0	0	0	0	0	0	0	0	0	0	0	0	0	0	0	0	0	0	0	0	0	0
6d245315294855427bdd99ddf8bb8194	1170	k__Bacteria	Unassigned	Unassigned	Unassigned	Unassigned	Unassigned	0	0	0	0	0	0	0	0	0	0	0	0	0	0	0	0	0	0	0	0	0	0	0	0	0	0	0	0	0	0	0	0	0	0	0	0	0	0	0	0	0	0
8ac03270c78034b50c152c7aab92486c	1170	k__Bacteria	p__Proteobacteria	c__Alphaproteobacteria	o__Rhizobiales	f__Xanthobacteraceae	Ambiguous_taxa	0	0	0	0	0	0	0	0	0	0	0	0	0	0	0	0	0	0	0	0	0	0	0	0	0	0	0	0	0	0	0	0	0	0	0	0	0	0	0	0	0	0
46ec4421d6cf4dbb6173e7eba3cc3f23	1170	k__Bacteria	p__Bacteroidetes	c__Bacteroidia	o__Chitinophagales	f__Chitinophagaceae	g__Ferruginibacter	0	0	0	0	0	0	0	0	0	0	0	0	0	0	0	0	0	0	0	0	0	0	0	0	0	0	0	0	0	0	0	0	0	0	0	0	0	0	0	0	0	0
c2647e780e64ae06e769164011a28036	1170	k__Bacteria	Unassigned	Unassigned	Unassigned	Unassigned	Unassigned	0	0	0	0	0	0	0	0	0	0	0	0	0	0	0	0	0	0	0	0	0	0	0	0	0	0	0	0	0	0	0	0	0	0	0	0	0	0	0	0	0	0
d8b27f6a89d38ba7a357d2a6dd925192	1170	k__Bacteria	Unassigned	Unassigned	Unassigned	Unassigned	Unassigned	0	0	0	0	0	0	0	0	0	0	0	0	0	0	0	0	0	0	0	0	0	0	0	0	0	0	0	0	0	0	0	0	0	0	0	0	0	0	0	0	0	0
3eddf268bc77737d28d2a369fa24edcb	1170	k__Bacteria	p__Actinobacteria	c__Actinobacteria	o__Corynebacteriales	f__Mycobacteriaceae	g__Mycobacterium	0	0	0	0	0	0	0	0	0	0	0	0	0	0	0	0	0	0	0	0	0	0	0	0	0	0	0	0	0	0	0	0	0	0	0	0	0	0	0	0	0	0
4502dc2f5af21bc67a83f0b66565ca5d	1170	k__Bacteria	p__Proteobacteria	c__Alphaproteobacteria	o__Sphingomonadales	f__Sphingomonadaceae	g__Sphingomonas	0	0	0	0	0	0	0	0	0	0	0	0	0	0	0	0	0	0	0	0	0	0	0	0	0	0	0	0	0	0	0	0	0	0	0	0	0	0	0	0	0	0
d20ade55375b67d786100bca75c4a5c3	1170	k__Bacteria	p__Bacteroidetes	c__Bacteroidia	o__Chitinophagales	f__Chitinophagaceae	g__Terrimonas	0	0	0	0	0	0	0	0	0	0	0	0	0	0	0	0	0	0	0	0	0	0	0	0	0	0	0	0	0	0	0	0	0	0	0	0	0	0	0	0	0	0
267c70913ccdeba9b8a520b69f69060e	1170	k__Bacteria	p__Proteobacteria	c__Alphaproteobacteria	o__Sphingomonadales	f__Sphingomonadaceae	Ambiguous_taxa	0	0	0	0	0	0	0	0	0	0	0	0	0	0	0	0	0	0	0	0	0	0	0	0	0	0	0	0	0	0	0	0	0	0	0	0	0	0	0	0	0	0
2bb2f766a33913cd19ce9b17ed26d77f	1170	k__Bacteria	Unassigned	Unassigned	Unassigned	Unassigned	Unassigned	0	0	0	0	0	0	0	0	0	0	0	0	0	0	0	0	0	0	0	0	0	0	0	0	0	0	0	0	0	0	0	0	0	0	0	0	0	0	0	0	0	0
34aa2a88cc954f090a5fa23f0e3bdbb6	1170	k__Bacteria	p__Acidobacteria	c__Blastocatellia	o__Blastocatellales	f__Blastocatellaceae	Ambiguous_taxa	0	0	0	0	0	0	0	0	0	0	0	0	0	0	0	0	0	0	0	0	0	0	0	0	0	0	0	0	0	0	0	0	0	0	0	0	0	0	0	0	0	0
5bc242e1b7aebe25bbe5300446dbc0eb	1168	k__Bacteria	Unassigned	Unassigned	Unassigned	Unassigned	Unassigned	0	0	0	0	0	0	0	0	0	0	0	0	0	0	0	0	0	0	0	0	0	0	0	0	0	0	52	0	0	0	0	0	0	0	0	0	0	0	0	0	0	0
8dee0871a7d55962f6cf5e7d02f79fea	1167	k__Bacteria	Unassigned	Unassigned	Unassigned	Unassigned	Unassigned	0	0	0	0	0	0	0	0	0	0	0	0	0	0	0	0	0	0	0	0	0	0	0	0	0	16	0	0	0	0	0	0	0	0	0	0	0	0	0	0	0	0
1c217c2185d77ca47665b51a9a669122	1167	k__Bacteria	p__Proteobacteria	c__Alphaproteobacteria	o__Acetobacterales	f__Acetobacteraceae	g__Acidisoma	0	0	0	0	0	0	0	0	0	0	0	0	0	0	0	0	0	0	0	0	0	0	0	0	0	0	0	0	0	0	0	0	0	0	0	0	0	0	0	0	0	0
1b2d33fc27b5c64d493ff198b0cfa2e6	1165	k__Bacteria	Unassigned	Unassigned	Unassigned	Unassigned	Unassigned	0	0	0	0	0	0	0	0	0	0	0	0	0	0	0	0	0	0	0	0	0	0	0	0	0	0	0	0	0	0	0	0	0	0	0	0	0	0	0	0	0	0
04ac714a6ad4c0ba99323f0ac3e95921	1164	k__Bacteria	Unassigned	Unassigned	Unassigned	Unassigned	Unassigned	0	0	0	0	0	0	0	0	0	0	0	0	0	0	0	0	0	0	0	0	0	0	0	0	0	1164	0	0	0	0	0	0	0	0	0	0	0	0	0	0	0	0
b7137469bcdf3c02c689d63e67ec62a1	1163	k__Bacteria	Unassigned	Unassigned	Unassigned	Unassigned	Unassigned	0	0	0	0	0	0	0	0	0	0	0	0	0	0	0	0	0	0	0	0	0	0	0	0	0	0	0	0	0	0	0	0	0	0	0	0	0	1099	0	0	0	0
827f81437951cf39e5658fa3958b61e8	1157	k__Bacteria	Unassigned	Unassigned	Unassigned	Unassigned	Unassigned	0	0	0	0	0	0	0	0	0	0	0	0	0	0	0	0	0	0	0	0	0	0	0	8	1149	0	0	0	0	0	0	0	0	0	0	0	0	0	0	0	0	0
a4d1f57095ac6d4f523309733c8ec257	1157	k__Bacteria	p__Actinobacteria	c__Actinobacteria	o__Corynebacteriales	f__Mycobacteriaceae	g__Mycobacterium	0	0	0	0	0	0	0	0	0	0	0	0	0	0	0	0	0	0	0	0	0	0	0	0	0	0	0	0	0	0	0	0	0	0	0	0	0	0	0	0	0	0
1a44cf716541f87c8fae5a31b6290adf	1156	k__Bacteria	p__Proteobacteria	c__Gammaproteobacteria	o__Betaproteobacteriales	f__Burkholderiaceae	Ambiguous_taxa	0	0	0	0	0	0	79	0	0	0	0	1077	0	0	0	0	0	0	0	0	0	0	0	0	0	0	0	0	0	0	0	0	0	0	0	0	0	0	0	0	0	0
4d9fd3bb6b7c6e0d019423d5645590bf	1152	k__Bacteria	Unassigned	Unassigned	Unassigned	Unassigned	Unassigned	0	0	0	0	0	0	0	0	0	0	0	0	0	0	0	0	0	0	0	0	0	0	0	0	0	0	0	0	0	0	0	0	0	0	0	0	0	0	0	0	0	0
79c448d45607876e700336de1612e56d	1150	k__Bacteria	Unassigned	Unassigned	Unassigned	Unassigned	Unassigned	0	0	0	0	0	0	0	0	0	0	0	0	0	0	0	0	0	0	0	0	0	0	0	0	0	0	0	0	0	0	0	0	0	0	0	0	0	0	0	0	0	0
8d477bc811a37434410f6d038d6e34e8	1150	k__Bacteria	Unassigned	Unassigned	Unassigned	Unassigned	Unassigned	0	0	0	0	0	0	0	0	0	0	0	0	0	0	0	0	0	0	0	0	0	0	0	0	0	0	0	0	0	0	0	0	0	0	0	0	0	0	0	0	0	0
9e8dfe336965e15311e56dfcbc44b98f	1149	k__Bacteria	Unassigned	Unassigned	Unassigned	Unassigned	Unassigned	0	0	0	0	0	0	0	0	0	0	0	0	0	0	0	0	0	0	0	0	0	0	0	0	1149	0	0	0	0	0	0	0	0	0	0	0	0	0	0	0	0	0
a3bdfcd0898643fd159bdbba299b4377	1148	k__Bacteria	Unassigned	Unassigned	Unassigned	Unassigned	Unassigned	0	0	0	0	0	0	0	54	0	0	0	0	0	0	0	0	0	0	0	0	0	0	0	0	0	0	0	0	0	0	0	0	0	0	0	0	0	75	0	0	0	0
81dc27531a86532cda0a2665ede15f35	1147	k__Bacteria	Unassigned	Unassigned	Unassigned	Unassigned	Unassigned	0	0	0	0	0	0	0	0	0	0	0	0	0	0	0	0	0	0	0	0	0	0	0	0	0	1147	0	0	0	0	0	0	0	0	0	0	0	0	0	0	0	0
72ccf9a7f1c46612fd01ce90162003fc	1142	k__Bacteria	Unassigned	Unassigned	Unassigned	Unassigned	Unassigned	0	0	0	0	0	0	0	0	0	0	0	0	0	0	0	0	0	0	12	0	0	0	0	0	0	0	0	0	1130	0	0	0	0	0	0	0	0	0	0	0	0	0
cb558184ae068506d1b9ac3fdf2330c9	1142	k__Bacteria	Unassigned	Unassigned	Unassigned	Unassigned	Unassigned	0	0	0	0	0	0	1121	0	0	0	0	0	0	0	0	0	0	0	0	0	0	0	0	0	0	0	0	0	0	0	0	0	0	0	0	0	0	0	0	0	0	0
64119c1d186c48fc4cb300e74134e368	1141	k__Bacteria	Unassigned	Unassigned	Unassigned	Unassigned	Unassigned	0	0	0	0	0	0	1141	0	0	0	0	0	0	0	0	0	0	0	0	0	0	0	0	0	0	0	0	0	0	0	0	0	0	0	0	0	0	0	0	0	0	0
2e973aaf88276c769a3104f011b5873f	1137	k__Bacteria	Unassigned	Unassigned	Unassigned	Unassigned	Unassigned	0	0	0	0	0	0	0	0	0	0	0	0	0	0	0	0	0	0	0	0	0	0	0	0	0	0	0	0	0	0	0	0	0	0	0	0	0	0	0	0	0	0
21f64241772d6cfb92f9d3d7bdc7df4f	1137	k__Bacteria	p__Bacteroidetes	c__Bacteroidia	o__Chitinophagales	f__Chitinophagaceae	Ambiguous_taxa	0	0	0	0	0	0	0	0	0	0	0	0	0	0	0	0	0	0	0	0	0	0	0	16	1121	0	0	0	0	0	0	0	0	0	0	0	0	0	0	0	0	0
f8cfe15e10b9894cebe13aee5c5db1e5	1133	k__Bacteria	Unassigned	Unassigned	Unassigned	Unassigned	Unassigned	0	0	0	0	0	0	0	0	0	0	0	0	0	0	0	0	0	0	0	0	0	0	0	0	0	0	0	0	0	0	0	0	0	0	0	0	0	0	0	0	0	0
697491d2b2c08f63b38e84d4ab89f3e6	1133	k__Bacteria	Unassigned	Unassigned	Unassigned	Unassigned	Unassigned	0	0	0	0	0	0	0	0	0	0	0	0	0	0	0	0	0	0	0	0	0	0	0	0	0	0	0	0	0	0	0	0	0	0	0	0	14	0	0	0	0	0
49a67db646ae98c9c543a3a7fa09cec6	1131	k__Bacteria	Unassigned	Unassigned	Unassigned	Unassigned	Unassigned	0	0	0	0	0	0	0	0	0	0	0	0	0	0	0	0	0	0	0	0	0	0	0	0	0	1114	0	0	0	0	0	0	0	0	0	0	0	0	0	0	0	0
30c43e81508a63cc0d6d8c8c6fa489c6	1129	k__Bacteria	p__Actinobacteria	c__Actinobacteria	o__Micrococcales	f__Microbacteriaceae	Ambiguous_taxa	0	0	0	0	0	0	0	0	0	0	0	0	0	0	0	0	0	0	0	0	0	0	0	0	0	0	0	0	0	0	0	0	0	0	0	0	0	0	0	0	0	0
7ac916b2844951f3c980cf7614652615	1129	k__Bacteria	p__Proteobacteria	c__Gammaproteobacteria	o__Betaproteobacteriales	f__Burkholderiaceae	Ambiguous_taxa	0	0	0	0	0	0	0	0	0	0	0	0	0	0	0	0	0	0	0	0	0	0	0	0	0	0	0	0	0	0	0	0	0	0	0	0	0	0	0	0	0	0
29e3697057ba4111dc8a2a9e6e3b8f0a	1129	k__Bacteria	Unassigned	Unassigned	Unassigned	Unassigned	Unassigned	0	0	0	0	0	0	0	0	0	0	0	0	0	0	0	0	0	0	0	0	0	0	0	8	1121	0	0	0	0	0	0	0	0	0	0	0	0	0	0	0	0	0
188b2540b2947e401d1bc38ada00cc04	1128	k__Bacteria	p__Firmicutes	c__Clostridia	o__Clostridiales	f__Clostridiaceae	g__Clostridium	0	0	0	0	0	0	0	0	0	0	0	0	0	0	0	0	0	0	0	0	0	0	0	0	0	0	0	0	0	0	0	0	0	0	0	0	0	0	0	0	0	0
122f0325efaad150e5f72d26ca2a4c49	1128	k__Bacteria	Unassigned	Unassigned	Unassigned	Unassigned	Unassigned	0	0	0	0	0	0	0	0	0	0	0	0	0	0	0	0	0	0	0	0	0	0	0	0	0	0	0	0	0	0	0	0	0	0	0	0	0	0	0	0	0	0
98dda18ade090de97c73a00abe1f9e97	1126	k__Bacteria	p__Bacteroidetes	c__Bacteroidia	o__Cytophagales	f__Microscillaceae	Ambiguous_taxa	0	0	0	0	0	0	0	0	0	0	0	0	0	0	0	0	0	0	0	0	0	0	0	0	0	0	0	0	0	0	0	0	0	0	0	0	0	0	0	0	0	0
91edbb9e9222e21fe58669ab31096019	1126	k__Bacteria	Unassigned	Unassigned	Unassigned	Unassigned	Unassigned	0	0	0	0	0	0	0	0	0	0	0	0	0	0	0	0	0	0	0	0	0	0	0	0	0	0	0	0	0	0	0	0	0	0	0	0	0	0	0	0	0	0
a945226f7a698734d041e9a3bb38f7a6	1120	k__Bacteria	p__Proteobacteria	c__Gammaproteobacteria	o__Enterobacteriales	f__Enterobacteriaceae	Ambiguous_taxa	0	0	0	0	0	0	0	0	0	0	0	0	0	0	0	0	0	0	0	0	0	0	0	0	0	0	0	0	0	0	0	0	0	0	0	0	0	0	0	0	0	0
a425ed9289bb17ca166136d57d5cb44b	1116	k__Bacteria	Unassigned	Unassigned	Unassigned	Unassigned	Unassigned	0	0	0	0	0	0	0	0	0	0	0	0	0	0	0	0	0	0	0	0	0	0	0	0	28	0	0	0	0	0	0	0	0	0	0	0	0	0	0	0	0	0
f5bbbf57ecbd5962d8ae970c86685c26	1114	k__Bacteria	Unassigned	Unassigned	Unassigned	Unassigned	Unassigned	0	0	0	0	0	0	0	0	0	0	0	0	0	0	0	0	0	0	0	0	0	0	0	0	0	0	0	0	0	0	0	0	0	0	0	0	0	0	0	0	0	0
537cc64a2368d46b7015c583124e954f	1113	k__Bacteria	p__Proteobacteria	c__Gammaproteobacteria	o__Betaproteobacteriales	f__Burkholderiaceae	Ambiguous_taxa	0	0	0	0	0	0	0	0	0	0	0	0	0	0	0	0	0	0	0	0	0	0	0	0	0	0	0	0	0	0	0	0	0	0	0	0	0	0	0	0	0	0
0518a679fde1d2f0bd6daeb274a3d094	1113	k__Bacteria	Unassigned	Unassigned	Unassigned	Unassigned	Unassigned	0	0	0	0	0	0	0	0	0	0	0	0	0	0	0	0	0	0	0	0	0	0	0	0	0	0	0	0	0	0	0	0	0	0	0	0	0	0	0	0	0	0
4025323bd527caa79bcbaad6fe80fe41	1113	k__Bacteria	p__Bacteroidetes	c__Bacteroidia	o__Chitinophagales	f__Chitinophagaceae	g__Ferruginibacter	0	0	0	0	0	0	0	0	0	0	0	0	0	0	0	0	0	0	0	0	0	0	0	0	0	0	0	0	0	0	0	0	0	0	0	0	0	0	0	0	0	0
5eb09ec47f3f5ce7541b6289e39df9bb	1113	k__Bacteria	Unassigned	Unassigned	Unassigned	Unassigned	Unassigned	0	0	0	0	0	0	0	0	0	0	0	0	0	0	0	0	0	0	0	0	0	0	0	0	0	0	0	0	0	0	0	0	0	0	0	0	0	0	0	0	0	0
0f20982e64812864c3ecce7a39432507	1113	k__Bacteria	p__Proteobacteria	c__Gammaproteobacteria	o__Cellvibrionales	f__Cellvibrionaceae	g__Cellvibrio	0	0	0	0	0	0	0	0	0	0	0	0	0	0	0	0	0	0	0	0	0	0	0	0	0	0	0	0	0	0	0	0	0	0	0	0	0	0	0	0	0	0
68daf286996f05100d91816f0230a9ba	1113	k__Bacteria	p__Proteobacteria	c__Alphaproteobacteria	o__Caulobacterales	f__Hyphomonadaceae	g__Hirschia	0	0	0	0	0	0	0	0	0	0	0	0	0	0	0	0	0	0	0	0	0	0	0	0	0	0	0	0	0	0	0	0	0	0	0	0	0	0	0	0	0	0
8cff8df6c5e625f88ffeaf1344b7d261	1113	k__Bacteria	p__Bacteroidetes	c__Bacteroidia	o__Chitinophagales	f__Chitinophagaceae	g__Ferruginibacter	0	0	0	0	0	0	0	0	0	0	0	0	0	0	0	0	0	0	0	0	0	0	0	0	0	0	0	0	0	0	0	0	0	0	0	0	0	0	0	0	0	0
1fb567be47539012b4484344a42c09ad	1106	k__Bacteria	p__Proteobacteria	c__Gammaproteobacteria	o__Enterobacteriales	f__Enterobacteriaceae	Ambiguous_taxa	0	0	0	0	0	0	0	0	0	0	0	0	0	0	0	0	0	0	0	0	0	0	0	0	0	0	0	0	0	0	0	0	0	0	0	0	0	0	0	0	0	0
70db1eaeb49d3574cd197255688bc827	1103	k__Bacteria	Unassigned	Unassigned	Unassigned	Unassigned	Unassigned	0	0	0	0	0	0	0	32	0	0	0	0	0	0	0	0	0	0	0	7	0	0	0	0	0	0	0	0	0	0	0	0	0	0	0	0	0	1039	0	0	0	0
7ce031fda2af67646a0dfbcd74f8f6cb	1101	k__Bacteria	p__Actinobacteria	c__Actinobacteria	o__Micrococcales	f__Micrococcaceae	Ambiguous_taxa	0	0	0	0	0	0	0	0	0	0	0	0	0	0	0	0	0	0	0	0	0	0	0	0	0	0	0	0	0	0	0	0	0	0	0	0	0	0	0	0	0	0
690788983b2fa50c5d57f9f7c98d3d81	1096	k__Bacteria	Unassigned	Unassigned	Unassigned	Unassigned	Unassigned	0	0	0	0	0	0	0	0	0	0	0	0	0	0	0	0	0	0	0	0	0	0	0	0	0	0	0	0	0	0	0	0	0	0	0	0	0	0	0	0	0	0
49ea135a395053f41781aadaadad650d	1094	k__Bacteria	p__Proteobacteria	c__Gammaproteobacteria	o__Enterobacteriales	f__Enterobacteriaceae	Ambiguous_taxa	0	0	0	0	0	0	0	0	0	0	0	0	0	0	0	0	0	0	12	0	0	0	0	0	0	0	0	0	1075	0	7	0	0	0	0	0	0	0	0	0	0	0
0f86730d7dc08101fedd1b99e0bae115	1093	k__Bacteria	Unassigned	Unassigned	Unassigned	Unassigned	Unassigned	0	0	0	0	0	0	0	0	0	0	0	0	0	0	0	0	0	0	0	0	0	0	0	0	1093	0	0	0	0	0	0	0	0	0	0	0	0	0	0	0	0	0
72c135e367c869a7a9ed254ebcd3dbb0	1090	k__Bacteria	Unassigned	Unassigned	Unassigned	Unassigned	Unassigned	0	0	0	0	0	0	0	0	0	0	0	0	0	0	0	0	0	0	0	0	0	0	0	0	0	0	0	0	0	0	0	0	0	0	0	0	0	0	0	0	0	0
5aae0addc93992d83b1deef8d32f5968	1088	k__Bacteria	Unassigned	Unassigned	Unassigned	Unassigned	Unassigned	0	0	0	0	0	0	0	0	0	0	0	0	0	0	0	0	0	0	0	0	0	0	0	0	0	0	0	0	0	0	0	0	0	0	0	0	0	0	0	0	0	0
9ba74dc5ad56e27c931b70f36ba46665	1087	k__Bacteria	Unassigned	Unassigned	Unassigned	Unassigned	Unassigned	0	0	0	0	0	0	0	0	0	0	0	0	0	0	0	0	0	0	0	0	0	0	0	0	0	0	1087	0	0	0	0	0	0	0	0	0	0	0	0	0	0	0
666c96916f93d7a32b42ef5cbd1d5e7e	1086	k__Bacteria	Unassigned	Unassigned	Unassigned	Unassigned	Unassigned	0	0	0	0	0	0	0	0	0	0	0	0	0	0	0	0	0	0	0	0	0	0	0	0	0	0	0	0	0	0	0	0	0	0	0	0	0	0	0	0	0	0
4b99dc217874f606b673ad87eefd702b	1082	k__Bacteria	Unassigned	Unassigned	Unassigned	Unassigned	Unassigned	0	0	0	0	0	0	0	0	0	0	0	0	0	0	0	0	0	0	0	0	0	0	0	0	0	1082	0	0	0	0	0	0	0	0	0	0	0	0	0	0	0	0
196fb19706d5dac0ff9ed6f0afa3d7df	1082	k__Bacteria	Unassigned	Unassigned	Unassigned	Unassigned	Unassigned	0	0	0	0	0	0	1082	0	0	0	0	0	0	0	0	0	0	0	0	0	0	0	0	0	0	0	0	0	0	0	0	0	0	0	0	0	0	0	0	0	0	0
f608214be42d844d3189eae7fb8ac83e	1082	k__Bacteria	Unassigned	Unassigned	Unassigned	Unassigned	Unassigned	0	0	0	0	0	0	0	0	0	0	0	0	0	0	0	0	0	0	0	0	0	0	0	0	0	0	0	0	0	0	0	0	0	0	0	0	0	0	0	0	0	0
bf208782d8131a956bc7802340d33fa1	1078	k__Bacteria	Unassigned	Unassigned	Unassigned	Unassigned	Unassigned	0	0	0	0	0	0	0	0	0	0	0	0	0	0	0	0	0	0	0	0	0	0	0	0	0	0	0	0	0	0	0	6	0	0	0	0	0	0	0	0	0	0
961e08756a7b91ae4e690c613006fb4b	1076	k__Bacteria	Unassigned	Unassigned	Unassigned	Unassigned	Unassigned	0	0	0	0	0	0	0	0	0	0	0	0	0	0	0	0	0	0	0	0	0	0	0	0	0	0	0	0	0	0	0	0	0	0	0	0	0	0	0	0	0	0
2c87c80874e8d6ac200f56b1d992f02b	1073	k__Bacteria	Unassigned	Unassigned	Unassigned	Unassigned	Unassigned	0	0	0	0	0	0	0	0	0	0	0	0	0	0	0	0	0	0	0	0	0	0	0	0	0	0	0	0	0	0	0	0	0	0	0	0	0	0	0	0	0	0
cf5c224af859333780200c98f840f0e6	1071	k__Bacteria	Unassigned	Unassigned	Unassigned	Unassigned	Unassigned	0	0	0	0	0	0	0	0	0	0	0	0	0	0	0	0	0	0	0	0	0	0	0	0	0	0	0	0	0	0	0	0	0	0	0	0	0	0	0	0	0	0
2179b59651422e8ca3935e9e5d468f67	1071	k__Bacteria	p__Acidobacteria	c__Acidobacteriia	o__Acidobacteriales	f__Acidobacteriaceae	g__Acidicapsa	0	0	0	0	0	0	0	0	0	0	0	0	0	0	0	0	0	0	0	0	0	0	0	0	0	0	0	0	0	0	0	0	0	0	0	0	0	0	0	0	0	0
28b1e94f050a9daceb19772da44d80e7	1065	k__Bacteria	p__Verrucomicrobia	c__Verrucomicrobiae	o__Verrucomicrobiales	f__Rubritaleaceae	g__Luteolibacter	0	0	0	0	0	0	0	0	0	0	0	0	0	0	0	0	0	0	0	0	0	0	0	0	1065	0	0	0	0	0	0	0	0	0	0	0	0	0	0	0	0	0
ede484d6b251e39d486fa79b6013b4b5	1064	k__Bacteria	p__Proteobacteria	c__Gammaproteobacteria	o__Pseudomonadales	f__Pseudomonadaceae	g__Pseudomonas	0	0	0	0	0	0	0	0	0	0	0	0	0	0	0	0	0	0	0	0	0	0	0	0	0	0	0	0	0	0	0	0	0	0	0	0	0	0	0	0	0	0
302f17e6da750b49d617a513ce9c8bc1	1064	k__Bacteria	p__Proteobacteria	c__Alphaproteobacteria	o__Rhizobiales	f__Xanthobacteraceae	Ambiguous_taxa	0	0	0	0	0	0	0	0	0	0	0	0	0	0	0	0	0	0	0	0	0	0	0	0	0	0	0	0	0	0	0	0	0	0	0	0	0	0	0	0	0	0
e6daac98cf5568fc2e01606c2a248341	1064	k__Bacteria	p__Planctomycetes	c__Phycisphaerae	o__Tepidisphaerales	Ambiguous_taxa	Ambiguous_taxa	0	0	0	0	0	0	0	0	0	0	0	0	0	0	0	0	0	0	0	0	0	0	0	0	0	0	0	0	0	0	0	0	0	0	0	0	0	0	0	0	0	0
d906b9c7ddf1e0973db593ca8a4c096b	1064	k__Bacteria	p__Proteobacteria	c__Alphaproteobacteria	o__Rhizobiales	Ambiguous_taxa	Ambiguous_taxa	0	0	0	0	0	0	0	0	0	0	0	0	0	0	0	0	0	0	0	0	0	0	0	0	0	0	0	0	0	0	0	0	0	0	0	0	0	0	0	0	0	0
e3b45734c09c49fbcd1ae35323739fe3	1064	k__Bacteria	Unassigned	Unassigned	Unassigned	Unassigned	Unassigned	0	0	0	0	0	0	0	0	0	0	0	0	0	0	0	0	0	0	0	0	0	0	0	0	0	0	0	0	0	0	0	0	0	0	0	0	0	0	0	0	0	0
03c22b4a5031317e0c8278ea9b9fb910	1064	k__Bacteria	p__Actinobacteria	c__Actinobacteria	o__Corynebacteriales	f__Mycobacteriaceae	g__Mycobacterium	0	0	0	0	0	0	0	0	0	0	0	0	0	0	0	0	0	0	0	0	0	0	0	0	0	0	0	0	0	0	0	0	0	0	0	0	0	0	0	0	0	0
0dde372ecdd07aea29b3f5b6ca85956a	1064	k__Bacteria	Unassigned	Unassigned	Unassigned	Unassigned	Unassigned	0	0	0	0	0	0	0	0	0	0	0	0	0	0	0	0	0	0	0	0	0	0	0	0	0	0	0	0	0	0	0	0	0	0	0	0	0	0	0	0	0	0
e562b08608a7bc2d12bda7d34049878f	1062	k__Bacteria	Unassigned	Unassigned	Unassigned	Unassigned	Unassigned	0	0	0	0	0	0	1062	0	0	0	0	0	0	0	0	0	0	0	0	0	0	0	0	0	0	0	0	0	0	0	0	0	0	0	0	0	0	0	0	0	0	0
1db6d839209f0b767fb2e69119ce5e4b	1062	k__Bacteria	Unassigned	Unassigned	Unassigned	Unassigned	Unassigned	0	0	0	0	0	0	0	0	0	0	0	0	0	0	0	0	0	0	0	0	0	0	0	0	0	0	0	0	0	0	0	0	0	0	0	0	0	0	0	0	0	0
2bcb4724d4f8f50aa5b158c1fbc1c404	1060	k__Bacteria	Unassigned	Unassigned	Unassigned	Unassigned	Unassigned	0	0	0	0	0	0	0	0	0	0	0	0	0	0	0	0	0	0	0	0	0	0	0	0	0	0	0	0	0	0	0	0	0	0	0	0	0	0	0	0	0	0
d5613250cbe7f804ea27955c2b37d7aa	1052	k__Bacteria	p__Proteobacteria	c__Gammaproteobacteria	o__Pseudomonadales	f__Pseudomonadaceae	g__Pseudomonas	0	0	0	0	0	0	0	0	0	0	0	0	0	0	0	0	0	0	0	0	0	0	0	0	0	0	0	0	0	0	0	0	0	0	0	0	0	0	0	0	0	0
a7bff700c5772cc0271abe921d9d7c21	1052	k__Bacteria	p__Proteobacteria	c__Gammaproteobacteria	o__Pseudomonadales	f__Pseudomonadaceae	g__Pseudomonas	0	0	0	0	0	0	0	0	0	0	0	0	0	0	0	0	0	0	0	0	0	0	0	0	0	0	0	0	0	0	0	0	0	0	0	0	0	0	0	0	0	0
56556682b826e81a1cfe7e25c9217ce0	1040	k__Bacteria	Unassigned	Unassigned	Unassigned	Unassigned	Unassigned	0	0	0	0	0	0	0	0	0	0	0	0	0	0	0	0	0	0	0	0	0	0	0	0	0	0	0	0	0	0	0	0	0	0	0	0	0	0	0	0	0	0
418be2d4701b333f46c00c9443acf466	1040	k__Bacteria	Unassigned	Unassigned	Unassigned	Unassigned	Unassigned	0	0	0	0	0	0	0	0	0	0	0	0	0	0	0	0	0	0	0	0	0	0	0	0	0	0	0	0	0	0	0	0	0	0	0	0	0	0	0	0	0	0
d0b6c7a9ea599f8ca6ae597531664497	1040	k__Bacteria	Unassigned	Unassigned	Unassigned	Unassigned	Unassigned	0	0	0	0	0	0	0	0	0	0	0	0	0	0	0	0	0	0	0	0	0	0	0	0	0	0	0	0	0	0	0	0	0	0	0	0	0	0	0	0	0	0
5109d0625b99d120faf921d248eb960e	1039	k__Bacteria	Unassigned	Unassigned	Unassigned	Unassigned	Unassigned	0	0	0	0	0	0	0	0	0	0	0	0	0	0	0	0	0	0	0	0	0	0	0	0	0	0	0	0	0	0	0	0	0	0	0	0	0	0	0	0	0	0
8848ed5b5e8adf7940a79a1ef5382af5	1038	k__Bacteria	Unassigned	Unassigned	Unassigned	Unassigned	Unassigned	0	0	0	1030	0	0	0	0	0	0	0	0	0	0	0	0	0	0	0	0	0	0	0	8	0	0	0	0	0	0	0	0	0	0	0	0	0	0	0	0	0	0
dca6cafe681b24cb707e9ab79e49ee59	1037	k__Bacteria	p__Proteobacteria	c__Gammaproteobacteria	o__Pseudomonadales	f__Pseudomonadaceae	g__Pseudomonas	0	0	0	0	0	0	0	0	0	0	0	0	0	0	0	0	0	0	0	0	0	0	0	0	1037	0	0	0	0	0	0	0	0	0	0	0	0	0	0	0	0	0
b660034a5f6f7115f04aa79715628388	1037	k__Bacteria	Unassigned	Unassigned	Unassigned	Unassigned	Unassigned	0	0	0	0	0	0	0	0	0	0	0	0	0	0	0	0	0	0	0	0	0	0	0	0	1037	0	0	0	0	0	0	0	0	0	0	0	0	0	0	0	0	0
ec27a7e7b66c4aa7d47140aac92721a7	1036	k__Bacteria	Unassigned	Unassigned	Unassigned	Unassigned	Unassigned	0	0	0	0	0	0	0	0	0	0	7	0	0	0	0	0	0	0	0	0	18	0	0	0	0	0	0	0	0	0	0	0	0	0	0	0	0	0	0	0	0	0
daef6850c220612811525c3a29c6419d	1030	k__Bacteria	p__Proteobacteria	c__Alphaproteobacteria	o__Rickettsiales	Ambiguous_taxa	Ambiguous_taxa	0	0	0	0	0	0	0	1030	0	0	0	0	0	0	0	0	0	0	0	0	0	0	0	0	0	0	0	0	0	0	0	0	0	0	0	0	0	0	0	0	0	0
b609a20b54800ef4d678356426474351	1028	k__Bacteria	Unassigned	Unassigned	Unassigned	Unassigned	Unassigned	0	0	0	0	0	0	0	0	0	0	0	0	0	0	0	0	0	0	0	0	9	0	0	0	0	0	0	0	0	0	0	1006	0	0	0	0	0	0	0	0	0	0
c45eb834fd227e3c9fd80f0a163549c2	1025	k__Bacteria	Unassigned	Unassigned	Unassigned	Unassigned	Unassigned	0	0	0	0	0	0	0	0	0	0	0	0	0	0	0	0	0	0	0	0	0	0	0	0	0	0	0	0	0	0	0	0	0	0	0	0	0	0	0	0	0	0
64b2cd7318c9ea3aa4b0bbe97c1a8746	1024	k__Bacteria	Unassigned	Unassigned	Unassigned	Unassigned	Unassigned	0	0	0	0	0	0	0	0	0	0	0	0	0	0	0	0	0	0	0	0	0	0	0	0	0	0	0	0	0	0	0	0	0	0	0	0	0	0	0	0	0	0
6f4c754280bef2b03f4b9e68ff11f6bd	1023	k__Bacteria	Unassigned	Unassigned	Unassigned	Unassigned	Unassigned	0	0	0	0	0	0	1023	0	0	0	0	0	0	0	0	0	0	0	0	0	0	0	0	0	0	0	0	0	0	0	0	0	0	0	0	0	0	0	0	0	0	0
2c195afd1ab519598f35977f459646c4	1020	k__Bacteria	p__Verrucomicrobia	c__Verrucomicrobiae	o__Verrucomicrobiales	f__Rubritaleaceae	g__Luteolibacter	0	0	0	0	0	0	0	0	0	0	0	0	0	0	0	0	0	0	0	0	0	0	0	0	0	0	0	0	0	0	0	0	0	0	0	0	0	0	0	0	0	0
7dd4a1e09e558004e0d3f69dcc1fe301	1020	k__Bacteria	p__Proteobacteria	c__Alphaproteobacteria	o__Sphingomonadales	f__Sphingomonadaceae	g__Novosphingobium	0	0	0	0	0	0	0	0	0	0	0	0	0	0	0	0	0	0	0	0	0	0	0	0	0	0	0	0	0	0	0	0	0	0	0	0	0	0	0	0	0	0
08e9384a1c79c9a09d3c2cfbf8d7475e	1020	k__Bacteria	p__Verrucomicrobia	c__Verrucomicrobiae	o__Chthoniobacterales	f__Terrimicrobiaceae	g__Terrimicrobium	0	0	0	0	0	0	0	0	0	0	0	0	0	0	0	0	0	0	0	0	0	0	0	0	0	0	0	0	0	0	0	0	0	0	0	0	0	0	0	0	0	0
35bf71e4d6fbea7b24752d24a001b872	1020	k__Bacteria	p__Proteobacteria	c__Alphaproteobacteria	o__Sphingomonadales	f__Sphingomonadaceae	g__Sphingobium	0	0	0	0	0	0	0	0	0	0	0	0	0	0	0	0	0	0	0	0	0	0	0	0	0	0	0	0	0	0	0	0	0	0	0	0	0	0	0	0	0	0
f3468a05d30a69511213582872e67131	1019	k__Bacteria	p__Actinobacteria	c__Actinobacteria	o__Corynebacteriales	f__Nocardiaceae	g__Rhodococcus	0	0	0	0	0	0	0	0	0	0	0	0	0	0	0	0	0	0	0	0	0	0	0	0	0	0	0	0	0	0	0	0	0	0	0	0	0	0	0	0	0	0
ab6f5c10b2eed184ff1261f2e41e03a6	1018	k__Bacteria	Unassigned	Unassigned	Unassigned	Unassigned	Unassigned	0	0	0	0	0	0	0	0	0	0	0	0	0	0	0	0	0	0	0	0	0	0	0	0	0	0	0	0	0	0	0	0	0	0	0	0	0	0	0	0	0	0
3f5e9d632ceabbbefe388a40ef93557e	1017	k__Bacteria	Unassigned	Unassigned	Unassigned	Unassigned	Unassigned	0	0	0	0	0	0	0	0	0	0	0	0	0	0	0	0	0	0	0	0	0	0	0	0	0	0	0	0	0	0	0	0	0	0	0	0	0	0	0	0	0	0
251f376713087f7fd9083a825bb5dee0	1016	k__Bacteria	Unassigned	Unassigned	Unassigned	Unassigned	Unassigned	0	0	0	0	0	0	0	0	0	0	0	0	0	0	0	1016	0	0	0	0	0	0	0	0	0	0	0	0	0	0	0	0	0	0	0	0	0	0	0	0	0	0
2eb1159b5b7eafff81d95fd3e9097bc6	1016	k__Bacteria	Unassigned	Unassigned	Unassigned	Unassigned	Unassigned	0	0	0	0	0	0	0	0	0	0	0	0	0	0	0	0	0	0	0	0	0	0	0	0	0	0	0	0	0	0	0	0	0	0	0	0	0	0	0	0	0	0
9b41f3ad0722d53d26ffa19641549716	1016	k__Bacteria	Unassigned	Unassigned	Unassigned	Unassigned	Unassigned	0	0	0	0	0	0	0	0	0	0	0	0	0	0	0	0	0	0	0	0	0	0	0	0	0	0	0	0	0	0	0	0	0	0	0	0	0	0	0	0	0	0
4e5c57f06249f7e25612439a8642c3b3	1011	k__Bacteria	Unassigned	Unassigned	Unassigned	Unassigned	Unassigned	0	0	0	0	0	0	0	0	0	0	0	0	0	0	0	0	0	0	0	0	0	0	0	0	0	0	0	0	0	0	0	0	0	0	0	0	0	0	0	0	0	0
8d8acac7f9e82ab64b7d84b82d8e7a19	1009	k__Bacteria	Unassigned	Unassigned	Unassigned	Unassigned	Unassigned	0	0	0	0	0	0	0	0	0	0	0	0	0	0	0	0	0	0	0	0	0	0	0	0	1009	0	0	0	0	0	0	0	0	0	0	0	0	0	0	0	0	0
f58901adfe3d4f17214fc44d21276c14	1002	k__Bacteria	p__Actinobacteria	c__Actinobacteria	o__Frankiales	f__Nakamurellaceae	g__Nakamurella	0	0	0	0	0	0	0	0	0	0	0	0	0	0	0	0	0	0	0	0	0	0	0	8	28	0	0	0	0	0	22	0	0	0	0	0	0	0	0	0	0	0
de610cb8696875a685799dd3264b97cd	1001	k__Bacteria	p__Proteobacteria	c__Alphaproteobacteria	o__Acetobacterales	f__Acetobacteraceae	Ambiguous_taxa	0	0	0	0	0	0	0	0	0	0	0	0	0	0	0	0	0	0	0	0	0	0	0	0	0	0	0	0	0	0	0	0	0	0	0	0	0	0	0	0	0	0
f8c52554e78204711e1552a77abf9c9b	930	k__Bacteria	p__Proteobacteria	c__Alphaproteobacteria	o__Caulobacterales	f__Caulobacteraceae	g__Asticcacaulis	0	0	0	0	0	0	0	0	0	0	0	0	0	0	0	0	0	0	0	0	0	0	0	0	532	0	0	0	0	0	0	0	0	0	0	0	0	0	0	0	0	0
34c616ba78adbf2604c955925a45133f	929	k__Bacteria	p__Proteobacteria	c__Gammaproteobacteria	o__Pseudomonadales	f__Pseudomonadaceae	g__Pseudomonas	0	0	0	0	0	0	0	0	0	0	0	0	0	0	0	0	0	0	0	0	0	0	0	0	0	0	0	0	0	0	0	0	0	0	0	0	0	0	0	0	0	0
715e817209261fe9e8de3abab6e792e0	876	k__Bacteria	p__Proteobacteria	c__Alphaproteobacteria	o__Micropepsales	f__Micropepsaceae	Ambiguous_taxa	0	0	0	0	0	0	0	0	0	0	0	0	0	0	0	0	0	0	0	0	0	0	0	0	28	0	0	0	0	0	0	0	0	0	0	0	0	0	0	0	0	0
0409a5afcfa8214f9099b1c788fdb5c2	849	k__Bacteria	Unassigned	Unassigned	Unassigned	Unassigned	Unassigned	0	0	0	0	0	0	0	0	0	0	0	0	0	0	0	0	0	0	0	0	0	0	0	0	0	0	0	0	0	0	0	0	0	0	0	0	0	0	0	0	0	0
6406e7a48bd0c249924c778dce9b1f1a	843	k__Bacteria	p__Firmicutes	c__Erysipelotrichia	o__Erysipelotrichales	f__Erysipelotrichaceae	g__Erysipelatoclostridium	0	0	0	0	0	0	0	0	0	0	0	0	0	0	0	0	0	0	0	0	0	0	0	0	0	0	0	0	0	0	0	0	0	0	0	0	0	0	0	0	0	0
2bf23f01eafb7dff615650816daa3cb5	841	k__Bacteria	Unassigned	Unassigned	Unassigned	Unassigned	Unassigned	0	0	0	0	0	0	0	0	0	0	0	0	0	0	0	0	0	0	0	0	0	0	0	0	0	0	0	0	0	0	0	0	0	0	0	0	0	0	0	0	0	0
5076876220676a6e3e615b26375bc410	837	k__Bacteria	p__Proteobacteria	c__Gammaproteobacteria	o__Pseudomonadales	f__Pseudomonadaceae	g__Pseudomonas	0	0	0	0	0	0	0	0	0	0	0	0	0	0	0	0	0	0	0	0	0	0	0	0	168	0	0	0	0	0	0	0	0	0	0	0	0	0	0	0	0	0
b1708aa02058541da2ba2790587b225e	837	k__Bacteria	p__Actinobacteria	c__Actinobacteria	o__Micrococcales	f__Microbacteriaceae	Ambiguous_taxa	0	0	0	0	0	0	20	0	0	0	0	318	0	0	0	0	0	0	0	0	0	0	0	0	0	0	0	0	0	0	0	0	0	0	0	0	0	0	0	0	0	0
07ab79bba889d86ddc798d6f055de1b5	776	k__Bacteria	p__Actinobacteria	c__Actinobacteria	o__Frankiales	f__Frankiaceae	g__Jatrophihabitans	0	0	0	0	0	0	0	0	0	0	0	0	0	0	0	0	0	0	0	0	0	0	0	0	0	0	0	0	0	0	0	0	0	0	0	0	0	0	0	0	0	0
79ec86ce036b84e9a9e820badc589c56	700	k__Bacteria	Unassigned	Unassigned	Unassigned	Unassigned	Unassigned	0	0	31	0	0	0	0	0	0	0	0	0	0	0	0	0	0	0	0	0	0	0	0	0	0	0	0	0	0	0	0	0	0	0	0	0	0	0	0	0	0	0
efcaabd3795a6b6ca18ef9c7378dfe50	697	k__Bacteria	p__Proteobacteria	c__Alphaproteobacteria	o__Rhizobiales	f__Beijerinckiaceae	g__Roseiarcus	0	0	0	0	0	0	0	0	0	0	0	0	0	0	0	0	0	0	0	0	0	0	0	0	0	0	0	0	0	0	0	0	0	0	0	0	0	0	0	0	0	0
3c00f540dff70a6e5611a3a96ddd0095	682	k__Bacteria	p__Proteobacteria	c__Deltaproteobacteria	o__Myxococcales	f__Polyangiaceae	g__Aetherobacter	0	0	0	0	0	0	0	0	0	0	0	0	0	0	0	0	0	0	0	0	0	0	0	0	0	0	0	0	0	0	0	0	0	0	0	0	0	0	0	0	0	0
67e6fe79eb2157adbfc091f0976f34e6	626	k__Bacteria	p__Actinobacteria	c__Actinobacteria	o__Micromonosporales	f__Micromonosporaceae	Ambiguous_taxa	0	0	0	0	0	13	0	0	0	0	0	0	0	0	0	0	0	0	0	0	0	0	0	0	56	0	0	0	0	0	0	0	0	0	0	0	0	0	8	0	0	0
ed3e8c66b496b7765dc3716c62f62597	609	k__Bacteria	Unassigned	Unassigned	Unassigned	Unassigned	Unassigned	0	0	0	0	0	0	0	0	0	0	0	0	0	0	0	0	0	0	0	0	0	0	0	0	28	0	0	0	0	0	0	0	0	0	0	0	0	0	0	0	0	0
2a83ef7f008251837e026440d5a42ece	573	k__Bacteria	p__Proteobacteria	c__Alphaproteobacteria	o__Acetobacterales	f__Acetobacteraceae	g__Gluconobacter	0	0	0	0	13	0	0	11	0	0	0	0	0	0	0	0	0	0	0	0	0	0	0	0	0	0	0	88	0	0	0	0	0	0	0	0	0	0	0	0	0	0
dad77cfdc83f753afa01bcee3936613d	568	k__Bacteria	p__Proteobacteria	c__Gammaproteobacteria	o__Betaproteobacteriales	f__Methylophilaceae	Ambiguous_taxa	0	0	0	0	0	0	0	0	0	0	0	0	0	0	0	0	0	0	0	0	0	0	0	0	56	0	0	0	0	0	0	0	0	0	0	0	0	0	0	0	0	0
5c68b404e74fb4589beda6e46a390819	563	k__Bacteria	p__Bacteroidetes	c__Bacteroidia	o__Sphingobacteriales	f__Sphingobacteriaceae	g__Mucilaginibacter	0	0	0	0	0	0	0	0	0	0	0	0	0	0	0	0	0	0	0	0	0	0	0	0	0	0	0	0	0	0	0	0	0	0	0	0	0	0	0	0	0	0
333afa4ce322fb0833f12999ddfd9336	538	k__Bacteria	Unassigned	Unassigned	Unassigned	Unassigned	Unassigned	0	0	0	0	0	0	0	0	0	0	0	0	0	0	0	0	0	0	0	0	0	0	0	0	0	0	0	0	0	0	0	0	0	0	0	0	0	0	0	0	0	0
5482dbd84820620125a94abcb6cd7425	537	k__Bacteria	p__Proteobacteria	c__Alphaproteobacteria	o__Caulobacterales	f__Caulobacteraceae	Ambiguous_taxa	0	0	0	0	0	0	0	0	0	0	0	0	0	0	0	0	0	0	0	0	0	0	0	0	196	0	0	0	0	0	0	0	0	0	0	0	0	0	0	0	0	0
2b8b2da3ddd3963fe91b916b3f079aa8	509	k__Bacteria	p__Patescibacteria	c__Saccharimonadia	o__Saccharimonadales	Ambiguous_taxa	Ambiguous_taxa	0	0	0	0	0	0	0	0	0	0	0	0	0	0	0	0	0	0	0	0	0	0	0	0	0	0	0	0	0	0	0	0	0	0	0	0	0	0	0	0	0	0
2da1e6b52eda50fc56bdab7d3ad2d9b3	495	k__Bacteria	Unassigned	Unassigned	Unassigned	Unassigned	Unassigned	0	0	0	0	0	0	0	0	0	0	0	0	0	0	0	0	0	0	0	15	0	0	0	0	0	0	0	300	0	0	0	0	0	0	0	0	0	0	0	0	0	0
2f46af9b31d0b24430127445a2334670	494	k__Bacteria	Unassigned	Unassigned	Unassigned	Unassigned	Unassigned	0	0	0	0	0	0	20	0	0	0	0	0	0	0	0	0	0	0	0	0	0	0	0	0	56	0	0	0	0	0	0	0	0	0	0	0	0	0	0	0	0	0
10ca36138dc81a5c986b263bada90e34	477	k__Bacteria	Unassigned	Unassigned	Unassigned	Unassigned	Unassigned	0	0	0	0	0	0	0	97	0	0	0	0	0	0	0	0	0	0	0	15	0	0	0	140	0	0	0	0	0	0	0	0	0	0	0	0	0	0	0	0	0	0
3230e985608dcbcb2496ee035308de36	476	k__Bacteria	Unassigned	Unassigned	Unassigned	Unassigned	Unassigned	0	0	0	0	0	0	0	11	0	0	0	0	0	0	0	0	0	0	0	0	0	0	0	0	0	0	0	288	0	0	0	0	0	0	0	0	0	0	0	0	0	0
1015386d123f77311c8143526806af2c	474	k__Bacteria	p__Proteobacteria	c__Gammaproteobacteria	o__Pseudomonadales	f__Pseudomonadaceae	g__Pseudomonas	0	0	0	0	0	26	0	0	0	0	0	0	0	0	0	0	0	0	0	0	0	0	0	0	0	0	0	0	0	0	0	0	0	0	0	0	0	0	0	0	0	0
dd189d04f40188a6e7c7eab4f55e4d95	464	k__Bacteria	p__Proteobacteria	c__Gammaproteobacteria	o__Pseudomonadales	f__Pseudomonadaceae	g__Pseudomonas	0	0	0	0	0	0	0	0	0	0	0	0	0	0	0	0	0	0	0	0	0	0	0	0	0	0	0	0	0	0	0	0	0	0	0	0	0	0	0	0	0	0
62900a6377d193d1a96b799e19a10ac4	464	k__Bacteria	p__Verrucomicrobia	c__Verrucomicrobiae	o__Chthoniobacterales	f__Chthoniobacteraceae	g__Chthoniobacter	0	0	0	0	0	0	0	0	0	0	0	0	0	0	0	0	0	0	0	0	0	0	0	0	0	0	0	0	0	0	0	0	0	0	0	0	0	0	0	0	0	0
96b7a599d6eafb9728eadaa1ad4fac67	455	k__Bacteria	Unassigned	Unassigned	Unassigned	Unassigned	Unassigned	0	0	0	0	0	0	0	301	0	0	0	0	0	0	0	41	0	0	0	22	0	0	0	0	0	0	0	0	0	0	0	0	0	11	0	0	0	0	0	0	0	0
074004b481d453b407f0287a06982b78	446	k__Bacteria	p__Armatimonadetes	c__Fimbriimonadia	o__Fimbriimonadales	f__Fimbriimonadaceae	Ambiguous_taxa	0	0	0	0	0	0	0	0	0	0	0	0	0	0	0	0	0	0	0	0	0	0	0	0	0	0	0	0	0	0	0	0	0	0	0	0	0	0	0	0	0	0
670f8ea53059852b7612b22fa0a3f146	426	k__Bacteria	Unassigned	Unassigned	Unassigned	Unassigned	Unassigned	0	0	0	0	0	0	0	0	0	0	0	0	0	0	0	0	0	0	0	0	0	0	0	0	0	0	0	0	0	0	0	0	0	0	0	0	0	0	0	0	0	0
f13d507b27d73c1069354b48b8b85133	420	k__Bacteria	p__Proteobacteria	c__Gammaproteobacteria	o__Enterobacteriales	f__Enterobacteriaceae	g__Serratia	0	0	0	0	0	0	0	0	0	0	0	0	0	0	0	0	0	0	0	0	0	0	0	0	0	0	0	0	0	0	0	0	0	0	0	0	0	0	0	0	0	0
[truncated: 71 more rows]
[truncated: 42 more columns]
