# Supplementary material for: Discovering the indigenous microbial communities associated with the natural fermentation of sap from the cider gum Eucalyptus gunnii
Source: Sci Rep. 2020 Sep 7;10:14716. doi: 10.1038/s41598-020-71663-x (PMC7477236; doi:10.1038/s41598-020-71663-x)
Supplement: Supplementary file 3 — Supplementary Table S3. [file 41598_2020_71663_MOESM3_ESM.xlsx]

## Sheet: Table S3
Discovering the indigenous microbial communities associated with the natural fermentation of sap from the cider gum Eucalyptus gunnii								Niche	sap	bark	bark	sap	soil	sap	sap	sap	bark	sap	sap	sap	sap	soil	sap	bark	sap	soil	sap	soil	bark	sap	soil	bark	sap	sap	soil	sap	bark	soil	sap	sap	bark	bark	sap	bark	soil	bark	bark	sap	bark
Cristian Varela, Joanna Sundstrom, Kathleen Cuijvers, Vladimir Jiranek, Anthony Borneman								Tree	T1	T1	T1	T1	T1	T1	T2	T2	T2	T2	T2	T3	T3	T3	T4	T4	T4	T4	T5	T5	T5	T5	T6	T7	T7	T7	T7	T8	T8	T8	T2	T8	T8	T9	T9	T9	T10	T10	T11	T12	T12
								Location	Trawtha Makuminya	Trawtha Makuminya	Trawtha Makuminya	Trawtha Makuminya	Trawtha Makuminya	Trawtha Makuminya	Trawtha Makuminya	Trawtha Makuminya	Trawtha Makuminya	Trawtha Makuminya	Trawtha Makuminya	Trawtha Makuminya	Trawtha Makuminya	Trawtha Makuminya	Trawtha Makuminya	Trawtha Makuminya	Trawtha Makuminya	Trawtha Makuminya	Trawtha Makuminya	Trawtha Makuminya	Trawtha Makuminya	Trawtha Makuminya	Trawtha Makuminya	Trawtha Makuminya	Trawtha Makuminya	Trawtha Makuminya	Trawtha Makuminya	Trawtha Makuminya	Trawtha Makuminya	Trawtha Makuminya	Trawtha Makuminya	Trawtha Makuminya	Trawtha Makuminya	Five Rivers - Serpentine	Five Rivers - Serpentine	Five Rivers - Serpentine	Five Rivers - Serpentine	Five Rivers - Serpentine	Five Rivers - Serpentine	Five Rivers - Serpentine	Five Rivers - Serpentine
								Date	a_Nov_2016	a_Nov_2016	a_Nov_2016	a_Nov_2016	a_Nov_2016	a_Nov_2016	a_Nov_2016	a_Nov_2016	a_Nov_2016	a_Nov_2016	a_Nov_2016	a_Nov_2016	a_Nov_2016	a_Nov_2016	a_Nov_2016	a_Nov_2016	a_Nov_2016	a_Nov_2016	a_Nov_2016	a_Nov_2016	a_Nov_2016	a_Nov_2016	a_Nov_2016	a_Nov_2016	a_Nov_2016	a_Nov_2016	a_Nov_2016	a_Nov_2016	a_Nov_2016	a_Nov_2016	a_Nov_2016	a_Nov_2016	a_Nov_2016	a_Nov_2016	a_Nov_2016	a_Nov_2016	a_Nov_2016	a_Nov_2016	a_Nov_2016	a_Nov_2016	a_Nov_2016
otu_id	Abundance	kingdom	phylum	class	order	family	genus	species	CGUM_A_003	CGUM_A_011	CGUM_A_020	CGUM_A_026	CGUM_A_031	CGUM_A_037	CGUM_A_044	CGUM_A_045	CGUM_A_047	CGUM_A_051	CGUM_A_053	CGUM_A_055	CGUM_B_056	CGUM_B_059	CGUM_B_061	CGUM_B_062	CGUM_B_064	CGUM_B_068	CGUM_B_074	CGUM_B_079	CGUM_B_089	CGUM_A_001	CGUM_A_004	CGUM_A_007	CGUM_A_008	CGUM_A_009	CGUM_A_012	CGUM_A_013	CGUM_A_014	CGUM_A_017	CGUM_A_019	CGUM_A_021	CGUM_A_024	CGUM_A_027	CGUM_A_032	CGUM_A_033	CGUM_A_036	CGUM_A_040	CGUM_A_043	CGUM_A_046	CGUM_A_054
9b52ac9f06b6e02a17902c93d67f7259	1398229	k__Fungi	Unassigned	Unassigned	Unassigned	Unassigned	Unassigned	Unassigned	86937	17819	15497	11942	3093	73883	1165	37630	92	27925	1107	5671	11536	19809	50966	39666	87204	2975	42446	2520	3758	29021	41	38657	11102	33524	16397	45364	98994	2796	516	21557	11517	155	4	2287	19	7	20270	118	18
473bcbbd8e6e191f42e9bcc25342e4c9	1275046	k__Fungi	p__Ascomycota	c__Saccharomycetes	o__Saccharomycetales	f__Pichiaceae	g__Kregervanrija	s__Kregervanrija_delftensis	811	48828	69240	366	10051	4996	1244	12198	6333	25021	862	7872	51209	91	17435	1476	3900	864	14344	637	1678	3085	49	407	10798	2915	28330	96701	1446	276	501	61864	924	12403	6	50	86	86	12992	710	146909
89e16f113dcb3ce7c71f2da49345fd59	953911	k__Fungi	Unassigned	Unassigned	Unassigned	Unassigned	Unassigned	Unassigned	231	23726	209	31	978	1290	15	4161	10	32324	19	5212	445	8	3356	37329	2947	226	3512	805	67	72	70	93	461	73	13	42	0	17	4	110	1	56	0	3	24	7	145241	535	11553
d255239ac318056d5a32ebc9e9d9a332	890251	k__Fungi	p__Ascomycota	c__Saccharomycetes	o__Saccharomycetales	f__Saccharomycodaceae	g__Hanseniaspora	s__Hanseniaspora_valbyensis	112	1437	6946	49	0	4205	5700	487	73909	4091	16654	40379	164	0	383	23	205	5	1550	1	3110	38	6	10	20766	1537	5	32	23	1	3067	37	1403	24105	197	18	64	18	2	45	193176
f18ead75ccfd7be553ea11fd59a6aa19	579330	k__Fungi	Unassigned	Unassigned	Unassigned	Unassigned	Unassigned	Unassigned	512	24	15704	69	1587	3189	161	1819	45	6127	131	13082	32696	1943	771	39090	142	1136	271	6231	134	2	11	11805	13556	2522	1198	5903	8807	779	85	15429	481	87	14	15	2	3	30677	213	80
78a60cbf61649efe1fdf58eb9492b50e	477937	k__Fungi	p__Ascomycota	c__Saccharomycetes	o__Saccharomycetales	f__Saccharomycetaceae	g__Lachancea	s__Lachancea_quebecensis	6	0	0	6	7	0	15	45	38	0	117	7674	0	1	1	1	1	0	38	7	4	0	0	1	79	0	0	1	4	0	63	14	9	14886	48689	9	28	5	0	5201	2595
aefcca3437d1276c1580e9305631ab85	398493	k__Fungi	p__Ascomycota	c__Saccharomycetes	o__Saccharomycetales	f__Saccharomycetaceae	g__Lachancea	s__Lachancea_cidri	18	29	217	2150	8	118	479	1211	1143	232	15206	29	48	5	22	4	11	5	440	0	276	10	1	2182	2985	40	10	136	207	0	749	2386	5244	73479	441	2115	30	21	0	25389	61902
5ece6177f689561d04a7990e3a429b69	340855	k__Fungi	p__Ascomycota	c__Saccharomycetes	o__Saccharomycetales	f__Saccharomycetaceae	g__Zygosaccharomyces	Ambiguous taxa	13232	1450	4756	22	479	16230	143	271	39	5998	512	10743	56391	54	18634	38	15247	1152	5442	4	77	597	2	28	5960	6113	504	29744	6	6	158	255	0	1	0	81	3	1	11	18	3
54bfc90133313de3f0ff4f01fc98233d	280653	k__Fungi	p__Ascomycota	c__Saccharomycetes	o__Saccharomycetales	f__Debaryomycetaceae	g__Schwanniomyces	s__Schwanniomyces_pseudopolymorphus	352	0	14118	62541	92	4056	6965	1347	41	1033	8582	1694	525	86	95	31586	234	1041	9241	21	38909	131	0	451	18151	4118	10	2402	2323	8	20177	279	34	29	5	38746	0	3	214	67	2
1f738b271a89661e918654511eef862c	260857	k__Fungi	p__Ascomycota	c__Saccharomycetes	o__Saccharomycetales	f__Saccharomycetaceae	g__Torulaspora	s__Torulaspora_globosa	340	229	8886	562	68	10287	8	1818	627	17621	76	29435	1731	133	2911	978	21	348	1682	0	62	4	0	17	5270	195	293	2486	68	2	12	231	39	12030	0	16	31	43	13	271	40612
f83a2bc738b5ee4d4c31d39f13eb1c14	213878	k__Fungi	p__Ascomycota	c__Saccharomycetes	o__Saccharomycetales	f__Saccharomycetaceae	g__Citeromyces	s__Citeromyces_hawaiiensis	18	0	360	1338	5	45	28551	2214	195	41	30592	59	4	5	2	674	79	12	951	0	213	0	0	24	1642	86	0	2	607	0	51523	342	77	18247	20	695	0	40	27	1298	126
2710c20119bc5ca12d77856672b21d3d	213314	k__Fungi	p__Ascomycota	c__Dothideomycetes	o__Dothideales	f__Dothioraceae	g__Hormonema	s__Hormonema_macrosporum	0	0	0	0	0	0	0	0	0	0	0	6	0	9	0	38	0	1	260	2	146221	8	0	9	15	6	0	14	2	0	0	0	0	1	0	0	0	0	0	0	2
4807751fcad344b94060df84f18b5ddb	209536	k__Fungi	Unassigned	Unassigned	Unassigned	Unassigned	Unassigned	Unassigned	8227	3026	3947	218	27	20247	205	2071	17	18716	64	2451	3930	24	7001	901	15590	66	6059	119	2300	36757	1	135	2105	790	45	29056	29	1	91	966	16	23	0	31	0	0	382	23	0
9ac1c0de18b6971536e6f7d39cccd2ce	196347	k__Fungi	p__Ascomycota	c__Saccharomycetes	o__Saccharomycetales	f__Pichiaceae	g__Pichia	s__Pichia_kluyveri	18882	0	10	5529	0	13	12	14486	20	22	129	0	11	0	1	2	3	0	1390	111	5205	109	0	2	0	1	0	2	62	60	18302	30	43	24	106784	0	0	0	0	0	0
cf8d15b23a0cc20a061b6e97a03a8695	172027	k__Fungi	Unassigned	Unassigned	Unassigned	Unassigned	Unassigned	Unassigned	58	0	4	7	0	3	1906	825	112	13045	2680	1721	9906	617	8	96	20	13	25	397	97	4062	0	17203	7438	1987	1653	8897	25580	76	1595	1016	7772	15	0	72	7	109	338	36	2
0b732a4aeaf715de9b98409c04746a61	171443	k__Fungi	Unassigned	Unassigned	Unassigned	Unassigned	Unassigned	Unassigned	612	3040	130	3	6	772	133	47	6	5065	97	3132	12793	36	3147	10	808	6	5130	0	15	613	3	4	2980	488	52	44303	0	6	101	34	0	1	0	0	0	0	8	13	0
c47a21b4906e4efa3cd89006a926a952	166761	k__Fungi	Unassigned	Unassigned	Unassigned	Unassigned	Unassigned	Unassigned	54	0	35	72	1510	9	229	6657	8044	10	31	3	3	13925	7	10	7	337	72	2410	22	7	57	81046	645	7582	1256	24	37325	228	8	39	24	32	5	4	336	48	146	0	15
566bae28dbe8e4d8993c513bbc00e4d1	151159	k__Fungi	Unassigned	Unassigned	Unassigned	Unassigned	Unassigned	Unassigned	1	0	1	2	36	0	9	0	0	0	0	0	0	1	0	0	0	15	24	25	16	0	0	41	0	26	1	0	192	1	0	40	886	9	0	211	113	61	2	19900	125118
8eeb7e14a7378bc2ee0fc764f40b8c1c	147242	k__Fungi	Unassigned	Unassigned	Unassigned	Unassigned	Unassigned	Unassigned	30	0	58	741	39	89	568	45178	139	46	52	1652	21	31	0	783	3	0	447	0	0	0	0	14	594	21	60	2	614	0	16	7	1	4	3	1	1	0	65	9	6
ddf54032e1cbaed1d9b2f4ffd4eaddbe	146733	k__Fungi	p__Ascomycota	c__Saccharomycetes	o__Saccharomycetales	f__Saccharomycetales	g__Candida	s__Candida_salmanticensis	656	4805	399	35	371	3547	40	298	12	35105	30	748	560	3	395	182	1715	72	43	228	4	7765	10	614	219	294	57	303	13	5	10	865	55	0	0	3	6	13	133	15	1
870dfa3f66ecd137f72704c547f5a6c6	143681	k__Fungi	p__Ascomycota	c__Saccharomycetes	o__Saccharomycetales	f__Saccharomycodaceae	g__Hanseniaspora	s__Hanseniaspora_thailandica	0	0	0	0	1	0	4	2	176	0	5	130	0	0	0	0	0	0	2	0	1	0	0	0	45	1	0	0	0	0	0	1	0	2490	9274	4	5	4	0	3300	13749
0d1a185814ff24cdefc935d9cf00658f	131465	k__Fungi	p__Ascomycota	c__Dothideomycetes	o__Capnodiales	f__Teratosphaeriaceae	g__Xenophacidiella	Ambiguous taxa	4	1	1	750	79	7	4555	48	300	17	532	204	8	50	10	17	75	83	708	94	7	0	7	484	62	268	18	2	3900	9	68	172	1728	137	5	215	120	13	208	1142	1195
bb62253d92533e651e0f142061f388ac	115097	k__Fungi	p__Ascomycota	c__Leotiomycetes	o__Thelebolales	f__Pseudeurotiaceae	g__Bettsia	s__Bettsia_alvei	0	2	0	0	10052	0	0	0	0	1	0	0	0	267	2	0	0	7012	0	37	0	0	1	0	0	4	27	0	2	1	0	0	0	2	0	7	93584	3142	0	181	140
924bab660430b08694ddb8a380a5f201	110722	k__Fungi	Unassigned	Unassigned	Unassigned	Unassigned	Unassigned	Unassigned	6	0	16	281	29	36	1479	146	2347	32	255	61	0	52	9	9	75	9	1751	3	3700	1	1	78	197	601	5	5	825	1	134	72	89	106	0	35236	7	2	0	383	106
e3b69c046cd6443c9910aba15a8dc7f3	105372	k__Fungi	p__Ascomycota	c__Dothideomycetes	o__Capnodiales	f__Cladosporiaceae	g__Cladosporium	s__Cladosporium_delicatulum	0	1	0	212	256	5	14	15	3	0	1	1996	2	13	4	0	4	56	1686	16	31	0	18	21	1	46	1	2	38	0	2	3	17	534	18	80	4000	59	3	875	41
4d8b220eb39230234dcb6b9d284fa0b9	102288	k__Fungi	p__Ascomycota	c__Saccharomycetes	o__Saccharomycetales	f__Saccharomycodaceae	g__Hanseniaspora	s__Hanseniaspora_valbyensis	0	0	11	0	0	3	14	17	346	0	62	11	1	0	0	1	0	1	0	0	1	0	1	0	30	2	0	0	4	1	10	8	309	21638	190	5	1	0	2	1	9643
e4e3cbcfbaddb03e557ee31e9b428e20	98638	k__Fungi	Unassigned	Unassigned	Unassigned	Unassigned	Unassigned	Unassigned	1	0	0	435	28	6	5158	132	256	3	390	105	0	6	0	4	46	28	250	2	2	0	3	52	17	105	0	0	257	0	58	114	2858	88	2	7	11	6	93	931	833
cdebc08a723fa7a44fd1960e16c4c3c3	96115	k__Fungi	p__Basidiomycota	c__Tremellomycetes	o__Holtermanniales	f__Holtermanniales	g__Holtermanniella	s__Holtermanniella_takashimae	0	0	0	0	1667	0	0	0	0	1	0	0	0	43	0	0	0	907	0	60	0	0	177	0	1	0	20	0	0	16	0	0	0	4	0	10	91642	404	0	17	49
065481b34caff383f572f63bbd837a2a	95297	k__Fungi	p__Ascomycota	c__Saccharomycetes	o__Saccharomycetales	f__Saccharomycetaceae	g__Citeromyces	s__Citeromyces_hawaiiensis	7	0	73	342	2	9	4391	1269	63	9	5639	12	0	5	0	272	32	3	556	0	105	0	0	6	479	35	0	3	135	0	9115	436	19	14508	11	582	1	19	6	1349	79
9de05d31795b63cc73d752977c2c0c66	86800	k__Fungi	p__Ascomycota	c__Sordariomycetes	o__Sordariales	f__Lasiosphaeriaceae	g__Cercophora	s__Cercophora_vinosa	0	0	0	0	0	0	0	0	0	0	0	0	0	0	0	0	0	217	0	0	0	0	0	0	0	0	0	0	0	0	0	0	0	0	0	4	86522	10	0	0	9
b6c5250021b9b18e41fc97e62f50b2ca	86448	k__Fungi	Unassigned	Unassigned	Unassigned	Unassigned	Unassigned	Unassigned	0	3	0	0	5	0	0	0	0	0	0	0	0	3	0	0	0	86398	0	3	0	0	1	0	0	0	1	0	0	12	0	0	0	0	0	0	13	5	0	0	0
0599afc997d4ef8b9b99665b8a58a004	80621	k__Fungi	p__Basidiomycota	c__Cystobasidiomycetes	o__Cystobasidiales	f__Cystobasidiaceae	g__Cystobasidium	s__Cystobasidium_pinicola	0	0	0	0	16	0	1	0	0	0	0	0	0	3	0	0	0	81	1	6	0	0	0	0	0	7	0	0	0	1	0	0	0	1	0	21	4828	18132	1	22130	31608
0ba58973b7f09eb7dbb209c417fda374	74980	k__Fungi	Unassigned	Unassigned	Unassigned	Unassigned	Unassigned	Unassigned	0	0	0	1	1349	0	1	0	0	1850	0	0	8	305	2	0	0	4222	9	891	0	0	1	0	0	0	156	0	0	7	0	0	0	0	0	0	0	1	0	0	0
cbad7118cc065325d6c2a065972a8468	70230	k__Fungi	p__Ascomycota	c__Saccharomycetes	o__Saccharomycetales	f__Saccharomycodaceae	g__Hanseniaspora	s__Hanseniaspora_thailandica	0	0	0	0	1	0	5	1	212	0	6	156	0	0	0	0	0	0	0	0	0	0	0	0	35	0	0	0	0	0	4	0	1	891	3604	2	0	0	0	452	5272
a2a6224b8397f677fda59a076b8aad17	67754	k__Fungi	Unassigned	Unassigned	Unassigned	Unassigned	Unassigned	Unassigned	0	0	0	5	0	0	3	5	0	51	234	1066	62681	0	15	14	21	0	25	1	8	410	0	1856	815	63	0	127	14	0	8	4	0	1	0	0	0	0	5	37	0
763e15f5143d41a79f46dd295665918e	65072	k__Fungi	Unassigned	Unassigned	Unassigned	Unassigned	Unassigned	Unassigned	0	6	1	0	1291	0	0	0	0	297	8	79	7534	3485	7	4	1	5129	9	18284	2	12160	11	153	5	5	1497	1	13	4130	0	0	0	0	0	0	69	8	14	9	2
a93707a6120608559adda5008c400e81	64570	k__Fungi	p__Ascomycota	c__Dothideomycetes	o__Capnodiales	f__Teratosphaeriaceae	g__Penidiella	s__Penidiella_carpentariae	0	1	0	190	23	4	625	85	46	4	122	91	0	6	6	13	10	44	166	27	5	0	4	108	6	76	0	1	321	4	17	23	210	56	0	17	72	3	75	476	357
e608c7e71f510f5dad4c88c567939a5b	64423	k__Fungi	p__Ascomycota	c__Saccharomycetes	o__Saccharomycetales	f__Pichiaceae	g__Pichia	s__Pichia_mandshurica	357	10485	859	82	119	2095	70	733	3	2376	41	851	54	5	600	103	700	43	96	5	11	6	10	18	71	213	35	498	2	0	32	28	6	0	0	0	0	0	79	12	0
803fb705d87b65cdd0c2dbc0035278fa	63727	k__Fungi	p__Ascomycota	c__Saccharomycetes	o__Saccharomycetales	f__Saccharomycodaceae	g__Hanseniaspora	s__Hanseniaspora_valbyensis	81	776	3660	0	1	2269	140	7	2152	1882	458	0	1	0	0	0	2	0	454	0	1	0	1	0	17	0	0	4	1	0	85	0	14	4469	9	0	2	0	0	1	6829
117b5bc4d374b4f496aa681aa4d1fcc1	62764	k__Fungi	p__Ascomycota	c__Leotiomycetes	o__Helotiales	f__Hyaloscyphaceae	g__Hyaloscypha	s__Hyaloscypha_aureliella	0	8	0	0	41155	0	0	0	0	0	0	0	0	14107	0	0	0	776	0	3772	0	0	418	0	0	0	2297	0	0	125	0	0	0	1	0	0	23	0	0	0	0
450c1ae4afa19f1989f85d227358815f	60518	k__Fungi	Unassigned	Unassigned	Unassigned	Unassigned	Unassigned	Unassigned	0	23	0	0	17	8	0	12	2	0	1	109	5	0	21	0	17	2	11	5	1	296	0	384	21	3	29	5	38	2	2	1	313	1	0	58655	13	7	0	0	11
04816a312ec24063ae54649d2367462c	59573	k__Fungi	p__Basidiomycota	c__Tremellomycetes	o__Cystofilobasidiales	f__Cystofilobasidiaceae	g__Xanthophyllomyces	Ambiguous taxa	0	0	0	1	4	0	30	1	8	1	38	301	0	1	0	0	0	0	2637	0	1	0	0	1	0	0	0	0	7	0	14	1	6	145	2	0	20	43	1	75	80
9dc495d12774936f7755bda718ec5c6f	52382	k__Fungi	Unassigned	Unassigned	Unassigned	Unassigned	Unassigned	Unassigned	0	1	0	0	3	0	0	0	0	0	0	0	0	2	0	0	0	52366	0	0	0	0	0	0	0	0	0	0	0	0	0	0	0	0	0	0	0	1	0	0	0
0f87c1e15d49f5551634ad4af7ecbf6f	50189	k__Fungi	p__Ascomycota	c__Leotiomycetes	o__Thelebolales	f__Pseudeurotiaceae	g__Bettsia	s__Bettsia_alvei	0	0	0	0	17372	0	0	6	0	2	0	0	0	486	0	0	0	12688	8	354	0	0	6	4	0	0	113	0	0	321	0	0	0	0	0	0	18003	164	0	14	16
193eff610a5ee806ef4868ccd269b879	49967	k__Fungi	p__Basidiomycota	c__Tremellomycetes	o__Tremellales	f__Phaeotremellaceae	g__Phaeotremella	Ambiguous taxa	5	4	0	17	540	2	259	100	1101	6	67	15	2	343	21	66	2	546	5	2481	9	4	209	5987	36	299	301	12	1238	328	29	33	389	74	1	141	387	226	298	6858	14020
44a74d0d2ed08b1adc9c932b5dc603c5	49474	k__Fungi	p__Ascomycota	c__Sordariomycetes	o__Sordariales	f__Lasiosphaeriaceae	g__Schizothecium	s__Schizothecium_conicum	0	0	0	0	0	0	0	0	0	0	0	0	0	0	0	0	0	0	0	0	0	0	0	0	0	0	0	0	0	0	0	0	0	0	0	4	49442	4	0	0	4
9983336868de41d9f81fe5be58ff7df9	48712	k__Fungi	p__Basidiomycota	c__Tremellomycetes	o__Cystofilobasidiales	f__Cystofilobasidiaceae	g__Cystofilobasidium	s__Cystofilobasidium_capitatum	0	10	0	17	327	0	12	6	0	0	143	167	2	13	0	17	0	80	345	5	15	0	18	5	0	10	14	0	6	8	15	0	1	2820	0	366	120	1164	3	12198	4322
5e823f400284638a63e616a79335c4fb	47756	k__Fungi	Unassigned	Unassigned	Unassigned	Unassigned	Unassigned	Unassigned	0	0	0	0	163	0	0	0	0	0	0	0	0	39	0	0	0	8	9	137	0	0	8	0	0	0	0	0	0	1	0	0	0	1	0	3	29370	17763	186	0	44
7d417a9fd5678658c3e8c393d1ff1a48	47182	k__Fungi	p__Ascomycota	c__Dothideomycetes	o__Dothideales	f__Dothioraceae	g__Hormonema	Ambiguous taxa	0	1	0	1	0	0	19	0	0	1	2	0	0	0	0	0	1	0	4514	1	3257	0	0	0	1	0	0	5	0	0	1	140	18957	0	0	1	0	0	0	0	3
1c9dd05d737d8663007dfe99fbd0e7bd	45788	k__Fungi	p__Basidiomycota	c__Tremellomycetes	o__Tremellales	f__Tremellaceae	g__Bulleromyces	Ambiguous taxa	3	1	0	38	92	1	355	3	164	1	119	16	0	11	0	31	3	172	726	71	357	0	15	353	7	132	7	0	701	0	15	562	5748	111	1	945	189	122	53	919	8071
ebea4d78e5e8907a9f5ab64a314b246c	44481	k__Fungi	Unassigned	Unassigned	Unassigned	Unassigned	Unassigned	Unassigned	0	7	4	0	0	7	23	1	0	7	14	8	165	2	21	2	0	8	5	4	19	40372	0	180	18	4	1	37	928	12	3	0	1	0	0	1339	0	0	0	0	0
2e5b9a6ff5e6f8cd70e1d731b1f2b3af	44093	k__Fungi	p__Ascomycota	c__Saccharomycetes	o__Saccharomycetales	f__Saccharomycodaceae	g__Zygotorulaspora	s__Zygotorulaspora_florentina	0	0	0	0	2	0	81	0	24	59	275	0	0	0	0	0	0	0	1707	0	0	0	0	0	788	53	2	35	0	0	39	204	108	23	1	1	0	0	6	5	0
ff2cc1d0ea5cd6df773325165ed1b5d7	43565	k__Fungi	p__Ascomycota	c__Saccharomycetes	o__Saccharomycetales	f__Saccharomycodaceae	g__Hanseniaspora	s__Hanseniaspora_valbyensis	0	0	1	3	11	65	6	137	533	967	49	201	942	0	173	1	6	15	1254	0	3	4	0	0	5124	145	171	35	0	3	10	1	0	1705	0	5	0	0	1	0	0
f7dcf0a753d3eed7071348ad25296df5	41679	k__Fungi	p__Basidiomycota	c__Tremellomycetes	o__Filobasidiales	f__Piskurozymaceae	g__Solicoccozyma	s__Solicoccozyma_terrea	0	2	0	0	97	0	0	0	0	0	0	0	0	16	0	0	0	8415	0	4	0	0	2	0	0	0	0	0	0	0	0	0	0	0	0	1	30834	2204	0	0	7
8deec862ff28d4332338f374d3001a8d	40803	k__Fungi	Unassigned	Unassigned	Unassigned	Unassigned	Unassigned	Unassigned	0	1	0	0	35924	0	0	0	0	0	0	0	0	1	0	0	0	4599	0	2	0	0	2	0	0	0	2	0	0	1	0	1	10	4	0	2	0	0	0	0	0
74bb0475114223c71ca2e73fdbc584a8	38627	k__Fungi	p__Ascomycota	c__Eurotiomycetes	o__Eurotiales	f__Aspergillaceae	g__Penicillium	s__Penicillium_roqueforti	51	70	48	1	13	115	99	0	2	464	76	23	60	12	1573	7637	4249	418	5095	4	1900	11959	0	6	155	54	7	517	2	0	92	10	1	7	2	140	86	33	3	62	0
323baeeee3d3269d729fa96196ef5185	37402	k__Fungi	Unassigned	Unassigned	Unassigned	Unassigned	Unassigned	Unassigned	0	0	0	26	128	0	34	1	3	0	18	0	0	41	1	3	0	253	16	249	0	0	2	0	0	59	2	0	0	2	7	0	1	8	0	8	1767	3168	16	5044	19765
a83d1c7dcdfe54eab769b6f1bead0ada	37117	k__Fungi	p__Ascomycota	c__Dothideomycetes	o__Capnodiales	f__Capnodiaceae	g__Antennariella	s__Antennariella_placitae	7	0	54	50	67	2	7931	220	6780	27	2284	3	0	127	1	56	55	377	113	132	1	1	16	11326	7	91	22	3	54	2	1120	251	545	41	0	40	101	9	1451	59	10
bac9878b21e96261d1a5a93566d7b998	36019	k__Fungi	p__Ascomycota	c__Dothideomycetes	o__Capnodiales	f__Teratosphaeriaceae	g__Penidiella	s__Penidiella_carpentariae	1	3	0	605	35	1	163	75	38	0	28	67	0	5	7	0	9	13	188	14	1	0	1	88	18	262	0	0	115	1	2	11	112	21	0	3	85	3	20	403	228
beb01f21418c373e7d84b0304690511c	35483	k__Fungi	p__Ascomycota	c__Eurotiomycetes	o__Chaetothyriales	f__Herpotrichiellaceae	g__Phaeomoniella	Ambiguous taxa	0	0	0	0	0	0	29	5	1	0	7	4	0	0	0	1	0	16	241	0	5	0	0	9	0	23	0	0	23	0	3	2	139	10	0	96	8	1	0	221	26
d5c816556e10c4e9ed0785f67f8019dc	35390	k__Fungi	p__Ascomycota	c__Saccharomycetes	o__Saccharomycetales	f__Lipomycetaceae	g__Lipomyces	Ambiguous taxa	2141	11962	298	2	70	5913	228	10	4	1093	124	2	0	2	987	290	504	33	11	1	0	39	4	2	75	0	26	13	2	0	140	72	15	0	0	0	0	0	42	1	0
f5f4e2831a0adbe97c519145e6a3aa94	34521	k__Fungi	p__Ascomycota	c__Dothideomycetes	o__Dothideales	f__Dothioraceae	g__Hormonema	Ambiguous taxa	2	0	0	419	2	0	10	0	2	0	0	62	0	3	0	0	0	0	30	0	9	0	1	1	0	2	0	0	8	0	1	7	26	0	0	4	3	1	0	38	15
4ecfe976d9c35fe7e1e9583079793527	33755	k__Fungi	Unassigned	Unassigned	Unassigned	Unassigned	Unassigned	Unassigned	4	0	0	0	238	0	3	3	0	17974	0	0	0	3	1	0	0	7	2	0	0	0	0	0	0	0	0	7	0	104	0	0	0	0	0	0	0	0	0	0	0
0f3ac1bdc23406b74b9a90d3a766b8fc	33473	k__Fungi	p__Ascomycota	c__Sordariomycetes	o__Sordariales	f__Lasiosphaeriaceae	g__Podospora	s__Podospora_intestinacea	0	0	0	0	1	0	0	0	0	0	0	0	0	0	0	0	0	0	0	0	0	0	0	0	0	0	0	0	0	0	0	0	4	0	0	3	33432	4	0	0	8
585271e9027012fa96df158f8627f026	33255	k__Fungi	Unassigned	Unassigned	Unassigned	Unassigned	Unassigned	Unassigned	0	0	0	0	0	0	0	0	0	0	0	0	0	0	0	0	0	5	0	0	0	0	0	0	0	0	0	0	0	2	0	0	0	0	0	1	33224	2	0	0	5
d52965044d0593e2227b7705bbed68d9	32838	k__Fungi	p__Ascomycota	c__Dothideomycetes	o__Capnodiales	f__Neodevriesiaceae	g__Neodevriesia	s__Neodevriesia_stirlingiae	0	0	1	0	4	0	5	0	1	0	0	0	0	0	0	0	0	0	2	0	1	0	1	0	1	0	0	0	0	0	1	5	403	7	0	21	30	0	0	10	20
4e8cb5d242db027ffdeefd996992b235	31641	k__Fungi	p__Basidiomycota	c__Tremellomycetes	o__Filobasidiales	f__Filobasidiaceae	g__Goffeauzyma	s__Goffeauzyma_gastrica	0	0	0	0	253	0	0	0	0	3	0	0	0	345	0	0	0	5210	0	41	0	0	41	0	1	2	8	0	0	14	0	0	0	0	0	6	18001	6646	2	1	25
8ad839d18fd146c140cb71c8adf6a8a9	31559	k__Fungi	Unassigned	Unassigned	Unassigned	Unassigned	Unassigned	Unassigned	0	0	0	4	364	1	0	0	2	0	0	0	0	104	0	0	0	61	0	8	0	0	3	2	0	127	1	0	0	0	0	0	0	4	0	0	380	3	0	0	3
002ca0f34cf4c3b92cb6f8101ec5d42f	31236	k__Fungi	Unassigned	Unassigned	Unassigned	Unassigned	Unassigned	Unassigned	0	1	0	0	0	0	0	0	0	0	0	0	0	3	0	0	0	31223	0	0	0	0	2	0	0	0	0	0	0	0	0	0	0	0	0	0	0	1	0	0	0
19bef8422def41d0ccdcd24782a2d21f	30407	k__Fungi	p__Ascomycota	c__Saccharomycetes	o__Saccharomycetales	f__Debaryomycetaceae	g__Debaryomyces	s__Debaryomyces_hansenii	0	0	0	0	74	0	0	5	0	0	1	0	0	11	0	0	0	8	0	0	0	0	0	0	0	0	0	0	0	0	3	0	0	0	8	1	6741	23481	0	3	18
2fa712493b78b9795b289f1ce8255675	30380	k__Fungi	p__Ascomycota	c__Dothideomycetes	o__Pleosporales	f__Didymellaceae	g__Phoma	s__Phoma_polemonii	0	0	0	0	0	0	0	0	0	0	0	0	0	0	0	0	0	0	0	0	0	0	0	0	0	0	0	0	0	0	0	0	0	0	0	0	0	0	0	0	0
2c93565a4e136f46042032e7129cb1c5	30352	k__Fungi	p__Basidiomycota	c__Tremellomycetes	o__Tremellales	f__Tremellaceae	g__Bulleromyces	Ambiguous taxa	0	0	0	1	11	1	218	0	118	0	66	5	0	2	0	13	0	83	562	6	227	0	10	86	2	48	3	0	89	0	16	622	4787	26	0	267	16	13	14	24	143
957c4b17021d8acd6083410643eb2dc4	30084	k__Fungi	p__Ascomycota	c__Leotiomycetes	o__Helotiales	f__Helotiales	g__Cadophora	s__Cadophora_orchidicola	0	2	0	0	1699	0	0	0	0	0	0	0	0	2	0	0	0	19212	0	0	0	0	1	0	0	0	1	0	0	1	0	0	0	0	0	0	9152	9	0	0	1
9596ed67a6f7b9ff8335469744c977f6	29952	k__Fungi	p__Ascomycota	c__Saccharomycetes	o__Saccharomycetales	f__Saccharomycetales	g__Myxozyma	s__Myxozyma_monticola	1	0	0	0	1	1	51	0	0	434	3	0	28	0	5	0	0	0	0	95	1	419	4	652	18	1	12	2	9	0	14	356	6068	113	0	10548	2	0	402	0	1
d241dfb31b09474babc59a7de80242f8	29500	k__Fungi	Unassigned	Unassigned	Unassigned	Unassigned	Unassigned	Unassigned	11	0	0	0	0	0	2	0	0	8	10	1290	27366	2	11	13	18	30	21	327	2	0	24	12	0	11	41	1	6	1	0	1	15	0	0	0	0	1	5	10	0
a553131daecc0a138a1e7f5847b4e010	29311	k__Fungi	Unassigned	Unassigned	Unassigned	Unassigned	Unassigned	Unassigned	0	0	0	0	6	0	0	0	0	0	0	0	0	3	0	0	0	1	0	1	0	0	29290	0	0	0	2	0	0	1	0	0	0	0	0	0	0	0	0	0	0
c196b893b51971eb4ddc4bf08b4360f4	27781	k__Fungi	Unassigned	Unassigned	Unassigned	Unassigned	Unassigned	Unassigned	13	5	271	0	11	62	0	0	0	4	0	0	1	0	10	339	5	0	0	0	351	157	0	24609	362	10	8	8	538	0	0	2	0	1	0	1007	0	0	0	7	0
31d60bce2ffc264b5f933b8cd475c13a	27534	k__Fungi	p__Ascomycota	c__Saccharomycetes	o__Saccharomycetales	f__Metschnikowiaceae	g__Metschnikowia	s__Metschnikowia_pulcherrima	863	2	12	1214	1	402	158	2726	21	117	137	60	160	0	23	296	576	2	2755	1	134	24	3	4837	20	688	0	273	228	10	160	2943	832	90	436	17	162	5	1108	840	5
0cba63658439dc483593a9ebd55915c7	27456	k__Fungi	Unassigned	Unassigned	Unassigned	Unassigned	Unassigned	Unassigned	0	0	0	3	277	0	0	0	0	0	0	0	0	36	0	0	0	43	0	4	0	0	0	0	0	46	0	0	0	0	0	0	1	6	0	0	1478	4	0	3	15
3fe9f6fe5eb4f118e5b6dc4f3612285c	26794	k__Fungi	p__Basidiomycota	c__Microbotryomycetes	o__Leucosporidiales	f__Leucosporidiaceae	g__Leucosporidium	s__Leucosporidium_yakuticum	0	0	0	1	57	0	0	0	0	0	3	1	0	6	4	903	0	415	8	18	24	1	5	11	0	1	7	0	29	5	3	0	6	18	0	4	464	514	4	11756	4563
68d67f2a69c0c1c3c1e9c3340f1955cd	26665	k__Fungi	Unassigned	Unassigned	Unassigned	Unassigned	Unassigned	Unassigned	0	0	0	0	293	0	0	0	0	0	0	0	0	482	0	0	0	25871	0	0	0	0	0	0	0	0	7	0	0	4	0	0	0	0	0	0	2	0	0	0	0
87dbf3b68c2c056b1e5689651b19eb20	26436	k__Fungi	p__Ascomycota	c__Pezizomycetes	o__Pezizales	f__Pyronemataceae	g__Scutellinia	s__Scutellinia_scutellata	0	2	0	0	4	0	0	0	0	0	0	0	0	2	0	0	0	26416	0	1	0	0	1	0	0	0	2	0	0	1	0	0	0	0	0	0	0	3	0	0	0
70b15c232d21cde73e6485260a28c623	26205	k__Fungi	Unassigned	Unassigned	Unassigned	Unassigned	Unassigned	Unassigned	0	0	0	7	34	0	17	4	10	0	4	41	0	1	0	0	0	29	104	6	304	0	3	211	0	31	5	2	276	2	0	54	1443	21	0	1213	47	52	3	523	1859
e8be545a6c098a6033526f427b47ece4	26170	k__Fungi	Unassigned	Unassigned	Unassigned	Unassigned	Unassigned	Unassigned	0	0	0	0	1	0	109	0	105	5	19	0	0	0	0	0	0	2	211	0	2	1	0	13177	7	89	10	3	105	0	29	11	4155	0	0	0	0	1	19	52	5371
08bcde8ad31beeba9afd9ec3b93b1096	25386	k__Fungi	Unassigned	Unassigned	Unassigned	Unassigned	Unassigned	Unassigned	77	0	1	1364	189	6	13625	133	72	5	816	0	3	9	7	87	133	37	70	82	0	0	30	811	1	399	2	0	82	0	139	414	625	74	3	4	0	0	5098	176	0
83818ef0303d4bae6a279bec760f7f06	24943	k__Fungi	Unassigned	Unassigned	Unassigned	Unassigned	Unassigned	Unassigned	0	0	0	1	0	0	1	0	0	22	98	465	23321	0	6	8	12	0	8	0	3	135	0	408	317	8	2	44	5	0	2	0	0	0	0	0	0	0	2	1	0
751f08e0082ff067c42d4a795add8b19	24920	k__Fungi	Unassigned	Unassigned	Unassigned	Unassigned	Unassigned	Unassigned	0	0	0	0	0	0	0	1	0	156	0	3	19	157	32	0	3	176	0	11	0	0	0	0	0	0	0	28	11	12	0	2	0	0	0	0	0	0	0	0	0
b3c5042d517afc00b88d1f175d0cad79	24756	k__Fungi	Unassigned	Unassigned	Unassigned	Unassigned	Unassigned	Unassigned	0	2	0	0	0	0	0	0	0	0	0	0	0	1	0	0	0	24745	0	1	0	0	1	0	0	0	0	0	0	1	0	0	0	0	0	0	0	1	0	0	0
110b2607eddd7e3eef6712ec51c5b696	24226	k__Fungi	Unassigned	Unassigned	Unassigned	Unassigned	Unassigned	Unassigned	38	0	0	25	24	8	3302	0	368	1	168	8	0	2	0	23	36	0	1	0	1	0	20	2289	5	258	27	0	292	4	42	227	157	13	0	0	0	0	2247	117	0
99c759f89dea80121f72e7edcc65c370	23981	k__Fungi	Unassigned	Unassigned	Unassigned	Unassigned	Unassigned	Unassigned	0	0	0	0	1	0	0	0	0	0	0	0	0	0	0	0	0	393	0	0	0	0	0	0	0	0	0	0	0	0	0	0	0	0	0	0	23571	2	0	0	2
2b210101bbe9fe9cd61a6e0df49d6151	23869	k__Fungi	Unassigned	Unassigned	Unassigned	Unassigned	Unassigned	Unassigned	11	29	97	0	2	27	0	0	0	7	1	0	0	0	90	4	12	11	16	0	0	79	0	3	8	0	32	147	0	1	0	3	0	0	0	0	0	0	15	0	0
b73c78089b2a3b33552306c80dc12c12	23277	k__Fungi	Unassigned	Unassigned	Unassigned	Unassigned	Unassigned	Unassigned	0	0	0	0	1	0	3	72	2	4	0	0	0	0	3	101	0	0	23	0	238	0	0	97	27	13	0	0	56	0	0	8	464	1	0	21850	5	1	2	1	3
d339acc1785e250bbc21d59f5f5d0c31	23231	k__Fungi	p__Basidiomycota	c__Tremellomycetes	o__Tremellales	f__Tremellaceae	g__Tremella	s__Tremella_aurantia	2	0	1	0	6	0	50	2	1	0	38	1	0	6	3	2286	7	26	0	1026	684	10	60	2801	18	23	59	5	2912	3	20	96	4196	180	0	3617	1	0	4	0	3
6aabaa2d1695d60ce29bfd35018dd94a	21901	k__Fungi	Unassigned	Unassigned	Unassigned	Unassigned	Unassigned	Unassigned	0	0	0	0	0	0	0	0	0	0	0	0	0	0	0	0	0	0	0	0	0	0	0	0	0	0	0	0	0	0	0	0	0	0	0	1	21892	2	0	0	2
f783e0b8fe3f7707a5a59ead7cdb0714	21887	k__Fungi	p__Mortierellomycota	c__Mortierellomycetes	o__Mortierellales	f__Mortierellaceae	g__Mortierella	s__Mortierella_gamsii	0	0	0	0	190	0	0	0	0	0	0	0	0	11	0	0	0	6	0	15	0	0	2	1	0	0	0	0	0	18	0	0	0	0	0	4	229	4	0	0	9
95a6fd7f818e8d66e3024cf69cfa9c5f	21358	k__Fungi	p__Ascomycota	c__Saccharomycetes	o__Saccharomycetales	f__Debaryomycetaceae	g__Priceomyces	s__Priceomyces_carsonii	89	261	21	69	4	895	121	11	4	981	164	156	26	19	545	49	407	49	1176	13	317	220	0	20	300	67	5	950	3	0	136	19	8	3	0	66	1	46	4	1	2
f950eee744863992d129f2ab478f2eb3	21225	k__Fungi	Unassigned	Unassigned	Unassigned	Unassigned	Unassigned	Unassigned	0	0	1	0	353	1	1	0	0	0	0	0	0	164	0	0	0	25	0	214	0	0	66	5	1	0	0	0	3	7	0	0	126	2	0	7	34	5	0	0	5
2589de6402c817c70a44460e9cb5ee83	21162	k__Fungi	Unassigned	Unassigned	Unassigned	Unassigned	Unassigned	Unassigned	0	0	0	2	0	0	4	3	1	13	83	371	19753	0	5	2	12	0	3	0	0	144	0	303	303	0	0	58	4	0	3	1	0	0	0	0	0	0	1	0	0
453d757eb6e9d6a9370a2244532bf1a1	21141	k__Fungi	Unassigned	Unassigned	Unassigned	Unassigned	Unassigned	Unassigned	0	1	0	0	2	0	0	0	0	0	0	0	0	48	0	0	0	21083	0	1	0	0	0	0	0	0	0	0	0	1	0	0	0	0	0	0	0	1	0	0	0
7576ec4466a87b54df354d74a1edcbb1	20213	k__Fungi	Unassigned	Unassigned	Unassigned	Unassigned	Unassigned	Unassigned	5	24	4	5	3	46	5	0	0	19	4	827	5	0	10	0	29	2	507	0	0	33	0	0	312	237	2	12	0	0	4	0	0	0	0	0	1	0	0	0	0
5548ecb822a7f30facf7c5a2c7cde515	19769	k__Fungi	Unassigned	Unassigned	Unassigned	Unassigned	Unassigned	Unassigned	0	2	0	0	342	0	0	0	0	0	0	0	0	11712	0	0	0	67	0	5600	0	0	952	0	0	0	141	2	4	135	0	0	2	0	0	0	1	1	0	0	0
73750b4e57816b42643bc12748882846	19737	k__Fungi	Unassigned	Unassigned	Unassigned	Unassigned	Unassigned	Unassigned	0	0	0	0	0	0	0	0	0	0	0	0	0	0	0	0	0	3	0	6	0	0	19720	0	0	0	2	0	0	3	0	0	0	0	0	0	0	0	0	0	0
d9dfcb4e460a81fefd695873d4541a11	19306	k__Fungi	p__Ascomycota	c__Eurotiomycetes	o__Eurotiales	f__Aspergillaceae	g__Penicillium	s__Penicillium_lapidosum	0	1	0	0	7	2	81	20	5	1	96	11	17	19	5	1	0	270	71	405	2128	1	58	87	205	2	2	1	2	3	110	47	1717	53	2	27	1396	38	5	4	5
a9e213cf2be803c0a0b5121d1ed25432	18302	k__Fungi	p__Ascomycota	c__Dothideomycetes	o__Botryosphaeriales	f__Planistromellaceae	g__Ramimonilia	s__Ramimonilia_apicalis	0	0	0	2	4	0	0	0	0	0	0	4	0	0	0	0	0	0	0	0	0	0	17	7	1	1	0	1	4	0	0	0	0	9	0	3	1	0	0	1154	2
d6742c20e9914153615db8b1db4a8718	18266	k__Fungi	Unassigned	Unassigned	Unassigned	Unassigned	Unassigned	Unassigned	0	0	0	0	5466	0	0	0	0	0	0	0	0	0	0	0	0	0	0	12644	0	0	0	0	0	0	1	0	0	0	0	0	0	0	0	0	0	0	0	0	0
70aea8d041e67ef115085cb0051c1abd	17810	k__Fungi	Unassigned	Unassigned	Unassigned	Unassigned	Unassigned	Unassigned	1	0	0	0	0	0	0	2	1	4477	0	25	440	1813	0	10	0	7	1	4	0	0	8	0	0	0	0	0	0	36	0	0	0	0	0	0	0	0	0	0	0
aacff6e8508a690a8dfe7d349d2434e3	17605	k__Fungi	p__Ascomycota	c__Saccharomycetes	o__Saccharomycetales	f__Saccharomycetales	g__Candida	s__Candida_taoyuanica	0	0	1	12	12	9	1	44	0	3	0	300	0	0	36	2	86	0	98	2	4	1174	0	0	20	6	0	18	63	0	0	36	12	0	0	10	1	0	1	8	579
1346113870c3eda35e601c573114cd81	17393	k__Fungi	Unassigned	Unassigned	Unassigned	Unassigned	Unassigned	Unassigned	0	0	0	0	1374	0	0	0	0	0	0	0	0	177	0	0	0	210	0	32	0	0	10	0	0	0	0	0	0	78	0	0	0	0	0	0	15386	4	0	0	1
7d4142ea8169b9913e53cf1d809b4a1c	17353	k__Fungi	Unassigned	Unassigned	Unassigned	Unassigned	Unassigned	Unassigned	0	0	0	0	3	0	35	441	61	21	11	2	2	3218	280	69	4076	529	286	85	6	0	0	55	24	5	1	4	1	0	1	0	0	0	0	0	0	0	1	0	0
3e0d190f7800da6ce3c65807bcdc1058	17322	k__Fungi	Unassigned	Unassigned	Unassigned	Unassigned	Unassigned	Unassigned	2	0	0	0	15	0	2	0	0	6255	0	0	0	0	0	0	0	4	2	0	0	0	0	0	0	0	3	0	0	1069	0	0	0	0	0	0	0	0	0	0	0
caf87b1cb755e38ca46cc556fa036689	17304	k__Fungi	Unassigned	Unassigned	Unassigned	Unassigned	Unassigned	Unassigned	0	0	0	0	0	0	0	0	0	0	0	0	0	0	0	0	0	0	0	0	0	0	0	0	0	0	0	0	0	0	0	0	0	0	0	3	17286	0	0	0	3
7275f89235fe86062d58c6d6ac29d9a5	16750	k__Fungi	Unassigned	Unassigned	Unassigned	Unassigned	Unassigned	Unassigned	0	0	0	5	0	0	3	1	0	0	0	0	0	0	0	0	0	0	242	0	11	0	0	0	0	2	0	0	8	0	0	62	1051	26	0	29	0	0	0	524	116
061f4a1dd9dfdfda6433a18ea5ad8506	16470	k__Fungi	Unassigned	Unassigned	Unassigned	Unassigned	Unassigned	Unassigned	0	0	0	0	7952	0	0	0	0	0	0	0	0	4560	0	0	0	53	0	3260	0	0	393	0	0	0	7	0	0	52	0	0	0	0	0	1	92	1	0	0	0
da51bd89ab5a19be4f9f47878768d225	16289	k__Fungi	Unassigned	Unassigned	Unassigned	Unassigned	Unassigned	Unassigned	0	0	0	0	0	0	0	0	0	0	4	0	0	186	0	0	0	3	0	9	0	0	0	11	0	0	2	0	2	0	0	0	0	0	0	0	0	1	0	0	0
a00e74bc07063be65100410297f8b3c7	16219	k__Fungi	Unassigned	Unassigned	Unassigned	Unassigned	Unassigned	Unassigned	0	1	0	0	16216	0	0	0	0	0	0	0	0	0	0	0	0	0	0	1	0	0	0	0	0	0	0	0	0	0	0	0	0	0	0	0	0	0	0	0	0
e2d146a62d44838d2b555f34eba7e02a	16073	k__Fungi	p__Basidiomycota	c__Agaricomycetes	o__Hymenochaetales	f__Tubulicrinaceae	g__Tubulicrinis	s__Tubulicrinis_subulatus	0	0	0	0	0	0	1	0	0	0	0	0	0	0	0	0	0	0	0	0	0	0	0	0	0	0	0	0	0	0	0	0	11	0	0	0	0	0	0	0	0
12ee459a0d9d67fb62c0a01e79725bed	14818	k__Fungi	p__Ascomycota	c__Dothideomycetes	o__Capnodiales	f__Teratosphaeriaceae	g__Ramopenidiella	s__Ramopenidiella_cycadicola	0	0	0	0	0	0	8	0	0	0	0	0	0	0	0	0	0	0	5	1	0	0	0	0	0	0	0	0	0	2	0	0	1	0	0	0	0	0	0	0	0
16aa8d4a29ee468e133df37724e69261	14737	k__Fungi	p__Ascomycota	c__Sordariomycetes	o__Diaporthales	f__Valsaceae	g__Cytospora	s__Cytospora_diatrypelloidea	0	0	0	0	1	0	0	0	138	1	0	0	0	0	0	0	0	0	0	0	0	0	0	0	0	0	0	0	0	0	2	0	787	0	0	0	6	1	0	244	13485
2da090363f1393a557cdf9c63c18dc43	14726	k__Fungi	p__Ascomycota	c__Leotiomycetes	o__Helotiales	f__Dermateaceae	g__Pezicula	s__Pezicula_californiae	1	0	1	697	16	2	9	0	16	1	9	2	0	0	0	0	0	11	0	291	0	0	0	64	0	27	16	0	9	0	1	49	0	25	20	1060	1	0	4	54	236
b1026d89c34cbfa85920fd8c7a1311af	14657	k__Fungi	p__Ascomycota	c__Orbiliomycetes	o__Orbiliales	f__Orbiliaceae	g__Dactylaria	s__Dactylaria_dimorphospora	0	1	0	0	14248	0	0	0	0	0	0	0	0	9	0	0	0	333	0	41	0	0	3	0	0	0	1	0	0	5	0	0	0	0	0	0	0	0	0	0	0
143b3c23474a00750f7badc44056daf7	14577	k__Fungi	Unassigned	Unassigned	Unassigned	Unassigned	Unassigned	Unassigned	5	14	0	0	24	14	262	0	11	46	204	1	23	237	2	0	0	4	48	146	6	145	5	136	136	1	12	112	12	6	167	20	151	1	0	26	41	44	3	0	3
84718361cf964094350cb3edda5c8507	14513	k__Fungi	p__Basidiomycota	c__Tremellomycetes	o__Cystofilobasidiales	f__Cystofilobasidiaceae	g__Guehomyces	s__Guehomyces_pullulans	0	1	0	0	2104	0	0	0	0	0	0	4	0	49	1	0	0	5229	0	2	0	0	435	1	0	24	9	0	1	11	0	0	0	9	0	0	3751	183	0	2	2
4861d324973b22183a6e4543bfc69719	14396	k__Fungi	Unassigned	Unassigned	Unassigned	Unassigned	Unassigned	Unassigned	0	0	0	0	2756	0	0	0	0	1	0	0	0	2231	1	0	0	351	0	152	0	0	72	0	0	0	9	0	0	124	0	0	0	0	0	2	8111	545	0	0	0
0ff80d96d87a83ed680e81e73215b7e7	14069	k__Fungi	Unassigned	Unassigned	Unassigned	Unassigned	Unassigned	Unassigned	0	0	0	0	0	0	0	0	0	0	6	1	2	0	4	979	0	33	9320	72	3283	1	0	0	57	2	0	10	0	0	0	1	0	1	0	272	1	0	0	0	0
326cbe6795e80296c8bc453671c104e1	13998	k__Fungi	Unassigned	Unassigned	Unassigned	Unassigned	Unassigned	Unassigned	0	0	0	0	451	0	0	0	0	0	0	0	0	93	0	0	0	174	0	4	0	0	1	0	0	0	0	0	0	77	0	0	0	0	0	2	12580	17	0	0	2
e9edee5d9a5864fb639d5a34cab3b2db	13572	k__Fungi	Unassigned	Unassigned	Unassigned	Unassigned	Unassigned	Unassigned	0	0	0	0	0	0	47	0	0	0	11	0	0	5	0	0	0	0	6	0	0	0	0	3	1	7	0	0	6	0	1	20	85	0	0	0	0	0	0	1	0
5ca2234ca261c4518aed3eea3120e21a	13245	k__Fungi	Unassigned	Unassigned	Unassigned	Unassigned	Unassigned	Unassigned	0	0	0	0	1	0	0	0	0	0	0	0	0	0	0	0	0	13241	0	2	0	0	1	0	0	0	0	0	0	0	0	0	0	0	0	0	0	0	0	0	0
24a23095b9694c719b98c9724f461cc3	13139	k__Fungi	Unassigned	Unassigned	Unassigned	Unassigned	Unassigned	Unassigned	0	1	0	0	106	0	0	0	0	0	0	0	0	1	0	0	0	7509	0	0	0	0	0	0	0	0	0	0	0	0	0	0	0	0	0	1	5507	1	0	0	2
8b1aa83ae36009c2cb6ca972b3bc7c9a	13126	k__Fungi	p__Ascomycota	c__Saccharomycetes	o__Saccharomycetales	f__Metschnikowiaceae	g__Metschnikowia	s__Metschnikowia_pulcherrima	112	40	0	15	9	55	4	278	1	12	20	8	17	1	2	8	113	75	280	305	11	0	42	578	3	65	2	12	5	30	12	172	16	22	60	24	286	50	15	180	10
b7372c07405757305e16f4770db5340a	13111	k__Fungi	Unassigned	Unassigned	Unassigned	Unassigned	Unassigned	Unassigned	0	0	0	147	564	4	2	0	0	4	0	11	0	453	15	3	25	135	10	110	14	13	13	135	62	25	739	12	79	10	0	114	1735	60	0	2074	31	177	1	10	162
2805ebdcb2077164ce7866ce3d5123de	13071	k__Fungi	Unassigned	Unassigned	Unassigned	Unassigned	Unassigned	Unassigned	0	0	0	0	324	1	0	15	26	954	16	0	0	130	0	16	0	3638	0	0	0	0	0	3	13	0	168	0	0	404	3	0	0	36	0	0	21	89	0	0	47
06723dac3faf77456a6ece798168f147	12844	k__Fungi	p__Basidiomycota	c__Tremellomycetes	o__Cystofilobasidiales	f__Mrakiaceae	g__Mrakia	s__Mrakia_frigida	0	0	0	0	22	0	0	0	0	0	0	0	0	0	0	0	0	614	0	0	0	0	0	0	0	0	0	0	0	0	0	0	0	0	0	0	0	2	0	0	0
96eadd0bed91cf2aa1b195c6d3f637ef	12808	k__Fungi	p__Basidiomycota	c__Cystobasidiomycetes	o__Cystobasidiales	f__Cystobasidiaceae	g__Cystobasidium	s__Cystobasidium_psychroaquaticum	0	0	0	0	6	0	0	1	0	0	0	0	0	1	0	0	0	7	0	0	0	0	0	3	0	9	0	0	0	2	0	0	5	0	0	12	234	871	0	3378	7533
7dd99981f8209ba9ddbca92d0c0067c2	12182	k__Fungi	Unassigned	Unassigned	Unassigned	Unassigned	Unassigned	Unassigned	0	0	0	0	115	0	0	1	0	0	0	0	0	6	0	0	0	2324	0	0	0	0	0	0	0	0	15	0	4	0	0	1	0	1	0	0	9564	11	0	0	1
9d68905ef369a0d13597cac09828850c	12174	k__Fungi	Unassigned	Unassigned	Unassigned	Unassigned	Unassigned	Unassigned	0	0	0	0	32	0	1	1	0	0	0	0	0	6	2	0	0	154	0	0	0	0	1	1	0	156	0	0	0	0	1	0	0	838	2	0	4762	25	2	11	15
2caf0efb3b6c05c48750ceb5849b3cdd	11929	k__Fungi	Unassigned	Unassigned	Unassigned	Unassigned	Unassigned	Unassigned	0	0	0	0	6	0	1	0	0	0	0	1	0	0	0	0	0	1	7	1	28	0	2	15	0	0	0	0	46	0	1	0	781	56	0	62	0	0	0	7	17
dd7102d8dc813fcd5e19691b52dd9ee2	11749	k__Fungi	Unassigned	Unassigned	Unassigned	Unassigned	Unassigned	Unassigned	0	2	0	0	11356	0	0	0	0	0	0	0	0	1	0	0	0	1	0	384	0	0	2	0	0	0	0	0	0	1	0	0	0	0	0	1	0	0	0	0	1
4a83b24594e937a9fff870dab932b39f	11687	k__Fungi	p__Basidiomycota	c__Tremellomycetes	o__Tremellales	f__Tremellaceae	g__Tremella	s__Tremella_globispora	0	0	0	0	15	0	11	0	2	0	6	0	0	0	0	0	0	3	19	99	74	4	29	128	1	1	0	0	479	0	3	47	1822	114	0	3685	1	0	10	0	189
42c5ab64362cf967a1dec7667e0def89	11655	k__Fungi	Unassigned	Unassigned	Unassigned	Unassigned	Unassigned	Unassigned	0	0	0	18	0	0	388	10	19	0	14	9	0	0	0	1	11	0	15	1	0	0	0	3	1	36	0	0	5	0	3	4	22	5	0	0	0	0	2	127	21
7603d7c5dfe795a3c0fcad192b7ccbf9	11571	k__Fungi	p__Ascomycota	c__Dothideomycetes	o__Capnodiales	f__Teratosphaeriaceae	g__Ramopenidiella	s__Ramopenidiella_cycadicola	0	0	0	0	0	0	4	9	0	0	0	0	0	1	0	0	0	0	9	3	0	0	0	1	2	11	0	0	28	0	0	3	74	21	0	0	0	0	0	15	8
b459a3832b9b4830b691ac166a3a4fbd	11400	k__Fungi	Unassigned	Unassigned	Unassigned	Unassigned	Unassigned	Unassigned	0	0	0	0	16	0	0	0	0	0	0	0	0	0	0	0	0	286	0	0	0	0	0	0	0	0	0	0	0	0	0	0	0	0	0	0	11082	8	0	0	3
07c12faac5e447b196f429d83d417848	11308	k__Fungi	Unassigned	Unassigned	Unassigned	Unassigned	Unassigned	Unassigned	0	0	0	0	35	0	4	0	0	1	2	0	0	26	1	5	3	27	4	7	1	291	2	1247	16	0	46	3	814	18	3	4	168	27	0	6977	6	159	0	2	63
419f4e2b0ce4a8d6a412b07f82b4f46d	11220	k__Fungi	Unassigned	Unassigned	Unassigned	Unassigned	Unassigned	Unassigned	0	0	0	0	35	0	0	2	0	0	0	0	0	26	3	0	1	38	0	3	0	0	0	1	0	0	0	0	0	0	0	0	0	0	0	0	3455	7280	0	43	33
10242c5878c22a0fdd7f94593ecd155b	11116	k__Fungi	Unassigned	Unassigned	Unassigned	Unassigned	Unassigned	Unassigned	13	0	0	0	0	0	17	0	574	0	50	0	0	0	0	0	0	0	0	0	0	0	0	2998	8	6	4	1	6519	2	12	2	8	0	0	883	0	0	1	0	0
9ee68c52fa6d7eb958d0da76606ec310	10772	k__Fungi	Unassigned	Unassigned	Unassigned	Unassigned	Unassigned	Unassigned	0	1	0	0	569	0	0	0	0	44	0	0	0	2533	1	1	0	38	0	2	0	0	0	0	0	0	13	0	0	194	0	0	0	0	0	0	0	0	0	0	0
574d414b8f202e1f7800663aaef9b194	10768	k__Fungi	Unassigned	Unassigned	Unassigned	Unassigned	Unassigned	Unassigned	0	0	0	0	2	1	109	0	137	4	11	0	0	0	0	22	0	2	74	0	476	0	0	162	2	0	1	1	417	0	8	5	643	14	1	4359	0	1	0	23	334
f97aff54b76c8b6a32377d43a7e3e2e8	10732	k__Fungi	p__Ascomycota	c__Leotiomycetes	o__Helotiales	f__Helotiales	g__Cadophora	s__Cadophora_orchidicola	0	0	0	0	0	0	0	0	0	0	0	0	0	2	0	0	0	10717	0	0	0	0	1	0	0	0	9	0	0	2	0	0	0	0	0	0	0	0	0	0	0
f5c5d8a8cd0c3867d860db6c0a53d1bd	10728	k__Fungi	Unassigned	Unassigned	Unassigned	Unassigned	Unassigned	Unassigned	0	0	0	0	0	0	0	0	0	0	0	0	0	2	0	0	0	10723	0	0	0	0	0	0	0	0	0	0	0	0	0	0	0	0	0	0	2	1	0	0	0
32658ef3387649843b48ae325fb28d2b	10499	k__Fungi	Unassigned	Unassigned	Unassigned	Unassigned	Unassigned	Unassigned	0	0	0	0	0	0	0	0	0	0	0	0	0	0	0	0	0	0	0	1	0	0	0	0	0	0	0	0	0	0	0	0	11	2	0	3	3	5	1	2071	8164
4a0b0a15822a397885ea478fe672a534	10494	k__Fungi	p__Ascomycota	c__Dothideomycetes	o__Venturiales	f__Venturiaceae	g__Venturia	s__Venturia_hystrioides	0	1	0	0	130	0	0	0	0	0	0	0	0	0	0	0	0	10359	0	3	0	0	0	0	0	0	0	0	0	1	0	0	0	0	0	0	0	0	0	0	0
bef42686d1e46f7e80e83590917be286	10336	k__Fungi	Unassigned	Unassigned	Unassigned	Unassigned	Unassigned	Unassigned	0	0	0	0	2	0	0	0	0	0	0	0	0	1	0	0	0	0	0	10260	0	0	1	0	0	0	0	0	0	70	0	0	0	0	0	0	0	0	0	0	0
ee8977166a725f6ae05b8bc4bce52324	10290	k__Fungi	Unassigned	Unassigned	Unassigned	Unassigned	Unassigned	Unassigned	1	0	0	0	74	0	1	0	12	0	1	0	0	3151	0	0	0	78	8	1045	1	0	13	515	54	46	106	0	5005	31	0	1	10	12	1	0	44	2	2	0	0
f28171b38392338cb134e5e61a5aa905	10045	k__Fungi	p__Ascomycota	c__Saccharomycetes	o__Saccharomycetales	f__Metschnikowiaceae	g__Metschnikowia	Ambiguous taxa	180	17	3	229	9	59	17	276	1	22	16	16	28	0	5	21	85	11	686	34	18	3	8	229	5	233	0	47	32	2	35	174	121	14	104	3	77	39	19	185	3
5476017408c34dbc97c3235516f41b76	9790	k__Fungi	Unassigned	Unassigned	Unassigned	Unassigned	Unassigned	Unassigned	0	0	0	0	0	0	1	0	0	0	0	0	0	0	0	0	0	1	0	0	0	0	0	2	0	0	0	0	1	0	0	9	1277	0	0	306	0	0	0	0	1
98d2a12ca170dd7330946dc702c8b8ac	9686	k__Fungi	Unassigned	Unassigned	Unassigned	Unassigned	Unassigned	Unassigned	2	0	0	0	0	0	1	0	0	10	36	204	8730	0	6	2	9	0	4	0	0	74	0	393	128	11	0	17	2	0	0	3	0	0	0	0	0	0	1	0	0
9c28803025a1307c2bcc3ec4685b60a8	9648	k__Fungi	Unassigned	Unassigned	Unassigned	Unassigned	Unassigned	Unassigned	0	0	0	14	67	0	2	2	0	0	2	0	0	6	0	0	0	225	0	9	1	0	2	0	0	3	0	1	14	2	0	2	89	200	0	76	163	8	0	23	29
4b1f359fc4d3a21f529bc52daad9a54d	9568	k__Fungi	p__Basidiomycota	c__Tremellomycetes	o__Filobasidiales	f__Piskurozymaceae	g__Solicoccozyma	s__Solicoccozyma_terricola	0	0	0	0	197	0	0	0	0	1	0	0	0	2	3	0	0	727	0	9	0	0	2	0	0	0	1	0	1	8	0	0	0	0	0	0	5786	243	0	0	3
f95132f3cfb3873053d2b6c2bbd7df1f	9555	k__Fungi	p__Ascomycota	c__Dothideomycetes	o__Capnodiales	f__Capnodiaceae	g__Antennariella	s__Antennariella_placitae	1	0	29	0	8	0	1367	350	1132	6	379	1	1	30	0	0	1	300	31	31	0	0	13	3135	0	4	9	3	19	0	200	157	229	15	0	208	72	0	233	16	0
24dcda48623c977a3c5d60493408a12f	9436	k__Fungi	Unassigned	Unassigned	Unassigned	Unassigned	Unassigned	Unassigned	25	23	3	13	11	89	0	0	0	8	0	0	1	0	14	2	42	0	0	0	2	1	0	0	1379	415	9	5	0	0	0	0	0	0	0	0	0	0	1	0	0
da9ed22dde112c8f9fa992f1ddd7068c	9227	k__Fungi	p__Ascomycota	c__Sordariomycetes	o__Diaporthales	f__Valsaceae	g__Cytospora	s__Cytospora_disciformis	1	0	0	0	1	0	2	6	0	6	0	0	0	0	0	0	0	0	49	0	0	0	0	15	1	204	0	0	1	0	1	3	834	5	0	287	11	45	2	18	5165
33f9c300d9c7d72f1ad344e589510642	9178	k__Fungi	p__Ascomycota	c__Leotiomycetes	o__Helotiales	f__Hyaloscyphaceae	g__Pseudaegerita	s__Pseudaegerita_corticalis	0	3	0	0	64	0	0	0	0	0	0	0	0	7	0	0	0	9095	0	0	0	0	1	0	0	0	0	0	0	1	0	0	0	0	0	0	0	1	0	0	0
0168147e5daa66279bb469c314bf7d1a	9009	k__Fungi	p__Ascomycota	c__Dothideomycetes	o__Capnodiales	f__Teratosphaeriaceae	g__Penidiella	s__Penidiella_ellipsoidea	0	0	0	0	0	0	0	0	0	0	0	0	0	2	0	0	0	0	0	13	0	0	0	0	0	0	0	0	5	0	0	18	427	123	0	0	1	0	0	0	0
10e2ee128544044a1fb00909c7df67ba	8630	k__Fungi	Unassigned	Unassigned	Unassigned	Unassigned	Unassigned	Unassigned	0	0	2	0	0	0	0	0	0	0	0	0	0	0	0	0	0	0	0	29	2	8590	0	1	1	2	0	3	0	0	0	0	0	0	0	0	0	0	0	0	0
d8ba96a464ef8de28edc37ec0cf30fd5	8563	k__Fungi	Unassigned	Unassigned	Unassigned	Unassigned	Unassigned	Unassigned	0	0	0	0	1012	0	0	0	0	0	0	0	0	3014	0	0	0	141	0	282	0	0	423	0	0	0	51	0	0	97	0	0	0	0	0	0	2868	578	0	0	4
5eed2dca158fff296ee65420b92f8c5c	8488	k__Fungi	p__Ascomycota	c__Sordariomycetes	o__Sordariales	f__Lasiosphaeriaceae	g__Podospora	s__Podospora_appendiculata	0	1	0	0	2	0	0	0	0	0	0	0	0	0	0	0	0	8484	0	0	0	0	0	0	0	0	0	0	0	0	0	0	0	0	0	0	0	0	0	0	0
f17fd8b9be7e81595a5b6aa92bf2c65d	8486	k__Fungi	p__Ascomycota	c__Saccharomycetes	o__Saccharomycetales	f__Saccharomycetaceae	g__Torulaspora	s__Torulaspora_globosa	0	0	0	0	0	0	0	0	1	2838	0	0	0	0	0	0	0	0	0	0	0	0	0	0	0	0	2	1	0	0	0	0	0	0	0	0	0	0	0	0	0
ab5260ee1a148e993bd837c6138b7a23	8367	k__Fungi	p__Basidiomycota	c__Tremellomycetes	o__Filobasidiales	f__Piskurozymaceae	g__Solicoccozyma	s__Solicoccozyma_aeria	0	0	0	0	72	0	0	0	0	0	0	0	0	5	0	0	0	432	0	0	0	0	1	0	0	0	0	0	0	0	0	0	0	1	0	1	7700	130	0	0	2
74d99565f41bdade4d74f0b68a44a50f	8310	k__Fungi	Unassigned	Unassigned	Unassigned	Unassigned	Unassigned	Unassigned	0	0	0	0	2	0	0	0	0	0	0	0	0	0	0	0	0	17	0	0	0	0	0	0	0	0	0	0	0	0	0	0	0	0	0	0	8237	44	0	1	5
a5922bdb4e734023725e26fa318c987e	8290	k__Fungi	Unassigned	Unassigned	Unassigned	Unassigned	Unassigned	Unassigned	0	0	0	33	4	4	71	15	4	0	12	2	0	0	0	0	0	1	0	0	0	0	0	8	2	12	0	0	14	0	1	4	20	5	0	4	0	0	0	3	2
920675d0dff2846e9437658cf3e222c4	8095	k__Fungi	p__Ascomycota	c__Saccharomycetes	o__Saccharomycetales	f__Saccharomycodaceae	g__Hanseniaspora	s__Hanseniaspora_valbyensis	0	0	0	0	0	3	5	0	366	189	7	73	1	0	7	0	0	0	23	0	0	0	0	0	1140	7	0	0	0	0	0	0	0	593	0	0	0	0	0	0	0
33c92b0e6c72f671256c9d2be8f0e121	8080	k__Fungi	Unassigned	Unassigned	Unassigned	Unassigned	Unassigned	Unassigned	0	0	0	0	249	0	0	0	0	0	0	0	0	0	0	0	0	438	0	2	0	0	1	0	0	0	0	0	0	0	0	0	0	0	0	1	7354	30	0	0	0
94a1016df8d1bc3d73c26c0162d1c416	8044	k__Fungi	Unassigned	Unassigned	Unassigned	Unassigned	Unassigned	Unassigned	0	0	0	37	1	3	395	0	27	2	25	0	0	0	0	2	18	0	0	0	1	0	0	3	1	19	0	0	14	0	4	2	20	16	0	1	0	0	20	26	7
fb368e268b8a25096473dce45a8f2d43	7860	k__Fungi	p__Ascomycota	c__Saccharomycetes	o__Saccharomycetales	f__Metschnikowiaceae	g__Metschnikowia	s__Metschnikowia_pulcherrima	54	9	0	46	2	14	3	64	2	1	5	6	1	0	1	1	16	11	295	93	2	1	41	44	2	18	1	5	1	7	23	44	16	3	82	13	21	80	1	25	3
4880e5e33092f7066781758b995bd2bf	7663	k__Fungi	Unassigned	Unassigned	Unassigned	Unassigned	Unassigned	Unassigned	0	0	0	20	19	0	28	0	3	0	2	0	0	23	0	0	0	1	67	764	0	0	90	132	0	7	1	0	9	3	1	18	27	1	0	2	289	0	19	33	17
0724f03e6b4456d81565ee13e42e45ed	7624	k__Fungi	Unassigned	Unassigned	Unassigned	Unassigned	Unassigned	Unassigned	0	0	0	1	0	0	2	0	0	0	0	1	0	0	0	1	0	0	0	0	0	0	0	2	0	0	0	0	4	0	0	7	2975	1	0	581	0	0	0	10	1
840f8650c2fbb8120163b915e0fa5310	7502	k__Fungi	Unassigned	Unassigned	Unassigned	Unassigned	Unassigned	Unassigned	0	0	0	0	0	0	0	0	0	0	0	0	0	0	0	0	0	534	0	0	0	0	0	0	0	0	0	0	0	0	0	0	0	0	0	1	6962	1	0	0	0
5e824a0c31097be417479d35e908c09d	7501	k__Fungi	Unassigned	Unassigned	Unassigned	Unassigned	Unassigned	Unassigned	0	0	0	0	7068	0	0	0	0	0	0	0	0	0	0	0	0	426	0	2	0	0	0	0	0	0	2	0	0	0	0	0	0	0	0	0	0	0	0	0	0
66f6989c57926c2a71d8a515f039cb89	7473	k__Fungi	p__Ascomycota	c__Dothideomycetes	o__Capnodiales	f__Teratosphaeriaceae	g__Phaeothecoidea	s__Phaeothecoidea_intermedia	0	0	0	283	5	3	178	88	2	0	27	75	0	3	1	3	10	24	68	16	1	0	5	182	0	49	0	0	761	1	2	179	26	10	0	21	11	2	70	151	39
106d98731c5653e35a3fa5fa2d5b6184	7473	k__Fungi	Unassigned	Unassigned	Unassigned	Unassigned	Unassigned	Unassigned	0	0	1	0	654	0	0	0	0	0	0	0	0	0	0	0	0	91	0	0	0	0	0	0	0	0	0	0	0	0	0	0	0	0	0	0	6690	34	0	0	2
f69d93610ef8638a234f683aca555a42	7467	k__Fungi	p__Basidiomycota	c__Microbotryomycetes	o__Leucosporidiales	f__Leucosporidiaceae	g__Leucosporidium	s__Leucosporidium_fragarium	0	0	0	0	13	0	0	0	0	0	0	0	0	0	0	0	0	9	0	0	0	0	0	0	0	0	0	0	0	0	0	0	0	0	0	2	7365	25	0	6	14
9adc0ce42f393bd07837904445e6ff95	7441	k__Fungi	p__Ascomycota	c__Eurotiomycetes	o__Eurotiales	f__Aspergillaceae	g__Penicillium	s__Penicillium_paneum	0	1	0	0	8	0	15	0	2	81	27	41	1818	79	18	228	85	278	330	7	4	636	0	5	119	1	35	633	6	8	12	0	0	0	0	0	0	0	0	0	0
f45da1b91d23819d4436a19a7f3ba84e	7421	k__Fungi	p__Ascomycota	c__Saccharomycetes	o__Saccharomycetales	f__Saccharomycodaceae	g__Hanseniaspora	s__Hanseniaspora_valbyensis	1	38	21	0	0	78	78	0	3122	26	354	6	33	0	0	0	0	0	185	0	286	0	0	0	518	1	0	7	1	0	59	0	0	46	0	0	0	0	0	0	1
f6dc700ddf2767ae34381cce08284fea	7150	k__Fungi	p__Ascomycota	c__Leotiomycetes	o__Thelebolales	f__Pseudeurotiaceae	g__Pseudeurotium	s__Pseudeurotium_bakeri	0	0	0	0	47	0	0	0	0	9	0	0	0	1	0	0	0	14	0	0	0	0	0	0	0	0	7019	0	0	1	0	0	0	0	0	0	0	0	0	0	0
927c753048d2af46268421412d0ca32e	7149	k__Fungi	Unassigned	Unassigned	Unassigned	Unassigned	Unassigned	Unassigned	0	0	0	0	0	0	1	1	0	0	0	0	0	0	0	0	0	0	0	1	1	18	0	0	0	0	0	0	0	0	0	0	123	388	0	709	57	7	0	0	2
ef50f169a8a24930db2465604c225319	7013	k__Fungi	Unassigned	Unassigned	Unassigned	Unassigned	Unassigned	Unassigned	0	0	0	11	0	0	2	13	9	0	12	0	0	0	0	6	0	2	0	0	12	0	0	4	0	0	0	0	0	0	4	26	3	0	0	6738	0	0	0	0	1
68bdb5dc52267b1690d2cb51183e27bf	6995	k__Fungi	Unassigned	Unassigned	Unassigned	Unassigned	Unassigned	Unassigned	65	82	1010	16	24	363	2	422	0	138	5	271	68	0	126	3	103	2	90	0	8	708	0	1	8	52	7	16	5	0	0	6	0	0	0	2803	1	1	0	0	0
5cd8545262c28034fd150bf889cccdc5	6988	k__Fungi	Unassigned	Unassigned	Unassigned	Unassigned	Unassigned	Unassigned	0	1	0	0	1930	0	0	0	0	0	0	0	0	1099	0	0	0	21	0	673	0	0	3033	0	0	0	7	0	3	215	0	0	0	0	0	0	0	0	0	0	0
67d4fd32faff4e3d2b33af7c62c745ee	6864	k__Fungi	p__Ascomycota	c__Dothideomycetes	o__Capnodiales	f__Mycosphaerellaceae	g__Mycosphaerella	s__Mycosphaerella_tassiana	0	0	0	0	20	0	57	21	10	0	9	35	0	2	0	1	1	25	57	2	1	0	3	3	2	13	0	0	7	0	2	8	8	1	0	0	415	0	1	39	18
50fbc59f93bd6a55c11a2e263cbba958	6846	k__Fungi	p__Ascomycota	c__Saccharomycetes	o__Saccharomycetales	f__Pichiaceae	g__Kregervanrija	s__Kregervanrija_fluxuum	0	0	0	0	239	0	0	0	0	10	0	17	581	2	3	0	1	601	0	102	0	0	0	0	0	0	325	1	0	20	0	0	0	0	0	0	0	0	0	0	0
51e8b671ddb69a0bd01ef1762a9d599f	6797	k__Fungi	Unassigned	Unassigned	Unassigned	Unassigned	Unassigned	Unassigned	0	0	0	0	171	0	0	0	0	0	0	0	0	65	0	0	0	49	0	1	0	0	0	0	0	0	0	0	0	0	0	0	0	0	0	1	6509	0	0	0	1
444ae4064431a8292fdcf271c0c62a02	6770	k__Fungi	Unassigned	Unassigned	Unassigned	Unassigned	Unassigned	Unassigned	0	0	0	0	0	0	0	0	0	0	0	0	0	0	0	0	0	0	0	0	0	0	0	0	0	0	0	0	0	0	0	0	0	0	0	1	6766	0	0	0	1
ec84f3de715d94e317215e5a177d953f	6743	k__Fungi	p__Ascomycota	c__Dothideomycetes	o__Capnodiales	f__Teratosphaeriaceae	g__Ramopenidiella	s__Ramopenidiella_cycadicola	0	0	0	7	25	0	10	0	0	0	1	0	0	0	0	0	0	6	28	5	0	0	0	15	2	1	0	0	75	0	0	22	3576	2	0	0	0	0	0	6	0
828c65640f729f6db3624202c0f0c5b2	6693	k__Fungi	p__Ascomycota	c__Dothideomycetes	o__Pleosporales	f__Didymellaceae	g__Didymella	s__Didymella_boeremae	0	0	0	0	1	0	0	0	0	0	0	0	0	0	0	0	0	1	0	0	0	0	0	0	1	1	0	0	0	0	0	0	0	0	0	0	0	0	0	0	1
fda431a69a2b9a9d7c437d910a041e9e	6672	k__Fungi	Unassigned	Unassigned	Unassigned	Unassigned	Unassigned	Unassigned	0	0	0	0	1086	0	0	0	0	0	0	0	0	6	0	0	0	4619	0	0	0	0	0	0	0	0	0	0	0	0	0	0	0	0	0	0	957	1	0	0	0
5ce7937c2db31781b5748b769f7e870e	6503	k__Fungi	p__Ascomycota	c__Leotiomycetes	o__Helotiales	f__Helotiales	g__Cadophora	s__Cadophora_orchidicola	0	0	0	0	453	0	0	0	0	0	0	0	0	128	0	0	0	5859	0	20	0	0	11	0	0	0	14	0	0	3	0	0	0	0	0	0	9	0	0	0	0
557533c7a733e775944ff37a4ad2967f	6485	k__Fungi	Unassigned	Unassigned	Unassigned	Unassigned	Unassigned	Unassigned	0	0	0	0	0	0	0	0	0	0	0	0	0	0	0	0	0	0	0	0	0	0	0	0	0	0	0	0	0	0	0	0	0	0	0	1	3	1	0	0	1
69936896fd3c89e078bb6d3b07b20127	6479	k__Fungi	p__Ascomycota	c__Leotiomycetes	o__Helotiales	f__Helotiaceae	g__Helicodendron	s__Helicodendron_microsporum	0	0	0	0	2688	0	0	0	0	0	0	0	0	0	0	0	0	3786	0	0	0	0	0	0	0	0	0	0	0	1	0	0	0	0	0	0	0	0	0	0	0
ab93dae35774fe272e013ea4905e71af	6452	k__Fungi	Unassigned	Unassigned	Unassigned	Unassigned	Unassigned	Unassigned	0	0	0	0	0	0	0	0	0	0	0	0	0	6445	0	0	0	7	0	0	0	0	0	0	0	0	0	0	0	0	0	0	0	0	0	0	0	0	0	0	0
a58c448fc0a5265e5adf8f6553d35ef7	6395	k__Fungi	Unassigned	Unassigned	Unassigned	Unassigned	Unassigned	Unassigned	305	0	3	283	0	163	14	341	2	20	31	2	26	0	5	33	13	0	262	0	49	0	0	470	6	113	0	30	26	0	16	2018	152	20	20	0	0	0	1500	27	6
9d44f1297996cf6d465b6054d51d209b	6357	k__Fungi	Unassigned	Unassigned	Unassigned	Unassigned	Unassigned	Unassigned	0	0	0	0	0	0	0	2	0	0	0	109	0	1	0	0	0	0	1	0	0	0	0	0	0	0	0	0	0	0	1	0	1	160	761	1	0	0	0	63	28
9e0303199a26cfa1ea0a6902aa5bea8e	6341	k__Fungi	Unassigned	Unassigned	Unassigned	Unassigned	Unassigned	Unassigned	0	0	0	0	0	0	0	5	1	2	3	0	0	1211	0	0	0	0	19	181	1	0	0	4198	60	8	25	0	265	6	0	4	0	1	0	36	0	0	0	0	0
9f8f0a623b43c850fd749b18796bc93e	6285	k__Fungi	p__Ascomycota	c__Saccharomycetes	o__Saccharomycetales	f__Saccharomycodaceae	g__Hanseniaspora	s__Hanseniaspora_osmophila	5	0	315	0	2	137	1	50	1	12	8	0	0	0	17	111	0	4	25	0	2	0	0	0	379	0	5	0	0	0	1	25	0	202	0	0	0	0	0	0	0
fc53b56cbf62b3542d31ff7d002b35e0	6283	k__Fungi	p__Ascomycota	c__Sordariomycetes	o__Hypocreales	f__Nectriaceae	g__Microcera	s__Microcera_larvarum	0	0	0	0	1	0	3	0	1	0	3	0	0	0	0	0	0	6	0	0	0	0	0	3	0	0	0	0	4	0	1	117	677	0	0	0	10	5	0	0	0
498b9b6e061e2258a3d2822ed8d050b6	6275	k__Fungi	Unassigned	Unassigned	Unassigned	Unassigned	Unassigned	Unassigned	0	0	0	56	0	2	21	3	1	0	5	50	1	0	0	0	0	0	13	0	0	0	0	6	3	34	0	0	15	0	0	0	2	4	0	36	0	0	2	6	0
03424d18e6a68c407956a1ef56e4e848	6260	k__Fungi	Unassigned	Unassigned	Unassigned	Unassigned	Unassigned	Unassigned	0	0	0	7	60	0	4	0	0	2	1	9	0	2	0	0	0	78	0	243	0	0	84	0	0	18	0	0	5	2	1	5	7	7	0	1	0	1	14	4	85
f20ad54fd315fae606ee8934d5438555	6179	k__Fungi	Unassigned	Unassigned	Unassigned	Unassigned	Unassigned	Unassigned	36	0	6	192	0	47	0	0	5	0	10	1	23	0	2	4	53	16	165	0	0	0	0	386	1	42	0	18	2	2174	28	1301	59	0	25	0	1	0	1	7	0
1db1f3dd8a3b90947a1535073a1bb8f9	6147	k__Fungi	p__Ascomycota	c__Dothideomycetes	o__Capnodiales	f__Capnodiaceae	g__Antennariella	s__Antennariella_placitae	1	1	31	3	27	0	205	0	205	0	70	4	0	1	0	1	2	117	0	1	0	0	2	236	0	0	0	0	7	0	29	144	2037	5	0	6	96	11	25	16	18
386b8ba9770370f54cd09fdc5822349b	6121	k__Fungi	Unassigned	Unassigned	Unassigned	Unassigned	Unassigned	Unassigned	0	0	0	0	5969	0	0	0	0	0	0	0	0	1	0	0	0	46	0	0	0	0	6	0	0	0	0	0	0	0	0	0	0	0	0	0	99	0	0	0	0
fef3089d91f053e712f828a94f716b59	6072	k__Fungi	p__Ascomycota	c__Sordariomycetes	o__Hypocreales	f__Niessliaceae	g__Eucasphaeria	s__Eucasphaeria_capensis	0	0	0	0	17	0	16	0	0	0	7	0	0	0	0	0	0	10	0	0	0	0	112	0	0	0	0	0	1	0	2	0	0	37	0	74	53	0	6	2	3
471f31634dc966800396dae7c0d65d75	6000	k__Fungi	Unassigned	Unassigned	Unassigned	Unassigned	Unassigned	Unassigned	0	0	0	0	0	0	0	0	0	0	0	0	0	0	0	0	0	5998	0	0	0	0	1	0	0	0	0	0	0	0	0	0	0	0	0	0	0	0	0	0	0
4f6fd04746fd19eaf6e8ff939eaa00a6	5955	k__Fungi	Unassigned	Unassigned	Unassigned	Unassigned	Unassigned	Unassigned	0	0	0	0	0	0	0	0	0	0	0	0	0	0	0	0	0	0	0	0	0	0	0	0	0	0	0	0	0	0	0	0	0	0	0	0	5953	0	0	0	0
487bf37e146b884918605fc72c71deb2	5935	k__Fungi	Unassigned	Unassigned	Unassigned	Unassigned	Unassigned	Unassigned	0	0	0	0	0	0	0	0	0	0	0	0	0	0	0	0	0	0	2	4	0	0	0	0	0	0	0	0	0	0	0	20	138	0	0	0	0	0	0	0	0
fabfab21ee942b42757f8959a094d5a7	5923	k__Fungi	Unassigned	Unassigned	Unassigned	Unassigned	Unassigned	Unassigned	0	0	1	0	0	1	1	2	530	105	12	113	6	0	5	0	0	0	10	0	0	0	0	0	1071	3	0	1	0	0	0	0	0	355	0	0	0	0	0	0	0
7cf8f56caec84fc1404d5e1ab1fd0eb6	5869	k__Fungi	Unassigned	Unassigned	Unassigned	Unassigned	Unassigned	Unassigned	0	0	0	0	0	0	0	0	0	0	0	0	0	0	0	0	0	1	0	0	0	0	0	0	0	0	0	0	0	0	0	0	0	0	0	0	5852	0	0	0	0
019770be71b66881799a809df799585a	5794	k__Fungi	Unassigned	Unassigned	Unassigned	Unassigned	Unassigned	Unassigned	0	0	0	0	18	0	1	0	0	1	1	0	0	0	0	0	0	19	0	0	0	0	0	0	0	1	0	0	6	0	0	1	7	3	0	0	51	16	1	45	40
9cc5aeb7b0c290adb58b12eaa5f83a57	5568	k__Fungi	Unassigned	Unassigned	Unassigned	Unassigned	Unassigned	Unassigned	0	0	0	0	0	0	0	0	0	0	0	0	0	0	0	0	0	0	0	0	0	0	0	0	0	0	0	0	0	0	0	0	0	0	0	0	5562	0	0	0	2
c1b3bba167791d53a6cdabcbc425ce7a	5538	k__Fungi	Unassigned	Unassigned	Unassigned	Unassigned	Unassigned	Unassigned	2	10	1	1	0	5	21	0	0	225	11	10	212	8	789	1	497	3	196	1	8	732	0	1	95	3	4	971	0	0	12	0	0	0	0	0	0	0	0	0	0
7f2af673989bfc0581ac6dec8d885583	5516	k__Fungi	Unassigned	Unassigned	Unassigned	Unassigned	Unassigned	Unassigned	0	1	0	8	13	0	4	0	0	0	2	12	0	1	0	0	0	14	1	787	0	0	8	0	0	0	2	0	5	35	0	28	117	15	0	1	36	0	142	71	442
fb4340d1c9fa43ede9a49a9ecfac52ef	5389	k__Fungi	Unassigned	Unassigned	Unassigned	Unassigned	Unassigned	Unassigned	0	0	0	0	0	0	4	0	0	0	0	0	0	0	0	0	0	0	0	0	0	0	0	1	0	0	0	0	0	0	0	1	4	0	0	142	3312	1897	0	0	1
362e6d2792f0824c5121a0838ae46d24	5348	k__Fungi	Unassigned	Unassigned	Unassigned	Unassigned	Unassigned	Unassigned	0	0	0	0	1097	0	0	0	0	0	0	0	0	917	0	0	0	161	0	1	0	0	3	0	0	0	0	0	0	55	0	0	0	0	0	0	2884	38	0	0	1
a37993c41ada866769300b4b8f2b2a5b	5309	k__Fungi	Unassigned	Unassigned	Unassigned	Unassigned	Unassigned	Unassigned	0	0	0	0	115	0	4	3	3	0	0	2	0	310	0	0	2	644	3	40	0	0	51	1	0	16	2	0	3	7	0	0	1	1	0	4	775	29	0	9	149
2a637fe5004f88382ea775518a327eb7	5275	k__Fungi	p__Ascomycota	c__Saccharomycetes	o__Saccharomycetales	f__Saccharomycodaceae	g__Hanseniaspora	s__Hanseniaspora_osmophila	8	0	376	2	0	137	2	27	5	6	6	0	0	0	15	35	0	0	25	0	0	0	0	0	314	2	0	0	0	0	3	17	3	178	1	0	1	0	0	4	0
8b1254d4663417d9413bd91e8cd54946	5262	k__Fungi	Unassigned	Unassigned	Unassigned	Unassigned	Unassigned	Unassigned	0	0	0	0	0	0	6	0	0	0	1	0	0	0	0	0	0	0	1	0	0	0	0	0	0	0	0	0	0	0	0	49	242	0	0	0	0	0	0	2	0
a101ea8ad6283c4ad1917320964e8e1a	5214	k__Fungi	Unassigned	Unassigned	Unassigned	Unassigned	Unassigned	Unassigned	0	0	0	5	2	0	3	0	1	0	0	7	0	0	0	0	0	0	4	0	13	0	0	13	0	0	0	0	23	1	1	10	340	0	0	538	5	0	0	73	256
dbacb39e724f05365878ef9cd6f539a8	5201	k__Fungi	Unassigned	Unassigned	Unassigned	Unassigned	Unassigned	Unassigned	0	0	0	0	6	0	1	0	0	0	2	3	0	0	0	0	0	11	0	9	0	0	0	0	0	0	3	0	2	0	0	0	39	0	0	0	24	7	5	375	2376
cbd62fbe1f291550461b6268855d1d00	5193	k__Fungi	Unassigned	Unassigned	Unassigned	Unassigned	Unassigned	Unassigned	0	0	0	0	0	0	0	0	0	0	0	0	0	0	0	0	0	1	0	5157	0	0	0	0	0	0	0	0	0	35	0	0	0	0	0	0	0	0	0	0	0
c7adc8793a1f0ef3cd87358e984453fa	5123	k__Fungi	Unassigned	Unassigned	Unassigned	Unassigned	Unassigned	Unassigned	0	0	0	0	2542	0	0	0	0	0	0	0	0	1715	0	0	0	2	0	466	0	0	20	0	0	0	344	0	0	15	0	0	0	0	0	0	0	0	0	0	0
f16b979ecfdb70910db7bd126ba1e317	5122	k__Fungi	p__Ascomycota	c__Sordariomycetes	o__Diaporthales	f__Valsaceae	g__Cytospora	s__Cytospora_austromontana	0	0	0	0	1	0	11	0	20	6	6	44	0	0	0	0	0	0	0	0	0	0	0	4	1	120	0	0	2	0	1	0	132	0	0	5	2	15	1	1105	2713
d8ef6993669914d7fe28cc5ebd29436d	5096	k__Fungi	p__Basidiomycota	c__Agaricomycetes	o__Phallales	f__Clathraceae	g__Clathrus	s__Clathrus_archeri	0	0	0	0	0	0	0	0	0	0	0	0	0	3	0	0	0	7	0	3	0	0	0	0	0	0	0	0	1	0	0	22	0	0	0	0	205	0	0	0	0
0553b9d5d55b882223f50aa7840b13ff	5070	k__Fungi	Unassigned	Unassigned	Unassigned	Unassigned	Unassigned	Unassigned	0	0	0	0	326	0	0	0	0	0	0	0	0	0	0	0	0	316	0	14	0	0	1	0	0	0	0	0	9	232	0	0	0	0	0	1	4069	99	0	0	1
dbc85c6952c4bf5db8ef42acaa785cbf	5049	k__Fungi	p__Ascomycota	c__Saccharomycetes	o__Saccharomycetales	f__Saccharomycetaceae	g__Torulaspora	s__Torulaspora_delbrueckii	0	0	0	0	0	0	0	0	0	0	0	0	0	0	0	0	0	0	0	0	0	0	0	0	0	0	0	0	0	0	0	0	0	0	0	1	1	3	0	0	5034
fb2acabae2113a462791c2213be1218d	5004	k__Fungi	Unassigned	Unassigned	Unassigned	Unassigned	Unassigned	Unassigned	0	0	0	0	0	0	15	0	0	0	5	0	0	0	0	0	0	30	126	17	69	0	0	63	3	80	0	1	3	0	0	121	484	0	0	0	0	0	2	47	488
d316e62564c02d9123d1df0d46da3e5c	4982	k__Fungi	Unassigned	Unassigned	Unassigned	Unassigned	Unassigned	Unassigned	0	0	0	0	0	0	0	0	0	0	0	0	0	0	0	0	0	594	0	0	0	0	0	0	0	0	0	0	0	0	0	0	0	0	0	1	4387	0	0	0	0
4fbd74701e62435623bf163ae79a01f9	4939	k__Fungi	p__Ascomycota	c__Eurotiomycetes	o__Eurotiales	f__Aspergillaceae	g__Penicillium	s__Penicillium_angulare	0	0	0	0	8	0	72	2	4	1	62	0	3	0	6	4	7	21	28	28	3	1	109	11	56	41	0	24	4	8	69	6	1751	11	0	1292	67	1	4	0	19
f6ad29305ed1615eaff501deb376dd4a	4886	k__Fungi	Unassigned	Unassigned	Unassigned	Unassigned	Unassigned	Unassigned	0	0	0	0	0	0	0	0	0	0	0	0	0	0	0	0	0	0	0	0	0	0	0	0	0	0	0	0	0	0	0	0	0	0	0	1	4883	0	0	0	1
f862a0159b7c3014be5e93ced01b5f46	4863	k__Fungi	Unassigned	Unassigned	Unassigned	Unassigned	Unassigned	Unassigned	0	0	0	0	4	0	0	0	0	0	0	0	0	0	0	0	0	199	0	0	0	0	0	0	0	0	0	0	0	0	0	0	0	0	0	1	4655	0	0	0	0
38702e64200ad90ea3ce457b39cef06e	4844	k__Fungi	Unassigned	Unassigned	Unassigned	Unassigned	Unassigned	Unassigned	0	0	0	0	0	0	0	0	0	0	0	0	0	0	0	0	0	0	0	0	0	0	0	0	0	0	0	0	0	0	0	0	0	0	0	1	4841	0	0	0	2
7b91f3198e264972ca8be17af74d7ec1	4793	k__Fungi	p__Ascomycota	c__Dothideomycetes	o__Venturiales	f__Sympoventuriaceae	g__Sympoventuria	s__Sympoventuria_capensis	0	0	0	0	1194	0	0	0	0	0	0	0	0	202	0	0	0	657	0	1669	0	0	132	13	0	0	8	0	2	9	0	0	0	0	0	0	776	0	0	0	0
445b925198c9fbf1e239f689e459dd5f	4768	k__Fungi	Unassigned	Unassigned	Unassigned	Unassigned	Unassigned	Unassigned	0	1	0	0	0	0	0	0	0	0	0	0	0	0	0	0	0	0	0	0	0	0	0	0	0	0	0	0	0	0	0	0	0	0	0	0	0	0	0	0	0
da7f0c865dbbe0a468d38ae411ab027b	4752	k__Fungi	Unassigned	Unassigned	Unassigned	Unassigned	Unassigned	Unassigned	0	1	0	0	4	0	15	0	2	0	2	29	0	0	0	0	1	25	0	672	1	0	50	0	1	0	3	0	0	0	5	0	55	3	0	0	44	11	49	41	226
4461b22338b5aa4ca5bd69d8868c6362	4750	k__Fungi	Unassigned	Unassigned	Unassigned	Unassigned	Unassigned	Unassigned	0	0	0	0	0	0	0	0	0	0	0	0	0	0	0	0	0	0	0	0	0	0	0	0	0	0	0	0	0	0	0	0	0	0	0	0	4750	0	0	0	0
ac802d1b839002f708732be3abb87462	4741	k__Fungi	p__Mortierellomycota	c__Mortierellomycetes	o__Mortierellales	f__Mortierellaceae	g__Mortierella	s__Mortierella_amoeboidea	0	0	0	0	2	0	0	0	0	0	0	0	0	4	0	0	0	0	0	0	0	0	1	0	0	0	0	0	0	0	0	0	0	0	0	0	4731	0	0	0	0
d25b2c95c3b51f313167d3e72da23500	4641	k__Fungi	Unassigned	Unassigned	Unassigned	Unassigned	Unassigned	Unassigned	0	0	0	0	6	0	0	0	0	0	0	0	0	0	0	0	0	4	0	0	0	0	0	0	0	0	0	0	0	0	0	0	0	0	0	0	4630	0	0	0	0
f22e8dc69a3273811d8152c7f2646f76	4620	k__Fungi	Unassigned	Unassigned	Unassigned	Unassigned	Unassigned	Unassigned	0	0	0	0	1938	0	0	0	0	18	0	0	0	535	0	0	0	847	0	3	0	0	0	0	0	0	900	0	0	52	0	0	0	0	0	0	3	1	0	0	0
ad21ede508e1b30829fe67f5317eb0d8	4612	k__Fungi	p__Ascomycota	c__Eurotiomycetes	o__Chaetothyriales	f__Herpotrichiellaceae	g__Capronia	s__Capronia_pilosella	0	0	0	0	41	0	0	4	0	0	0	0	0	14	0	0	0	26	0	0	0	0	0	0	0	1	2	0	0	0	0	0	0	2	0	0	2487	2030	0	0	0
6457e65515122b46fd7605f9d34e4dc2	4594	k__Fungi	Unassigned	Unassigned	Unassigned	Unassigned	Unassigned	Unassigned	0	0	0	0	0	0	0	0	0	0	0	0	0	58	0	0	0	0	0	0	0	0	0	0	0	0	0	0	0	0	0	0	0	0	0	0	4533	1	0	0	0
ba21f1189439939822cfb6263e5904c5	4584	k__Fungi	Unassigned	Unassigned	Unassigned	Unassigned	Unassigned	Unassigned	0	1	0	0	4119	0	0	0	0	0	0	0	0	410	0	0	0	0	0	4	0	0	48	0	0	0	1	0	0	1	0	0	0	0	0	0	0	0	0	0	0
72f374e58477960b4842530e5c058170	4501	k__Fungi	Unassigned	Unassigned	Unassigned	Unassigned	Unassigned	Unassigned	0	0	0	0	1	0	1	0	0	0	0	40	2	0	0	0	0	0	13	0	0	0	0	0	0	0	0	0	0	0	1	0	1	72	0	0	0	3	0	4	6
5d2b7bcceff0697a8622cea73d491967	4376	k__Fungi	Unassigned	Unassigned	Unassigned	Unassigned	Unassigned	Unassigned	0	0	0	0	0	0	0	0	0	25	0	0	0	0	0	0	0	0	0	0	0	0	0	0	0	0	1	0	0	0	0	0	0	0	0	0	0	0	0	0	0
85ef21440f098208c561fc4461206ec2	4375	k__Fungi	Unassigned	Unassigned	Unassigned	Unassigned	Unassigned	Unassigned	0	0	0	0	3	0	0	0	0	0	0	0	0	0	0	0	0	2585	0	0	0	0	1	0	0	0	0	0	0	0	0	0	0	0	0	0	1745	41	0	0	0
5618370ff4bad9379435d6887bcccaa2	4354	k__Fungi	p__Ascomycota	c__Eurotiomycetes	o__Eurotiales	f__Aspergillaceae	g__Penicillium	s__Penicillium_corylophilum	0	0	0	0	0	0	0	0	0	0	0	0	0	3	0	0	0	1	115	18	4068	0	0	5	42	0	0	0	0	0	0	0	0	0	0	0	11	0	0	0	0
6cc32b0e01c08639ec5402505a2fd412	4280	k__Fungi	Unassigned	Unassigned	Unassigned	Unassigned	Unassigned	Unassigned	0	0	0	20	19	0	3	0	19	0	0	0	0	9	0	9	14	226	0	0	0	0	4	821	21	34	10	2	5	0	0	0	2	2	0	1	799	128	10	64	555
3564a3bbb7e0747a87f0a81edc888016	4239	k__Fungi	Unassigned	Unassigned	Unassigned	Unassigned	Unassigned	Unassigned	0	0	0	0	9	0	4	0	0	0	5	6	0	1	2	0	0	11	1	58	0	0	0	0	0	5	0	0	0	0	0	0	0	2	0	0	2	2	1	1027	2092
35053a0142b1552a9dfa8359ba4b40f0	4207	k__Fungi	p__Ascomycota	c__Sordariomycetes	o__Sordariales	f__Lasiosphaeriaceae	g__Schizothecium	s__Schizothecium_curvuloides	0	0	0	0	0	0	0	0	0	0	0	0	0	0	0	0	0	0	0	0	0	0	0	0	0	0	0	0	0	0	0	0	0	0	0	0	4205	0	0	0	0
91f84a7b4913f29817d24e50d77576a6	4189	k__Fungi	Unassigned	Unassigned	Unassigned	Unassigned	Unassigned	Unassigned	0	0	0	0	4	0	0	0	0	0	0	0	0	0	0	0	0	23	0	0	0	0	0	0	0	0	0	0	27	0	0	0	0	0	0	69	0	0	0	14	3
a12cd5abcd53c16a435176539886b832	4160	k__Fungi	p__Ascomycota	c__Sordariomycetes	o__Sordariales	f__Lasiosphaeriaceae	g__Podospora	s__Podospora_austrohemisphaerica	0	0	0	0	0	0	0	0	0	0	0	0	0	0	0	0	0	0	0	0	0	0	0	0	0	0	0	0	0	0	0	0	0	0	0	0	4158	0	0	0	2
286629db1e0ae4dd3813f1540f2fdca8	4139	k__Fungi	Unassigned	Unassigned	Unassigned	Unassigned	Unassigned	Unassigned	3	2	0	4	54	2	2	0	0	1	0	5	0	26	12	0	4	208	5	0	6	71	2	4	0	7	23	4	37	6	3	1	6	0	0	5	4	44	0	14	3
7e0bf801371e312ae220de9729f75550	4110	k__Fungi	Unassigned	Unassigned	Unassigned	Unassigned	Unassigned	Unassigned	0	0	0	0	0	0	4	0	0	0	0	0	0	0	0	0	0	0	5	0	0	0	0	0	0	0	0	0	14	0	0	7	1632	5	0	1037	1	1	0	1	17
219ecdaefcf9cdca2d8485ab3c3f70b9	4092	k__Fungi	Unassigned	Unassigned	Unassigned	Unassigned	Unassigned	Unassigned	0	0	0	0	1214	0	0	0	0	4	0	0	0	39	0	0	0	830	0	0	0	0	0	0	0	0	1910	0	0	0	0	0	0	0	0	0	5	0	0	0	0
f71f9baa913a6bdd9fed6974e22e775b	4091	k__Fungi	p__Ascomycota	c__Eurotiomycetes	o__Eurotiales	f__Aspergillaceae	g__Aspergillus	s__Aspergillus_conicus	0	0	0	0	0	0	0	0	0	0	1	0	1	0	0	2	1	0	3631	0	401	1	0	1	1	0	0	0	0	0	0	0	5	0	0	0	14	1	0	0	0
482b9b2c0ba0989fc67ad479755957af	4087	k__Fungi	Unassigned	Unassigned	Unassigned	Unassigned	Unassigned	Unassigned	0	0	0	0	0	0	0	0	0	0	0	0	0	0	0	0	0	0	0	0	0	0	0	0	0	0	0	0	0	0	0	0	0	0	0	0	4087	0	0	0	0
77af35c4d5cb798f05905e5bc4d738e2	4006	k__Fungi	p__Ascomycota	c__Leotiomycetes	o__Helotiales	f__Hyaloscyphaceae	g__Hyaloscypha	s__Hyaloscypha_aureliella	0	0	0	0	0	0	0	0	0	0	0	0	0	1	0	0	0	3997	0	0	0	0	0	0	0	0	0	0	0	7	0	0	0	0	0	0	0	1	0	0	0
8013b4655dbdc7521e5d7aecd3d24d4f	3995	k__Fungi	Unassigned	Unassigned	Unassigned	Unassigned	Unassigned	Unassigned	0	1	0	0	908	0	0	0	0	0	0	0	0	3021	0	0	0	18	0	15	0	0	4	0	0	0	0	0	0	10	0	0	0	0	0	0	0	0	0	0	0
6635cb162e1ee3afa1ac1ac99547a98c	3986	k__Fungi	Unassigned	Unassigned	Unassigned	Unassigned	Unassigned	Unassigned	0	0	0	3	104	0	13	0	3	0	0	1	0	5	0	0	0	80	0	2	0	0	0	1	0	29	0	0	0	0	0	0	2	0	0	0	312	684	2	104	727
9a1f49cfe33c167203a38731c33dc262	3986	k__Fungi	p__Ascomycota	c__Eurotiomycetes	o__Eurotiales	f__Trichocomaceae	g__Sagenomella	s__Sagenomella_griseoviridis	0	0	0	0	0	0	1	0	0	0	0	0	0	0	0	0	0	0	463	0	83	0	1	0	1	0	0	2	0	0	0	2	54	13	0	3135	0	0	0	0	1
bbe337aecc5f04c66336dca3cc9bd222	3949	k__Fungi	Unassigned	Unassigned	Unassigned	Unassigned	Unassigned	Unassigned	0	0	2	66	62	3	26	0	3	0	2	218	0	58	1	0	0	87	15	443	2	0	4	13	0	4	1	0	104	9	0	18	25	5	0	152	44	0	44	53	165
a76af8ce137a81565f7e0be458e08ddd	3861	k__Fungi	p__Ascomycota	c__Eurotiomycetes	o__Eurotiales	f__Aspergillaceae	g__Penicillium	s__Penicillium_roseopurpureum	0	0	0	0	10	0	0	0	1	0	0	0	0	3	0	0	0	1	281	0	307	0	198	0	0	0	0	0	0	0	0	0	8	0	0	0	2949	4	0	0	1
2479aa11e29e461a37c1f1ecff135efe	3820	k__Fungi	Unassigned	Unassigned	Unassigned	Unassigned	Unassigned	Unassigned	0	0	0	0	0	0	0	0	0	0	0	0	0	0	0	0	0	0	10	5	1215	1	0	44	3	0	0	1	0	0	0	0	0	0	0	2538	0	0	0	0	0
4589fbc6d7658a31b5479d57abc1643b	3807	k__Fungi	Unassigned	Unassigned	Unassigned	Unassigned	Unassigned	Unassigned	0	0	0	0	152	0	0	0	0	0	0	0	0	745	0	0	0	8	0	2	0	0	3	0	0	0	0	0	0	70	0	0	0	0	0	0	2733	64	0	0	0
c7a443a717082c0595015658ce985567	3794	k__Fungi	Unassigned	Unassigned	Unassigned	Unassigned	Unassigned	Unassigned	0	0	0	0	0	0	0	0	0	0	0	0	0	0	0	0	0	2	0	0	0	0	0	0	0	6	0	0	0	0	0	0	0	0	0	0	342	112	0	1255	1964
c29a9a74268f76196e34ada17784d78c	3782	k__Fungi	Unassigned	Unassigned	Unassigned	Unassigned	Unassigned	Unassigned	0	0	5	0	0	2	0	38	0	10	0	154	207	28	14	467	6	9	0	47	0	0	0	26	23	0	2	56	36	29	0	0	0	1	0	0	0	0	1	0	0
b230dafbcf659c26c7e51d97206ad994	3758	k__Fungi	Unassigned	Unassigned	Unassigned	Unassigned	Unassigned	Unassigned	0	0	0	0	125	0	0	0	0	0	0	0	0	0	0	0	0	706	0	0	0	0	0	0	0	0	0	0	0	0	0	0	0	0	0	0	2926	1	0	0	0
2b7b7dce7345e00cf6588eae139e9818	3753	k__Fungi	Unassigned	Unassigned	Unassigned	Unassigned	Unassigned	Unassigned	0	0	0	0	1288	0	0	0	0	0	0	0	0	2401	0	0	0	1	0	48	0	0	2	0	0	0	0	0	0	13	0	0	0	0	0	0	0	0	0	0	0
c149f916dc14141185dc37f43b173467	3752	k__Fungi	Unassigned	Unassigned	Unassigned	Unassigned	Unassigned	Unassigned	0	0	0	0	0	0	0	0	0	0	0	0	0	0	0	0	0	0	0	0	0	0	0	0	0	0	0	0	0	0	0	0	0	0	0	1	3749	0	0	0	1
0d26dcd7e48a0bdf04f50fbad9994de4	3740	k__Fungi	Unassigned	Unassigned	Unassigned	Unassigned	Unassigned	Unassigned	0	1	0	0	6	0	0	0	0	0	0	0	0	1	0	0	0	3728	0	0	0	0	1	0	0	0	0	0	0	0	0	0	0	0	0	0	0	0	0	0	0
5bcdedf470875ac0ed0ff609cebae0c6	3727	k__Fungi	Unassigned	Unassigned	Unassigned	Unassigned	Unassigned	Unassigned	0	0	0	0	3	0	0	0	0	0	0	0	1	2	1	0	0	29	0	1	0	0	0	0	0	0	0	0	3	0	0	0	0	0	0	0	42	27	0	14	35
8c22c3a9bf3348184c4084ecb985c332	3706	k__Fungi	p__Ascomycota	c__Saccharomycetes	o__Saccharomycetales	f__Saccharomycodaceae	g__Hanseniaspora	s__Hanseniaspora_valbyensis	1	0	12	0	0	4	26	0	2827	1	77	3	0	0	0	0	0	0	0	0	17	0	0	0	168	0	0	0	0	0	6	0	0	7	0	0	0	0	0	0	0
91b82f10c1770d904e46542a1bfdab8c	3665	k__Fungi	p__Ascomycota	c__Dothideomycetes	o__Capnodiales	f__Teratosphaeriaceae	g__Penidiella	s__Penidiella_carpentariae	0	0	0	0	0	0	6	0	0	0	0	0	0	0	0	0	0	0	0	0	0	0	0	0	0	0	0	0	0	0	0	2	17	0	0	0	1	1	0	0	0
5f1231a9fcbd7f420ad4e6fdfb6dbc9e	3652	k__Fungi	Unassigned	Unassigned	Unassigned	Unassigned	Unassigned	Unassigned	0	0	0	9	0	0	32	0	8	0	19	1	0	0	0	0	0	0	13	0	2	0	0	1	0	4	0	0	2	0	2	0	0	1	0	0	0	0	0	4	1
5ce096c7ae2af25f6fe08d01f1430ee4	3637	k__Fungi	Unassigned	Unassigned	Unassigned	Unassigned	Unassigned	Unassigned	0	0	0	0	16	0	0	0	0	0	0	0	0	0	0	0	0	0	0	0	0	0	0	0	0	0	0	0	0	0	0	0	0	0	0	0	3620	0	0	0	0
7a973c1ac149a8317de74d8ef1f90110	3607	k__Fungi	Unassigned	Unassigned	Unassigned	Unassigned	Unassigned	Unassigned	0	0	0	0	1	0	0	0	0	0	0	0	0	287	0	0	0	0	0	3029	0	0	117	0	0	0	146	0	0	17	0	0	0	0	0	0	0	0	0	0	0
40c59d6b834e7468dc9e20af6cee38a1	3545	k__Fungi	p__Ascomycota	c__Eurotiomycetes	o__Eurotiales	f__Aspergillaceae	g__Penicillium	s__Penicillium_sublectaticum	0	0	0	0	6	0	2	0	0	0	0	0	0	8	0	0	0	73	10	33	0	1	929	7	1	0	2	1	0	11	0	3	485	0	1	1	1051	25	0	3	0
b442d0b1f9610f231858a37a9926933a	3539	k__Fungi	Unassigned	Unassigned	Unassigned	Unassigned	Unassigned	Unassigned	0	0	0	0	0	0	0	0	0	0	0	0	0	0	0	0	0	0	0	0	0	0	0	0	0	0	0	0	0	0	0	0	0	0	0	0	3536	1	0	0	1
abbdd406bfb00f53a616e63f210335d0	3527	k__Fungi	Unassigned	Unassigned	Unassigned	Unassigned	Unassigned	Unassigned	0	0	0	0	3526	0	0	0	0	0	0	0	0	0	0	0	0	0	0	0	0	0	0	0	0	0	0	0	0	0	0	0	0	0	0	1	0	0	0	0	0
054ff949338831005bdc34a24e0bde0b	3505	k__Fungi	Unassigned	Unassigned	Unassigned	Unassigned	Unassigned	Unassigned	0	0	0	0	1019	0	0	0	0	0	0	0	0	76	0	0	0	667	0	40	0	0	86	0	0	0	0	0	0	60	0	0	0	0	0	0	1428	1	0	0	1
03dc402eca16e34fab955c6b5d8f0755	3502	k__Fungi	Unassigned	Unassigned	Unassigned	Unassigned	Unassigned	Unassigned	0	0	0	0	0	0	6	0	0	0	16	0	2	9	0	0	0	0	4	226	0	0	1	7	2	0	0	0	0	0	26	4	0	0	0	0	0	0	2	0	0
a197eb00404bbd4f95819812c9dd7bdf	3500	k__Fungi	p__Ascomycota	c__Sordariomycetes	o__Sordariales	f__Lasiosphaeriaceae	g__Schizothecium	s__Schizothecium_formosanum	0	0	0	0	0	0	0	0	0	0	0	0	0	0	0	0	0	8	0	0	0	0	0	0	0	0	0	0	0	0	0	0	0	0	0	0	3482	0	0	0	0
49c0dcf3c7b1d2710270aa15a6093db3	3492	k__Fungi	p__Ascomycota	c__Leotiomycetes	o__Helotiales	f__Myxotrichaceae	g__Oidiodendron	s__Oidiodendron_rhodogenum	0	0	0	7	2	0	9	1	1	2	12	0	2	79	206	8	16	7	0	3	0	0	31	1	1	149	0	2707	8	0	11	0	0	0	0	0	24	2	0	0	0
12f286d5d4b106e7b00e1837c3dc7793	3479	k__Fungi	p__Ascomycota	c__Eurotiomycetes	o__Onygenales	f__Eremascaceae	g__Eremascus	s__Eremascus_fertilis	0	0	0	0	0	0	0	0	0	0	1	0	0	0	1	1	1	0	3209	56	134	0	0	0	63	0	0	4	0	0	0	0	0	1	0	0	0	0	1	0	0
d585c21e84b11a616e7ab9dd423bf0de	3444	k__Fungi	p__Ascomycota	c__Saccharomycetes	o__Saccharomycetales	f__Saccharomycodaceae	g__Hanseniaspora	s__Hanseniaspora_valbyensis	2	0	6	0	0	6	17	1	2472	4	75	3	0	0	0	0	0	0	2	0	19	0	0	0	129	0	0	0	0	0	2	0	0	16	0	0	0	0	0	0	0
b013dbacc81e34ed9a113329fd744abe	3430	k__Fungi	Unassigned	Unassigned	Unassigned	Unassigned	Unassigned	Unassigned	0	0	0	0	1	0	0	0	0	0	0	0	0	0	0	0	0	3336	0	0	0	0	0	0	0	0	0	0	0	0	0	0	0	0	0	0	93	0	0	0	0
964755c977d00e40ccc544089035c06c	3397	k__Fungi	Unassigned	Unassigned	Unassigned	Unassigned	Unassigned	Unassigned	0	0	0	0	0	0	0	0	0	0	0	0	0	0	0	0	0	0	0	11	0	0	0	0	0	0	0	0	8	0	0	0	4	1	0	0	0	0	0	0	0
8fbe1be1bdbe2941ea73d90773085050	3369	k__Fungi	p__Ascomycota	c__Sordariomycetes	o__Hypocreales	f__Hypocreaceae	g__Trichoderma	s__Trichoderma_turrialbense	0	0	0	0	0	0	0	0	0	0	0	0	0	0	0	0	0	1	0	0	0	0	0	0	0	0	0	0	0	0	0	0	0	0	0	0	0	0	0	0	0
f409f5c5ee601517e4d249d3de2e26e3	3362	k__Fungi	p__Ascomycota	c__Saccharomycetes	o__Saccharomycetales	f__Saccharomycetales	g__Candida	s__Candida_ogatae	0	0	0	0	0	0	0	0	0	0	0	0	0	0	0	0	0	0	7	0	0	3349	0	1	1	0	0	1	0	0	0	0	0	0	0	0	0	0	0	0	0
0e668e14107c0e2abe376e305c1b7207	3354	k__Fungi	Unassigned	Unassigned	Unassigned	Unassigned	Unassigned	Unassigned	0	0	0	0	2	0	1	0	1	0	2	1	0	0	0	0	0	0	0	0	0	0	0	2	0	31	0	0	1	2	0	0	0	0	2	4	39	0	0	0	2
4963c15ec17edf4a90114e65cae1c713	3340	k__Fungi	Unassigned	Unassigned	Unassigned	Unassigned	Unassigned	Unassigned	0	0	0	0	0	0	0	0	0	0	0	0	0	0	0	0	0	0	0	0	0	0	0	0	0	0	0	0	0	0	0	1	69	1	0	5	13	0	0	0	3
af1e7a63be9b5e54d32257485a060f30	3333	k__Fungi	p__Ascomycota	c__Saccharomycetes	o__Saccharomycetales	f__Saccharomycetaceae	g__Lachancea	s__Lachancea_cidri	0	0	0	0	0	0	0	0	2	0	15	2	0	0	0	0	0	0	0	0	0	0	0	0	2	0	0	0	0	0	0	0	0	774	15	0	0	0	0	168	133
3e0b449024f9953a932220ec2f8bbacc	3321	k__Fungi	Unassigned	Unassigned	Unassigned	Unassigned	Unassigned	Unassigned	0	0	0	0	0	0	0	0	0	0	0	0	0	0	0	0	0	0	0	0	0	0	0	0	0	0	0	0	0	0	0	0	0	0	0	0	3318	0	0	0	0
2edddd7944aa4e6d97cfde4fd148df13	3309	k__Fungi	Unassigned	Unassigned	Unassigned	Unassigned	Unassigned	Unassigned	25	63	0	76	1	31	0	267	2	19	6	0	0	1	0	4	46	22	75	2	14	5	0	497	3	3	0	2	8	6	10	1015	4	10	34	36	0	1	14	1	1
4832552bd2eec7f137a493de5bed9500	3252	k__Fungi	Unassigned	Unassigned	Unassigned	Unassigned	Unassigned	Unassigned	0	0	0	0	1	0	0	0	0	0	0	0	0	1	0	0	0	3184	0	0	0	0	0	0	0	0	0	0	0	0	0	0	0	0	0	0	55	11	0	0	0
3c0d8a87f90df6233df7c6f334475e6f	3246	k__Fungi	Unassigned	Unassigned	Unassigned	Unassigned	Unassigned	Unassigned	0	0	0	0	0	0	0	0	0	0	0	0	0	0	0	0	0	0	0	0	0	0	0	0	0	0	0	0	0	0	0	0	0	0	0	0	3025	111	1	47	61
ecc5eebd24e23b241ebc31658879583b	3240	k__Fungi	Unassigned	Unassigned	Unassigned	Unassigned	Unassigned	Unassigned	0	0	0	0	0	0	0	0	0	0	0	0	0	0	0	0	0	3232	0	0	0	0	0	0	0	0	0	0	0	0	0	0	0	0	0	0	7	0	0	0	0
368596dc10f7ae3f7b7ed3435b79f34d	3229	k__Fungi	Unassigned	Unassigned	Unassigned	Unassigned	Unassigned	Unassigned	0	0	0	0	253	0	9	0	3	1	0	0	0	842	0	0	0	37	0	1523	0	0	204	0	1	0	6	0	46	41	0	0	18	0	0	0	137	7	0	0	0
cf617034650b95b84fcca62e41f22855	3226	k__Fungi	Unassigned	Unassigned	Unassigned	Unassigned	Unassigned	Unassigned	0	0	0	0	197	0	0	0	0	0	0	0	0	1	0	0	0	2966	0	0	0	0	0	0	0	0	0	0	0	0	0	0	0	0	0	0	62	0	0	0	0
e1b013510b1f15e3b018020fe4b9753d	3225	k__Fungi	Unassigned	Unassigned	Unassigned	Unassigned	Unassigned	Unassigned	31	1	0	0	0	1	1	3	0	0	1	0	0	0	0	0	2	6	1	0	0	0	0	4	0	0	0	0	1	0	0	3	0	0	5	0	0	0	1	0	0
eda3990b72aadc9fb52f3b5dbf39711c	3199	k__Fungi	Unassigned	Unassigned	Unassigned	Unassigned	Unassigned	Unassigned	0	0	0	2	0	0	1	10	1	0	9	1	0	0	0	2	0	1	0	0	12	0	0	0	0	0	0	0	1	0	2	4	4	0	0	3062	0	0	0	0	0
5174bec23c1f3d7381a01c1d4078bc65	3111	k__Fungi	p__Basidiomycota	c__Tremellomycetes	o__Filobasidiales	f__Piskurozymaceae	g__Solicoccozyma	s__Solicoccozyma_terricola	0	0	0	0	65	0	0	0	0	0	0	0	0	0	0	0	0	208	0	2	0	0	0	0	0	0	0	0	0	6	0	0	0	2	0	0	2332	34	0	0	0
d58cdb9f99b34450bd1ff1233485c1e4	3109	k__Fungi	Unassigned	Unassigned	Unassigned	Unassigned	Unassigned	Unassigned	4	0	0	19	1	1	527	1	45	0	42	1	0	0	0	1	0	0	6	0	0	0	0	0	5	7	0	0	24	0	16	1	1	1	0	0	0	0	17	15	0
1d5873cbdc131ba4be945377a8fb2bc9	3109	k__Fungi	Unassigned	Unassigned	Unassigned	Unassigned	Unassigned	Unassigned	0	0	0	0	13	0	0	0	0	0	0	0	0	2	0	0	0	337	0	0	0	0	27	0	0	0	0	0	0	0	0	0	0	0	0	1	2714	10	0	0	1
57d86bb90ef4469db9a3a310255f9b8a	3095	k__Fungi	Unassigned	Unassigned	Unassigned	Unassigned	Unassigned	Unassigned	0	0	0	0	0	0	0	0	0	0	0	0	0	0	0	0	0	0	0	0	0	0	0	0	0	0	0	0	0	0	0	0	0	0	0	0	3095	0	0	0	0
1ab9b12a5e5dfd37759110a9267e7fc2	3061	k__Fungi	p__Ascomycota	c__Dothideomycetes	o__Capnodiales	f__Teratosphaeriaceae	g__Ramopenidiella	s__Ramopenidiella_cycadicola	0	0	0	0	0	0	0	9	0	0	0	0	0	0	0	0	0	0	82	33	1	0	0	3	0	7	0	0	0	0	0	20	304	48	0	0	0	0	0	0	0
e532d0cf001ae34e66e4bdee45b9260f	3059	k__Fungi	Unassigned	Unassigned	Unassigned	Unassigned	Unassigned	Unassigned	0	0	0	2	0	0	0	0	1	0	3	0	0	0	0	0	0	0	0	0	5	0	0	5	0	0	0	0	0	0	1	4	5	0	0	2982	0	1	0	0	1
06d0e5c2032b533d816f08b2cefe8ccd	3053	k__Fungi	p__Ascomycota	c__Dothideomycetes	o__Dothideales	f__Aureobasidiaceae	g__Aureobasidium	s__Aureobasidium_pullulans	1	0	0	0	0	0	6	0	0	0	0	1	0	0	0	0	0	0	0	4	0	0	0	0	0	15	0	0	1	3	0	0	9	0	0	2	17	4	0	2	0
22ee46b481b9cf3d350b2f9379dcc6a8	3049	k__Fungi	Unassigned	Unassigned	Unassigned	Unassigned	Unassigned	Unassigned	0	0	0	0	27	0	0	0	0	0	0	0	0	1	0	0	0	14	0	37	1594	0	7	0	0	0	0	1	10	2	0	0	0	0	0	0	0	0	0	0	0
6beeb544bc751cb9f0b4e94ef4dee14b	3038	k__Fungi	p__Ascomycota	c__Leotiomycetes	o__Helotiales	f__Hyaloscyphaceae	g__Pseudaegerita	s__Pseudaegerita_corticalis	0	0	0	0	0	0	0	0	0	0	0	0	0	0	0	0	0	3030	0	0	0	0	0	0	0	0	0	0	0	0	0	0	0	0	0	0	3	2	0	0	0
024b911fa672bf85d37ca849898280dd	3035	k__Fungi	Unassigned	Unassigned	Unassigned	Unassigned	Unassigned	Unassigned	0	0	0	15	14	0	1	0	0	0	0	132	0	0	0	1	0	22	0	59	35	0	0	51	0	0	0	0	155	1	0	0	283	0	0	532	123	12	12	49	154
d3c04e4475848976f979d11ae32478bc	3020	k__Fungi	Unassigned	Unassigned	Unassigned	Unassigned	Unassigned	Unassigned	0	0	0	0	0	0	0	0	0	0	0	0	0	0	0	0	0	0	0	0	0	0	0	0	0	0	0	0	0	0	0	0	0	0	0	0	35	2	0	2	0
8d757e0e8281ea84058d84bd827f5189	2999	k__Fungi	p__Basidiomycota	c__Tremellomycetes	o__Trichosporonales	f__Trichosporonaceae	g__Apiotrichum	s__Apiotrichum_xylopini	0	0	0	0	187	0	0	0	0	0	0	0	0	3	0	0	0	160	0	1727	0	126	49	0	0	0	3	14	0	2	0	0	0	0	0	1	236	8	0	0	0
07fdd70a2807c05fa0cfb2e2e131053e	2944	k__Fungi	p__Basidiomycota	c__Tremellomycetes	o__Tremellales	f__Phaeotremellaceae	g__Phaeotremella	s__Phaeotremella_skinneri	0	0	0	0	0	0	0	0	0	0	3	0	0	0	0	0	0	10	0	254	0	0	0	0	0	0	0	1	2	0	0	88	168	13	0	2	0	0	0	1	42
0f68acdd4b161c748e3540436992aca4	2933	k__Fungi	Unassigned	Unassigned	Unassigned	Unassigned	Unassigned	Unassigned	0	0	0	0	0	0	0	0	0	0	0	0	0	0	0	0	0	2	0	2	0	0	0	0	0	0	0	0	0	0	0	0	0	0	0	0	2324	229	0	0	0
14988a88a7e827df2b2e97ff7a824103	2918	k__Fungi	Unassigned	Unassigned	Unassigned	Unassigned	Unassigned	Unassigned	0	0	0	0	2865	0	0	0	0	0	0	0	0	0	0	0	0	0	0	0	0	0	53	0	0	0	0	0	0	0	0	0	0	0	0	0	0	0	0	0	0
ae8bf32ef9f43a36260d3922ec554305	2905	k__Fungi	p__Basidiomycota	c__Agaricomycetes	o__Agaricales	f__Cortinariaceae	g__Flammulaster	s__Flammulaster_pulveraceus	0	0	0	0	0	0	0	0	0	0	0	0	0	0	0	0	0	0	0	2899	0	0	5	0	0	0	0	0	0	1	0	0	0	0	0	0	0	0	0	0	0
b26695ab65f92741dd4786cd772e5079	2889	k__Fungi	p__Ascomycota	c__Dothideomycetes	o__Dothideales	f__Aureobasidiaceae	g__Pseudosydowia	s__Pseudosydowia_eucalypti	0	0	0	0	0	0	0	0	0	0	0	7	0	0	0	0	0	0	59	0	2	0	0	1	0	0	0	0	0	0	0	0	11	0	0	0	4	0	0	2247	7
6e52af2a1d40887ca9b14ebd5aa30f44	2843	k__Fungi	Unassigned	Unassigned	Unassigned	Unassigned	Unassigned	Unassigned	0	0	0	0	193	0	0	0	0	0	0	0	0	408	0	0	0	8	0	1797	0	0	39	0	0	1	38	0	0	4	0	0	0	0	0	0	17	0	0	0	0
c638cfb7e743fd028c41280c1f47c486	2821	k__Fungi	p__Ascomycota	c__Eurotiomycetes	o__Eurotiales	f__Aspergillaceae	g__Penicillium	s__Penicillium_spathulatum	0	0	0	0	7	0	43	0	1	0	17	0	0	0	0	1	4	75	396	30	263	0	11	0	0	0	0	1	0	1	164	0	56	4	0	85	505	147	1	5	0
2c7f8963841a99618bd0440635cb272c	2809	k__Fungi	Unassigned	Unassigned	Unassigned	Unassigned	Unassigned	Unassigned	0	0	0	0	0	0	1	0	0	0	0	0	0	0	0	0	0	0	9	0	0	0	0	0	0	0	0	0	2	0	0	0	0	3	0	0	0	0	0	0	0
6fcb6dc4192ae909b1fa9550cebb5568	2804	k__Fungi	Unassigned	Unassigned	Unassigned	Unassigned	Unassigned	Unassigned	0	0	0	0	0	0	0	0	0	0	0	0	0	20	0	0	0	34	0	0	0	0	0	0	0	0	0	0	0	8	0	0	0	0	0	0	2712	12	0	0	1
28feab6c6548ad8637154ee2222cb23e	2790	k__Fungi	Unassigned	Unassigned	Unassigned	Unassigned	Unassigned	Unassigned	0	0	0	0	66	0	0	0	0	0	0	0	0	26	0	0	0	408	0	0	0	0	1	0	0	0	0	0	0	0	0	0	0	0	0	0	2182	20	0	0	0
4a7d6cfb52c66f4ed5661c489439681f	2785	k__Fungi	p__Mortierellomycota	c__Mortierellomycetes	o__Mortierellales	f__Mortierellaceae	g__Mortierella	s__Mortierella_humilis	0	0	0	0	0	0	0	0	0	0	0	0	0	0	0	0	0	0	0	0	0	0	0	0	0	0	0	0	0	4	0	0	0	0	0	0	367	0	0	0	0
8f0342d1d8af7e31c07c4abfa0c53282	2744	k__Fungi	Unassigned	Unassigned	Unassigned	Unassigned	Unassigned	Unassigned	0	0	0	6	2	0	100	6	6	0	5	0	0	0	0	0	23	1	4	0	0	0	0	4	0	10	0	0	4	0	1	0	6	1	0	0	0	0	1	32	9
5ee1970eade457d7238a4941654c7aa2	2719	k__Fungi	p__Ascomycota	c__Dothideomycetes	o__Dothideales	f__Dothioraceae	g__Dothiora	s__Dothiora_cannabinae	0	0	0	0	0	0	0	0	0	0	0	0	0	0	0	0	0	0	98	2	2617	0	0	1	0	0	0	1	0	0	0	0	0	0	0	0	0	0	0	0	0
a9e8011715ccaa1ce727c127046e7f7f	2686	k__Fungi	Unassigned	Unassigned	Unassigned	Unassigned	Unassigned	Unassigned	0	2	0	5	19	0	1	0	0	0	5	0	0	69	1	0	0	76	0	17	0	2	7	611	1	10	0	0	60	0	1	0	36	0	0	1	2	0	0	163	983
b605ebd527174893a248aa9ed75bea85	2681	k__Fungi	Unassigned	Unassigned	Unassigned	Unassigned	Unassigned	Unassigned	0	0	0	0	4	0	16	0	4	0	8	0	2	0	0	0	0	370	5	13	0	0	0	28	1	1	0	0	2	0	11	304	984	40	0	0	0	0	7	7	0
3293a47329b6b44b63ea78d051fe0ede	2665	k__Fungi	Unassigned	Unassigned	Unassigned	Unassigned	Unassigned	Unassigned	0	0	0	0	0	0	0	0	0	0	0	0	0	0	0	0	0	0	0	0	0	0	0	0	0	0	0	0	0	0	0	2	0	0	0	2662	0	0	0	0	0
c1b507b09d0b468c6c6b4e0f7d5038fc	2664	k__Fungi	p__Ascomycota	c__Leotiomycetes	o__Helotiales	f__Myxotrichaceae	g__Oidiodendron	s__Oidiodendron_periconioides	0	0	0	0	1	0	3	0	1	72	4	2	44	15	0	0	0	8	0	33	1	3	455	22	93	1	1	3	0	1	1	7	50	1	0	0	28	15	0	0	0
fbe11ed13ef6fc362e645f331aca5f62	2653	k__Fungi	Unassigned	Unassigned	Unassigned	Unassigned	Unassigned	Unassigned	0	0	0	0	0	0	1	0	1	0	5	1	0	0	0	0	0	0	0	0	0	0	0	0	2	0	0	0	0	0	0	0	0	592	19	0	0	0	0	179	164
5dbdd890642f0e644b1847f004b13594	2630	k__Fungi	Unassigned	Unassigned	Unassigned	Unassigned	Unassigned	Unassigned	0	0	0	0	0	0	0	0	0	0	0	0	0	0	0	0	0	0	0	0	0	0	2627	0	0	0	1	0	0	0	0	0	0	0	0	0	0	0	0	0	0
0dca97bb422db94f47529e1c98ca1828	2619	k__Fungi	Unassigned	Unassigned	Unassigned	Unassigned	Unassigned	Unassigned	0	0	0	0	0	0	0	0	0	0	0	0	0	0	0	0	0	0	0	0	0	0	0	0	0	0	0	0	0	0	0	0	0	0	0	2	2617	0	0	0	0
9e52f8de4cfb75e54f888f5a0be5a06a	2609	k__Fungi	p__Ascomycota	c__Dothideomycetes	o__Pleosporales	f__Melanommataceae	g__Herpotrichia	s__Herpotrichia_juniperi	0	0	0	0	474	0	0	0	0	0	0	0	0	22	0	2	0	1317	0	127	0	0	31	0	0	6	13	0	0	4	0	0	0	0	0	0	382	7	0	0	1
f69ada62b15fa1765a067729aeb886dd	2596	k__Fungi	Unassigned	Unassigned	Unassigned	Unassigned	Unassigned	Unassigned	0	0	0	0	0	0	0	0	0	0	0	0	0	0	0	0	0	0	0	0	0	0	0	0	0	0	0	0	0	0	0	0	0	0	0	1	2590	0	0	0	1
832f0f3039a1174a6362e0c82207b9e5	2595	k__Fungi	Unassigned	Unassigned	Unassigned	Unassigned	Unassigned	Unassigned	0	0	0	0	0	0	0	0	0	0	0	0	0	0	0	0	0	0	0	0	0	0	0	0	0	0	0	0	0	0	0	0	0	0	0	0	0	0	0	0	0
b46576f665060e24ac30ddc6c7b9b58b	2565	k__Fungi	Unassigned	Unassigned	Unassigned	Unassigned	Unassigned	Unassigned	0	0	0	0	9	0	2	1	3	0	0	2	0	6	0	0	0	7	0	1	0	0	1	3	0	13	0	0	2	0	0	0	1	2	0	4	26	18	0	9	96
aa829ec22b3ef9861835013388c67b81	2525	k__Fungi	p__Ascomycota	c__Leotiomycetes	o__Helotiales	f__Hyaloscyphaceae	g__Hyaloscypha	s__Hyaloscypha_aureliella	0	0	0	0	0	0	0	0	0	0	0	0	0	0	0	0	0	2524	0	1	0	0	0	0	0	0	0	0	0	0	0	0	0	0	0	0	0	0	0	0	0
469778395ce0d1216b41d80e4c57aa28	2509	k__Fungi	Unassigned	Unassigned	Unassigned	Unassigned	Unassigned	Unassigned	0	0	0	0	141	0	0	0	0	0	0	0	0	255	0	0	0	1546	0	405	0	0	2	0	0	0	156	0	0	3	0	0	0	0	0	0	0	0	0	0	0
b5017fa9f6328bbf5093f09df7ad5790	2501	k__Fungi	p__Ascomycota	c__Leotiomycetes	o__Thelebolales	f__Thelebolaceae	g__Thelebolus	s__Thelebolus_globosus	0	0	4	9	232	0	1	0	0	1	0	0	0	30	0	9	0	428	0	7	0	0	2	17	2	0	9	3	28	9	0	0	74	4	0	0	763	311	4	0	32
a6bc5e3c423b8a1d465fa12d11ad0583	2499	k__Fungi	p__Ascomycota	c__Dothideomycetes	o__Capnodiales	f__Teratosphaeriaceae	g__Ramopenidiella	s__Ramopenidiella_cycadicola	0	0	0	2	0	0	4	0	0	0	0	0	0	2	0	0	0	2	37	18	0	0	0	5	0	2	1	0	124	0	0	1	15	15	0	0	0	0	0	102	25
5ec4ff381569fd270e12800a8bd6e9d6	2496	k__Fungi	Unassigned	Unassigned	Unassigned	Unassigned	Unassigned	Unassigned	0	0	0	0	2	0	0	0	0	598	0	0	0	0	0	0	0	2	0	0	0	0	0	0	1	0	0	0	0	0	0	0	0	0	0	0	0	0	0	0	0
08928126267663fea7c92ac94b10378a	2476	k__Fungi	p__Ascomycota	c__Sordariomycetes	o__Diaporthales	f__Valsaceae	g__Valsa	s__Valsa_fabianae	0	0	0	0	1	0	2	0	1	0	0	0	0	0	0	0	0	1	1	0	0	0	0	3	0	0	0	0	2	0	3	0	7	3	0	18	0	9	1	9	980
068a7a8a1c8bc9b2cc7c973a48ab92d2	2473	k__Fungi	Unassigned	Unassigned	Unassigned	Unassigned	Unassigned	Unassigned	0	0	0	0	0	0	0	0	0	0	2	4	0	0	0	2	0	2	0	2	0	0	0	0	0	3	0	0	0	0	0	0	6	1	0	1	1	0	0	856	897
81d598eb07937af87aa3072e581f89fd	2449	k__Fungi	Unassigned	Unassigned	Unassigned	Unassigned	Unassigned	Unassigned	0	0	0	0	2	0	0	0	0	0	0	0	0	0	0	0	0	0	0	0	0	0	0	0	0	0	0	0	0	0	0	0	0	0	0	0	2444	1	0	0	2
e488bbcbfd7bb3b31c013061b99d1e8c	2444	k__Fungi	p__Basidiomycota	c__Cystobasidiomycetes	o__Cystobasidiales	f__Cystobasidiaceae	g__Cystobasidium	s__Cystobasidium_psychroaquaticum	0	0	0	2	22	0	0	0	0	0	0	0	0	0	1	0	0	0	0	2	0	0	0	1	0	9	0	0	0	0	0	0	0	0	0	2	12	228	0	949	1096
b140086245a9dafe28e790ca76b37086	2420	k__Fungi	Unassigned	Unassigned	Unassigned	Unassigned	Unassigned	Unassigned	0	0	0	0	7	10	2	0	0	5	0	1	0	977	2	0	3	6	0	61	0	1	0	1	20	0	842	10	0	1	9	0	0	0	0	0	0	0	0	0	0
ba30b98bd158abfafaca14a3ae43eeec	2412	k__Fungi	p__Ascomycota	c__Leotiomycetes	o__Helotiales	f__Hyaloscyphaceae	g__Lachnum	s__Lachnum_pulverulentum	0	1	0	0	535	0	0	0	0	0	0	0	0	1069	0	0	0	679	0	5	0	0	27	0	0	0	61	0	0	6	0	0	0	0	0	0	0	0	0	0	0
2ff39882d678691fe4ba9729b2664c7d	2409	k__Fungi	p__Ascomycota	c__Saccharomycetes	o__Saccharomycetales	f__Metschnikowiaceae	g__Metschnikowia	s__Metschnikowia_pulcherrima	103	0	2	105	1	24	11	95	1	11	5	8	14	0	5	9	47	0	253	1	3	0	0	265	7	163	0	10	11	0	7	339	47	13	61	4	0	0	39	123	2
9f34f30f0c83bcee413a272c1e461c0c	2378	k__Fungi	p__Ascomycota	c__Leotiomycetes	o__Helotiales	f__Myxotrichaceae	g__Oidiodendron	s__Oidiodendron_pilicola	0	0	0	0	0	0	0	0	0	0	0	0	0	27	0	0	0	0	0	0	0	0	20	0	0	0	0	0	0	1	0	0	0	0	0	1	2260	0	0	0	0
a422f52de914b08548328224a1d3ffd3	2376	k__Fungi	Unassigned	Unassigned	Unassigned	Unassigned	Unassigned	Unassigned	4	3	0	0	2	4	16	0	2	0	7	0	0	0	0	0	1	8	0	0	0	0	10	0	2	0	0	0	0	22	18	0	87	0	0	0	31	8	3	0	0
c2f7e390322c44d079f2783f668f0699	2372	k__Fungi	p__Basidiomycota	c__Tremellomycetes	o__Tremellales	f__Bulleraceae	g__Genolevuria	s__Genolevuria_amylolytica	0	0	0	0	2	0	0	0	0	0	0	0	0	0	0	0	0	0	0	43	0	0	0	0	0	0	0	0	0	0	0	0	0	6	0	0	0	0	0	808	1394
2e12b7bb84c7b9ebfbff66faf24b533c	2366	k__Fungi	Unassigned	Unassigned	Unassigned	Unassigned	Unassigned	Unassigned	50	0	0	0	0	14	1	294	0	3	0	0	3	0	1	47	20	0	0	0	0	1	0	0	0	26	0	0	13	0	0	481	0	4	7	0	0	0	918	0	0
c76b859408b16ec58105434f97313a8b	2333	k__Fungi	p__Ascomycota	c__Saccharomycetes	o__Saccharomycetales	f__Saccharomycetales	g__Candida	s__Candida_stellata	167	0	0	74	0	7	3	220	1	2	8	9	1	0	7	20	5	0	16	1	26	3	0	0	0	0	0	1	0	0	357	0	0	0	679	0	0	0	0	0	0
867c0e76112cae5071f2d099c9e32327	2333	k__Fungi	Unassigned	Unassigned	Unassigned	Unassigned	Unassigned	Unassigned	0	0	0	0	0	0	0	0	0	0	0	0	0	0	0	0	0	0	0	0	0	0	0	0	0	0	0	0	0	0	0	0	0	0	0	0	2330	2	0	0	0
7a9b92d5b1f5fdd56667f68abd9450b1	2329	k__Fungi	Unassigned	Unassigned	Unassigned	Unassigned	Unassigned	Unassigned	2	1	2	0	371	3	9	4	1	0	0	1	0	28	0	0	0	89	5	49	0	0	8	2	0	18	5	4	146	5	0	0	72	2	0	32	58	28	0	2	48
3e38c347922d626bec0388df20fe306f	2324	k__Fungi	Unassigned	Unassigned	Unassigned	Unassigned	Unassigned	Unassigned	0	0	0	0	5	0	0	0	0	0	0	0	2	35	0	0	0	11	0	8	0	0	0	1	0	1	0	0	3	0	0	3	12	1	0	11	71	5	0	0	2
34d07eb3aa46bb976e514978cf06ad94	2299	k__Fungi	Unassigned	Unassigned	Unassigned	Unassigned	Unassigned	Unassigned	0	0	0	0	0	0	0	0	0	0	4	1	0	0	0	0	0	0	0	0	0	0	0	0	1	0	0	0	0	0	0	0	0	509	10	0	0	0	0	149	142
717bbecaa925e6d64233077836cb1a6e	2288	k__Fungi	Unassigned	Unassigned	Unassigned	Unassigned	Unassigned	Unassigned	0	0	0	0	545	0	0	0	0	0	0	0	0	10	0	0	0	20	0	0	0	0	0	0	0	0	0	0	0	72	0	0	0	0	0	0	17	0	0	0	0
65e29de8ddfb940982d2c21269545cb4	2264	k__Fungi	Unassigned	Unassigned	Unassigned	Unassigned	Unassigned	Unassigned	0	0	0	0	0	0	0	0	0	0	0	0	0	0	0	0	0	2	0	0	0	0	0	0	0	0	0	0	0	0	0	0	0	0	0	0	2195	27	0	8	31
bb20f96a363086618d169741c588d449	2263	k__Fungi	Unassigned	Unassigned	Unassigned	Unassigned	Unassigned	Unassigned	0	0	0	0	0	0	0	0	0	0	0	0	0	0	0	0	0	1453	0	0	0	0	0	0	0	0	0	0	0	0	0	0	0	0	0	0	810	0	0	0	0
2e868741628d95f075496318537024c0	2246	k__Fungi	p__Ascomycota	c__Dothideomycetes	o__Capnodiales	f__Mycosphaerellaceae	g__Mycosphaerella	s__Mycosphaerella_tassiana	0	1	0	0	0	0	1	0	0	0	0	0	0	0	0	0	9	0	0	0	0	0	0	0	0	0	0	0	0	0	0	0	0	0	0	0	0	0	0	0	0
756a471da5602fb568b6dac418dd99d7	2236	k__Fungi	Unassigned	Unassigned	Unassigned	Unassigned	Unassigned	Unassigned	2	0	2	1	1	1	0	0	0	43	0	0	0	0	2	0	0	0	34	0	0	1	0	0	1703	10	2	17	0	0	0	0	0	0	1	0	0	0	0	0	0
a1c09b20320f57a21deeeeb411a84818	2222	k__Fungi	Unassigned	Unassigned	Unassigned	Unassigned	Unassigned	Unassigned	0	0	0	5	42	0	7	0	2	0	1	18	0	15	0	0	0	23	2	4	1	0	1	1	0	9	0	0	3	0	1	0	6	3	0	2	54	72	0	34	221
cec7d7ac325f888ca3f6586ae27b77f2	2216	k__Fungi	Unassigned	Unassigned	Unassigned	Unassigned	Unassigned	Unassigned	0	0	0	0	0	0	13	1	0	390	16	2	23	0	97	2	147	0	51	0	0	43	0	0	20	27	0	5	0	0	16	0	0	0	0	0	0	0	1	0	0
bc49ab5c60dd293fb1f61d1db191fb9b	2205	k__Fungi	p__Ascomycota	c__Eurotiomycetes	o__Chaetothyriales	f__Herpotrichiellaceae	g__Minimelanolocus	s__Minimelanolocus_melanicus	0	0	0	0	0	0	0	0	0	0	0	0	0	0	0	0	0	0	0	0	0	0	0	0	0	0	0	0	0	0	0	0	0	0	0	1	2203	0	0	0	0
17e5b3d8239d6e881f237e672ae56933	2191	k__Fungi	Unassigned	Unassigned	Unassigned	Unassigned	Unassigned	Unassigned	0	0	0	1	1	0	6	0	1	2	1	2	0	1	0	0	1	0	0	0	0	0	0	0	0	0	0	0	0	0	0	0	1	0	0	511	4	0	0	55	4
691a4083e9c8b0b1d344368c91e28e7d	2189	k__Fungi	Unassigned	Unassigned	Unassigned	Unassigned	Unassigned	Unassigned	0	0	0	0	0	0	0	0	0	0	0	0	0	2188	0	0	0	1	0	0	0	0	0	0	0	0	0	0	0	0	0	0	0	0	0	0	0	0	0	0	0
f4e19a3663cc2293788ecc51358ccb29	2177	k__Fungi	Unassigned	Unassigned	Unassigned	Unassigned	Unassigned	Unassigned	0	0	1	0	0	1	0	2	16	46	0	0	0	0	0	0	0	0	0	0	0	0	0	0	3	0	0	0	0	0	1	0	0	435	0	0	0	0	0	0	0
85b2243b5fb0b01e4f2939ca9f7a909b	2166	k__Fungi	p__Ascomycota	c__Eurotiomycetes	o__Eurotiales	f__Trichocomaceae	g__Rasamsonia	s__Rasamsonia_argillacea	0	0	0	0	0	0	0	0	0	0	0	0	0	0	0	0	0	0	0	0	0	0	0	0	0	0	0	0	0	0	0	5	0	0	0	0	0	0	0	0	0
7e9034957cb16a4fc40686e1894d7034	2164	k__Fungi	Unassigned	Unassigned	Unassigned	Unassigned	Unassigned	Unassigned	0	0	0	0	5	0	1	0	1	0	0	1	0	4	0	0	0	18	0	7	0	0	2	11	0	0	3	0	25	4	0	1	164	2	0	2	282	171	0	49	78
f133085e55e0bd7b60cf0acb5184a0b8	2154	k__Fungi	p__Ascomycota	c__Leotiomycetes	o__Helotiales	f__Myxotrichaceae	g__Oidiodendron	s__Oidiodendron_griseum	0	0	0	0	19	0	20	0	2	1	39	0	3	65	0	4	0	4	0	9	0	19	615	4	9	0	1	15	0	0	21	8	18	3	0	0	34	2	4	0	0
067e6a37c5cd91cf41b924758d2b1209	2149	k__Fungi	Unassigned	Unassigned	Unassigned	Unassigned	Unassigned	Unassigned	0	0	0	0	252	0	0	0	0	0	0	0	0	56	0	0	0	199	0	0	0	0	4	0	0	0	1	0	0	56	0	0	0	0	0	0	1543	26	0	0	0
817618cbd4eae73784090d30d9788f82	2125	k__Fungi	p__Ascomycota	c__Sordariomycetes	o__Hypocreales	f__Cordycipitaceae	g__Beauveria	s__Beauveria_caledonica	0	0	0	0	15	0	0	0	0	0	0	0	0	29	0	0	0	17	0	7	0	0	0	0	0	0	0	388	0	0	0	0	0	0	0	0	1402	15	0	0	0
fdcb44d22c0cda5def63138e766686e2	2118	k__Fungi	Unassigned	Unassigned	Unassigned	Unassigned	Unassigned	Unassigned	0	0	0	0	577	0	0	0	0	0	0	0	0	817	0	0	0	1	0	572	0	0	151	0	0	0	0	0	0	0	0	0	0	0	0	0	0	0	0	0	0
ae18e4539a93aa228b6d1370be822e9e	2117	k__Fungi	p__Basidiomycota	c__Tremellomycetes	o__Cystofilobasidiales	f__Mrakiaceae	g__Tausonia	s__Tausonia_pamirica	0	0	0	0	1	0	0	0	0	0	0	0	0	0	0	0	0	0	0	0	0	0	0	0	0	0	0	0	0	0	0	0	0	0	0	0	0	0	0	0	1
7f6af3496c186c07edf811a68d77cbcf	2113	k__Fungi	Unassigned	Unassigned	Unassigned	Unassigned	Unassigned	Unassigned	0	0	0	0	0	0	0	0	0	0	0	0	0	0	0	0	0	0	0	0	0	0	0	0	0	0	0	0	0	0	0	0	0	0	0	0	0	0	0	0	0
8fa034ef68ee570197f31e72b0905a7a	2108	k__Fungi	p__Basidiomycota	c__Tremellomycetes	o__Cystofilobasidiales	f__Mrakiaceae	g__Mrakia	s__Mrakia_frigida	0	1	0	0	44	0	0	0	1	0	3	4	0	1	0	1	0	21	0	1	0	0	2	6	0	2	7	0	2	1	1	0	0	2	0	0	0	3	0	413	613
f7d67211107f7aed07b1a4c653d6ef31	2105	k__Fungi	Unassigned	Unassigned	Unassigned	Unassigned	Unassigned	Unassigned	0	0	0	0	134	0	0	0	0	0	0	0	0	2	0	0	0	46	0	0	0	0	0	0	0	0	0	0	0	1	0	0	0	0	0	0	1895	6	0	0	0
b4a2a397b5e826cfec62efbfd85a8626	2102	k__Fungi	p__Mortierellomycota	c__Mortierellomycetes	o__Mortierellales	f__Mortierellaceae	g__Mortierella	s__Mortierella_hyalina	0	0	0	0	0	0	0	0	0	0	0	0	0	0	0	0	0	0	0	514	0	0	2	0	0	0	0	0	0	0	0	0	0	0	0	0	1375	207	0	0	0
c2bc22cfaf53676c2c681599eae32654	2102	k__Fungi	Unassigned	Unassigned	Unassigned	Unassigned	Unassigned	Unassigned	0	0	0	0	0	0	0	0	0	0	0	0	0	2102	0	0	0	0	0	0	0	0	0	0	0	0	0	0	0	0	0	0	0	0	0	0	0	0	0	0	0
cefe6a62027b7e399a39ecf41bafda27	2101	k__Fungi	Unassigned	Unassigned	Unassigned	Unassigned	Unassigned	Unassigned	0	0	0	0	0	0	0	0	0	0	0	0	0	0	0	0	0	2101	0	0	0	0	0	0	0	0	0	0	0	0	0	0	0	0	0	0	0	0	0	0	0
650b8fcd4856da0093a3e257234c671b	2079	k__Fungi	p__Ascomycota	c__Saccharomycetes	o__Saccharomycetales	f__Saccharomycetaceae	g__Lachancea	s__Lachancea_cidri	0	0	0	0	0	0	0	0	0	0	1	1	0	0	0	0	0	0	0	0	0	0	0	0	0	0	0	0	0	0	0	0	0	390	17	0	0	0	0	97	74
6ef4950933839b57ce695aba6e7f491e	2077	k__Fungi	Unassigned	Unassigned	Unassigned	Unassigned	Unassigned	Unassigned	0	0	0	0	0	0	0	0	0	0	0	0	0	0	0	0	0	0	0	0	0	0	0	0	0	0	0	0	0	0	0	0	0	0	0	0	2075	1	0	0	0
7ca8a66c7df8fb8fbfe035ac9af16149	2073	k__Fungi	Unassigned	Unassigned	Unassigned	Unassigned	Unassigned	Unassigned	0	0	0	1	4	0	1	0	0	0	0	1	0	3	0	0	0	14	0	0	0	0	0	0	1	2	0	0	0	0	0	1	21	0	0	0	1	3	0	0	8
a5cf94690eac3643a4f0adbdd5989ae5	2066	k__Fungi	Unassigned	Unassigned	Unassigned	Unassigned	Unassigned	Unassigned	0	0	0	0	0	0	0	0	0	0	0	0	0	0	0	0	0	0	0	0	0	0	0	0	0	0	0	0	0	0	0	0	0	0	0	0	2065	0	0	0	0
2a09fc64ee5449429c6999a9a0dbe606	2064	k__Fungi	Unassigned	Unassigned	Unassigned	Unassigned	Unassigned	Unassigned	0	0	0	0	0	0	1	0	0	0	0	3	0	0	0	0	0	0	0	0	0	0	0	0	0	0	0	0	0	0	0	0	0	2	0	0	0	0	0	0	0
141701956bba312323692ee09a0d7907	2059	k__Fungi	Unassigned	Unassigned	Unassigned	Unassigned	Unassigned	Unassigned	0	0	0	0	0	0	0	0	0	0	0	0	0	0	0	0	0	2058	0	1	0	0	0	0	0	0	0	0	0	0	0	0	0	0	0	0	0	0	0	0	0
ae3d40febe9a38303306984e1c478402	2042	k__Fungi	Unassigned	Unassigned	Unassigned	Unassigned	Unassigned	Unassigned	0	0	0	0	0	0	0	0	0	0	0	0	0	8	0	0	0	0	0	31	0	0	0	0	0	0	1	0	0	0	0	0	0	0	0	1	1990	1	0	0	0
66535210b521dbc4a23d576629be1743	2039	k__Fungi	p__Ascomycota	c__Sordariomycetes	o__Sordariales	f__Lasiosphaeriaceae	g__Schizothecium	s__Schizothecium_conicum	0	0	0	0	0	0	0	0	0	0	0	0	0	0	0	0	0	0	0	0	0	0	0	0	0	0	0	0	0	0	0	0	0	0	0	0	2038	0	0	0	0
61dff18796b9023a6060002fc8b8bcc8	2030	k__Fungi	Unassigned	Unassigned	Unassigned	Unassigned	Unassigned	Unassigned	0	0	0	11	0	0	22	0	0	0	0	3	0	0	0	0	2	0	1	0	0	0	0	2	0	4	0	0	3	0	0	0	0	0	0	0	0	8	1	42	6
b3d0056f5c50819d18ecce573e2c223e	2014	k__Fungi	p__Ascomycota	c__Dothideomycetes	o__Capnodiales	f__Teratosphaeriaceae	g__Ramopenidiella	s__Ramopenidiella_cycadicola	0	0	0	0	0	0	0	0	0	0	0	0	0	0	0	0	0	0	0	0	0	0	0	0	0	0	0	0	0	0	0	0	0	0	0	0	0	0	0	0	0
7e63c59b5e4cffd72604dc035b71855b	1988	k__Fungi	p__Ascomycota	c__Leotiomycetes	o__Helotiales	f__Helotiaceae	g__Fontanospora	s__Fontanospora_fusiramosa	0	0	0	1	119	0	0	0	0	0	0	0	0	0	0	0	0	1131	0	494	0	0	0	0	0	0	222	0	0	0	0	0	0	0	0	0	7	0	0	0	0
5a641dd872703474399ee306dce9427f	1987	k__Fungi	Unassigned	Unassigned	Unassigned	Unassigned	Unassigned	Unassigned	0	0	0	0	0	0	5	0	1	2	0	0	0	12	0	0	0	8	17	0	0	0	0	1	0	50	0	0	2	0	0	0	1	3	0	0	94	0	2	480	261
2185abd30d1d06218c5dd7cca23af67b	1982	k__Fungi	p__Ascomycota	c__Saccharomycetes	o__Saccharomycetales	f__Saccharomycetaceae	g__Lachancea	s__Lachancea_cidri	0	0	0	0	0	0	0	0	0	0	0	0	0	0	0	0	0	0	0	0	0	0	0	0	1	0	0	0	0	0	1	0	0	373	8	0	0	0	0	76	53
90b187106e6f332e1c3ec6921baf9059	1977	k__Fungi	p__Ascomycota	c__Leotiomycetes	o__Helotiales	f__Helotiales	g__Leptodontidium	s__Leptodontidium_trabinellum	0	0	0	0	0	0	0	0	0	0	0	0	0	0	0	0	0	0	0	109	0	1	0	0	0	0	365	0	0	0	0	0	0	0	0	0	0	0	0	0	0
a8a46959a2c3fd3605b48c4947b8e8c6	1961	k__Fungi	Unassigned	Unassigned	Unassigned	Unassigned	Unassigned	Unassigned	0	0	0	18	0	98	0	13	0	4	0	4	0	0	1	21	0	0	50	0	0	4	0	350	0	0	0	15	0	6	30	469	0	0	14	0	8	0	4	7	1
044241c6c06fa780bff8765a004cd564	1959	k__Fungi	Unassigned	Unassigned	Unassigned	Unassigned	Unassigned	Unassigned	0	0	0	0	0	0	0	0	0	0	0	0	0	2	0	0	0	0	0	1956	0	0	0	0	0	0	0	0	0	1	0	0	0	0	0	0	0	0	0	0	0
53774135b446f60c56dcc71fb5196829	1939	k__Fungi	Unassigned	Unassigned	Unassigned	Unassigned	Unassigned	Unassigned	0	0	0	0	0	0	0	0	0	0	0	0	0	0	0	0	0	0	0	0	0	0	0	0	0	0	0	0	0	0	0	0	0	0	0	2	1935	2	0	0	0
f9d57859613c0b7bc1127c9bd06b11b0	1931	k__Fungi	Unassigned	Unassigned	Unassigned	Unassigned	Unassigned	Unassigned	0	1	0	0	0	0	1	0	0	0	1	0	0	0	0	0	0	0	8	11	11	0	0	0	0	0	0	0	0	0	0	0	4	0	0	0	0	0	0	0	68
dbf9812ac0f493564eab9ac3e07b3ea0	1893	k__Fungi	Unassigned	Unassigned	Unassigned	Unassigned	Unassigned	Unassigned	0	0	0	0	1	0	1	7	0	0	0	0	0	1	0	0	0	7	0	15	0	0	0	3	0	0	0	1	3	0	0	0	25	0	0	7	21	0	0	0	4
44586e8de5f6e8ecb9f8956bdbd508b3	1878	k__Fungi	Unassigned	Unassigned	Unassigned	Unassigned	Unassigned	Unassigned	0	0	0	0	8	0	0	0	0	0	0	0	0	3	0	0	0	16	0	0	0	0	0	0	0	0	0	0	0	0	0	0	0	0	0	0	1851	0	0	0	0
8a4af14b1357cce82ffb4f959a27b527	1878	k__Fungi	Unassigned	Unassigned	Unassigned	Unassigned	Unassigned	Unassigned	0	0	0	0	0	0	0	0	0	0	0	0	0	0	0	0	0	0	0	0	0	0	0	0	0	0	0	0	0	0	0	0	0	0	0	0	0	0	0	0	0
3ca101332fa011fa06b7d57eecd24d7e	1875	k__Fungi	p__Ascomycota	c__Leotiomycetes	o__Helotiales	f__Helotiaceae	g__Meliniomyces	s__Meliniomyces_bicolor	0	0	0	0	0	0	0	0	0	0	0	0	0	0	0	0	0	1875	0	0	0	0	0	0	0	0	0	0	0	0	0	0	0	0	0	0	0	0	0	0	0
ef8ef0b9797019e4c13b230fa63a8e8d	1873	k__Fungi	p__Ascomycota	c__Saccharomycetes	o__Saccharomycetales	f__Saccharomycetales	g__Candida	s__Candida_argentea	0	0	0	0	0	0	0	0	0	0	0	12	0	0	0	0	0	0	0	6	0	0	0	0	0	0	0	0	0	1	0	0	0	0	0	5	0	1	0	193	1587
aa83da4c9e3da6542eb505b897da1054	1861	k__Fungi	Unassigned	Unassigned	Unassigned	Unassigned	Unassigned	Unassigned	0	0	0	0	0	0	0	0	0	0	0	0	0	0	0	0	0	0	0	0	0	0	0	0	0	0	0	0	0	0	0	0	0	1	0	0	0	0	0	0	0
3d2fe44fa13897e2c375ed7fdd883453	1860	k__Fungi	Unassigned	Unassigned	Unassigned	Unassigned	Unassigned	Unassigned	0	0	0	0	8	0	0	0	0	0	0	0	0	23	0	0	0	71	0	2	0	0	0	0	0	0	0	0	0	0	0	0	0	0	0	0	1717	0	0	0	0
dd704c72e47ae71e2fd5c783d7bc1cd7	1858	k__Fungi	Unassigned	Unassigned	Unassigned	Unassigned	Unassigned	Unassigned	0	0	0	0	0	0	0	0	0	0	0	0	0	15	0	0	0	21	0	1	0	0	378	0	0	0	0	0	0	0	0	0	0	0	0	0	1371	0	0	0	0
4a8f62a5656d78753ca3de62e8749b8c	1856	k__Fungi	p__Mortierellomycota	c__Mortierellomycetes	o__Mortierellales	f__Mortierellaceae	g__Mortierella	s__Mortierella_turficola	0	0	0	0	0	0	0	0	0	0	0	0	0	0	0	0	0	0	0	1848	0	0	1	0	0	0	0	0	0	0	0	0	0	0	0	0	7	0	0	0	0
304b4abc4266b4f8ee3b9f23220aedaf	1853	k__Fungi	Unassigned	Unassigned	Unassigned	Unassigned	Unassigned	Unassigned	0	0	0	0	0	0	0	0	0	0	0	0	0	0	0	0	0	0	0	0	0	0	0	0	0	0	0	0	0	0	0	0	0	0	0	0	1853	0	0	0	0
fe731cdc8fff01d5ceb9b42835394f81	1849	k__Fungi	p__Ascomycota	c__Eurotiomycetes	o__Eurotiales	f__Aspergillaceae	g__Penicillium	s__Penicillium_cinerascens	0	0	0	0	0	0	7	0	0	3	12	0	1	0	0	0	0	4	24	21	1	0	14	15	94	5	3	0	0	0	2	13	58	0	0	31	50	5	0	1	0
d5d0017918ff6b6bf26f5c1cbe887434	1840	k__Fungi	Unassigned	Unassigned	Unassigned	Unassigned	Unassigned	Unassigned	0	1	0	1	70	0	10	0	0	1	14	9	8	0	2	0	0	4	0	93	34	175	13	230	14	0	2	1	23	0	6	20	101	1	0	133	56	10	2	14	2
5fe4b611d35fe34280cff28426bf5795	1834	k__Fungi	p__Ascomycota	c__Eurotiomycetes	o__Chaetothyriales	f__Herpotrichiellaceae	g__Exophiala	s__Exophiala_nigra	0	0	0	33	29	0	2	0	16	0	0	2	0	53	0	0	0	9	4	5	0	0	0	9	2	31	2	0	3	0	0	7	163	21	0	27	209	110	0	70	262
bdbfac3b7ac9f2a873fc98a0b69a6372	1821	k__Fungi	Unassigned	Unassigned	Unassigned	Unassigned	Unassigned	Unassigned	0	0	0	0	0	0	180	0	0	0	23	0	0	0	0	4	0	10	0	53	0	0	0	89	0	0	0	0	10	0	4	33	28	0	0	0	0	0	258	0	0
12abef02eae3406850a74b6d6f8ac528	1795	k__Fungi	Unassigned	Unassigned	Unassigned	Unassigned	Unassigned	Unassigned	0	1	0	0	171	0	0	0	0	0	0	0	0	459	0	0	0	141	0	45	0	0	59	0	0	0	0	0	1	27	0	0	0	0	0	0	851	1	0	0	0
ae7bb2d7f38657b1d43b27bdcd0bf8bf	1751	k__Fungi	Unassigned	Unassigned	Unassigned	Unassigned	Unassigned	Unassigned	0	0	0	6	93	0	0	0	0	0	0	0	0	0	0	0	0	3	0	5	0	0	1	4	0	0	0	0	75	0	0	0	12	6	0	1238	1	1	0	0	1
643813ac5a2ea1de8c843a46006dcc04	1749	k__Fungi	Unassigned	Unassigned	Unassigned	Unassigned	Unassigned	Unassigned	0	0	0	0	177	0	0	0	0	0	0	0	0	996	0	0	0	0	0	0	0	0	61	0	0	0	0	0	0	8	0	0	0	0	0	0	507	0	0	0	0
b8bf0310d8b2ab4cd3bb0bfeab101fa7	1734	k__Fungi	p__Ascomycota	c__Eurotiomycetes	o__Chaetothyriales	f__Herpotrichiellaceae	g__Exophiala	s__Exophiala_nigra	0	0	0	20	20	0	22	0	47	0	12	1	0	42	0	1	0	17	10	0	2	0	0	4	3	20	0	0	2	0	2	1	8	7	0	25	89	50	1	34	148
837150acd1089211c1696c29857c3223	1724	k__Fungi	Unassigned	Unassigned	Unassigned	Unassigned	Unassigned	Unassigned	0	0	0	0	143	0	4	0	0	0	3	3	4	382	1	0	0	0	0	91	0	0	2	0	5	0	7	13	0	0	1	0	0	0	0	0	0	0	0	0	0
560ec336f90d29014fa1de3dce7ad3b7	1712	k__Fungi	p__Basidiomycota	c__Tremellomycetes	o__Cystofilobasidiales	f__Mrakiaceae	g__Krasilnikovozyma	s__Krasilnikovozyma_huempii	0	0	0	0	0	0	0	0	0	0	0	0	0	4	0	0	0	4	0	0	0	0	0	0	0	0	0	0	0	0	0	0	0	0	0	0	0	0	0	0	0
53d96cfeb5f4d82aa03663d7811e1cea	1712	k__Fungi	Unassigned	Unassigned	Unassigned	Unassigned	Unassigned	Unassigned	0	0	0	0	64	0	0	0	0	0	0	0	0	0	0	0	0	1593	0	0	0	0	0	0	0	0	0	0	0	0	0	0	0	0	0	0	54	0	0	0	0
24e79c4c225f703c6dac63475eb88a9d	1708	k__Fungi	p__Ascomycota	c__Leotiomycetes	o__Helotiales	f__Myxotrichaceae	g__Oidiodendron	s__Oidiodendron_pilicola	0	0	0	0	0	0	0	0	0	0	0	0	0	0	0	0	0	0	0	0	0	0	25	0	0	0	0	0	0	1	0	0	0	0	0	1	1641	3	0	0	0
fb389adf0180d4241313f2d3f58536f3	1705	k__Fungi	Unassigned	Unassigned	Unassigned	Unassigned	Unassigned	Unassigned	0	0	0	0	453	0	0	0	0	0	0	0	0	591	0	0	0	291	0	107	0	0	8	0	0	0	38	0	0	1	0	0	0	0	0	0	0	0	0	0	0
de2f54dd43bde0c4b0f1bac0f9056ca6	1698	k__Fungi	Unassigned	Unassigned	Unassigned	Unassigned	Unassigned	Unassigned	0	0	0	0	1604	0	0	0	0	0	0	0	0	3	0	0	0	0	0	13	0	0	0	0	0	0	0	0	0	0	0	0	0	0	0	0	2	0	0	0	0
73f6f874a6f9ea57b4ca113d261fdee0	1690	k__Fungi	Unassigned	Unassigned	Unassigned	Unassigned	Unassigned	Unassigned	0	0	0	0	0	0	0	0	0	0	0	0	0	74	0	0	0	0	0	0	0	0	128	2	0	0	0	0	0	2	0	0	0	0	0	0	1423	12	0	0	0
97b7c77f92d424fc2a5777cb06c28637	1689	k__Fungi	p__Ascomycota	c__Leotiomycetes	o__Thelebolales	f__Pseudeurotiaceae	g__Bettsia	s__Bettsia_alvei	0	0	0	0	446	0	0	0	0	0	0	0	0	4	0	0	0	110	0	0	0	0	0	0	0	0	0	0	0	0	0	0	0	0	0	0	1125	3	0	0	0
5bcaf8ac407f0e08790818d308b3ded2	1687	k__Fungi	Unassigned	Unassigned	Unassigned	Unassigned	Unassigned	Unassigned	0	1	0	0	26	3	0	0	0	0	2	1	0	8	0	0	0	16	0	13	0	0	1	2	0	1	0	0	30	0	0	0	17	1	0	2	0	0	0	1	21
60b580b1930bd37a05402befa9871c7c	1680	k__Fungi	p__Ascomycota	c__Eurotiomycetes	o__Eurotiales	f__Aspergillaceae	g__Penicillium	s__Penicillium_miczynskii	0	0	0	0	1	0	2	0	0	0	0	0	1	8	1	0	1	134	2	2	0	0	9	0	7	1	0	12	0	0	4	0	3	16	0	76	712	69	0	3	0
34d947416b83293b8dba242b29d23b1f	1679	k__Fungi	Unassigned	Unassigned	Unassigned	Unassigned	Unassigned	Unassigned	0	0	0	0	106	0	0	0	0	0	0	0	0	858	0	0	0	0	0	155	0	0	0	1	1	0	10	0	4	2	0	2	40	0	0	0	74	20	0	0	0
7830c76abc51bd37211950a64872f1d5	1677	k__Fungi	Unassigned	Unassigned	Unassigned	Unassigned	Unassigned	Unassigned	0	0	0	0	0	0	10	0	0	0	1	0	0	0	0	0	0	0	3	0	0	0	0	0	0	14	0	0	2	0	0	0	0	0	0	0	10	0	4	1	8
bc3c4a11aedc61634a2c6977b6a046b2	1673	k__Fungi	p__Ascomycota	c__Eurotiomycetes	o__Eurotiales	f__Aspergillaceae	g__Penicillium	s__Penicillium_bialowiezense	0	0	0	0	0	0	0	0	0	0	1	2	0	0	0	0	8	4	4	3	1	0	0	0	5	2	0	1	0	0	4	0	0	4	0	58	195	22	0	0	1
9aec6a83b8bd2ad8789c7b2adbf1addb	1668	k__Fungi	p__Ascomycota	c__Saccharomycetes	o__Saccharomycetales	f__Metschnikowiaceae	g__Metschnikowia	s__Metschnikowia_pulcherrima	0	0	0	0	0	0	0	0	0	0	0	0	0	0	0	0	0	0	0	0	0	0	0	0	0	0	0	0	0	0	0	0	0	0	0	0	0	0	0	0	0
d80d4e0c88484e2ff3ab6fe60b059a7d	1662	k__Fungi	Unassigned	Unassigned	Unassigned	Unassigned	Unassigned	Unassigned	0	0	0	0	5	0	0	0	0	0	0	0	0	0	0	0	0	177	0	0	0	0	0	0	0	0	0	0	0	3	0	0	0	0	0	0	1475	0	0	0	0
069722e9db135646f2cb4ac0199c65a9	1657	k__Fungi	Unassigned	Unassigned	Unassigned	Unassigned	Unassigned	Unassigned	0	0	0	0	538	0	0	0	0	0	0	0	0	845	0	0	0	0	0	250	0	0	7	0	0	0	0	0	0	0	0	0	0	0	0	0	0	0	0	0	0
1b3b27de46f8ba43308a3c353c3eb8d0	1654	k__Fungi	Unassigned	Unassigned	Unassigned	Unassigned	Unassigned	Unassigned	0	1	27	0	1	55	0	0	0	87	0	122	29	0	59	0	0	2	0	0	0	0	0	0	33	0	3	37	0	0	0	0	0	0	0	0	0	0	0	0	0
2be7ff66ad970882f7dc480d3f10d2ac	1634	k__Fungi	Unassigned	Unassigned	Unassigned	Unassigned	Unassigned	Unassigned	0	0	0	0	85	0	5	1	0	0	2	0	0	1	0	0	0	33	0	16	0	0	1	0	0	0	0	0	2	0	0	0	63	8	0	0	13	1	1	1	17
83ac376ef67897d764175d5a57c1f6c3	1634	k__Fungi	Unassigned	Unassigned	Unassigned	Unassigned	Unassigned	Unassigned	0	1	1	0	445	0	0	0	0	0	0	0	0	77	0	0	0	109	0	211	0	0	12	0	1	26	2	0	2	1	1	0	0	0	0	1	462	242	0	0	21
d8aad836331f26d07440fda197ea4046	1627	k__Fungi	Unassigned	Unassigned	Unassigned	Unassigned	Unassigned	Unassigned	1	0	0	18	3	0	80	4	8	0	12	4	0	0	0	0	0	0	17	0	0	0	0	3	1	0	0	0	0	0	0	0	0	0	0	0	0	0	0	4	0
afc299f007c0512265de1f3c470b707d	1620	k__Fungi	p__Ascomycota	c__Dothideomycetes	o__Capnodiales	f__Teratosphaeriaceae	g__Penidiella	s__Penidiella_carpentariae	0	0	0	0	0	0	0	0	0	0	0	0	0	0	0	0	0	0	0	0	0	0	0	0	0	0	0	0	0	0	0	0	1	0	0	0	0	0	0	0	0
c07126b5c4d7737d213b94aa600112f8	1616	k__Fungi	Unassigned	Unassigned	Unassigned	Unassigned	Unassigned	Unassigned	0	0	0	0	0	0	0	0	0	0	0	0	0	0	0	0	0	0	0	1616	0	0	0	0	0	0	0	0	0	0	0	0	0	0	0	0	0	0	0	0	0
2aad30845e647ad181862c4c80e97c08	1615	k__Fungi	Unassigned	Unassigned	Unassigned	Unassigned	Unassigned	Unassigned	0	1	0	0	1	0	4	0	0	0	1	5	0	0	0	0	0	2	0	73	0	0	5	0	0	0	0	0	6	5	0	0	56	0	0	0	4	0	9	18	121
f2f0bfdb923e9515336fa299f74500f4	1610	k__Fungi	Unassigned	Unassigned	Unassigned	Unassigned	Unassigned	Unassigned	0	0	0	5	25	0	0	0	0	0	0	1	0	0	0	0	0	6	0	13	0	0	2	0	0	0	0	0	0	0	1	7	105	2	0	258	43	0	0	38	222
2d56cf3964cad2217fb913103fca3d9e	1610	k__Fungi	p__Ascomycota	c__Leotiomycetes	o__Thelebolales	f__Pseudeurotiaceae	g__Bettsia	s__Bettsia_alvei	0	0	0	0	383	0	0	0	0	0	0	0	0	0	0	0	0	84	0	0	0	0	0	0	0	0	1	0	0	0	0	0	0	0	0	0	1140	2	0	0	0
bcbd668390a41f047d970bf072757074	1603	k__Fungi	Unassigned	Unassigned	Unassigned	Unassigned	Unassigned	Unassigned	0	0	0	6	8	0	3	0	8	1	1	1	0	28	0	0	0	8	4	3	0	0	0	3	3	23	2	0	2	0	0	2	25	5	0	23	23	18	0	14	55
efc2d3aa7512a70ea92ab40515bbe556	1598	k__Fungi	Unassigned	Unassigned	Unassigned	Unassigned	Unassigned	Unassigned	0	0	0	0	0	0	0	0	0	1	0	0	15	0	0	0	0	0	0	42	0	624	0	2	900	0	0	0	0	0	0	0	0	0	0	0	0	0	0	0	0
c9f1920ed0633c2edc2a8d5c3d55dbf9	1593	k__Fungi	Unassigned	Unassigned	Unassigned	Unassigned	Unassigned	Unassigned	0	0	0	0	1	0	0	0	0	0	0	0	0	0	0	0	0	2	0	1583	0	0	0	0	0	0	0	0	0	0	0	0	0	0	0	0	0	0	0	0	0
fe8799846a4401b64ee2171b15157c7f	1590	k__Fungi	p__Ascomycota	c__Dothideomycetes	o__Pleosporales	f__Lophiostomataceae	g__Lophiostoma	s__Lophiostoma_corticola	0	0	0	0	0	0	0	0	0	0	0	0	0	0	0	0	0	0	0	0	0	0	0	0	0	0	0	0	0	0	0	0	0	0	0	0	1560	0	0	0	0
dd7bc389962b019748e1296ddca355d0	1577	k__Fungi	p__Ascomycota	c__Saccharomycetes	o__Saccharomycetales	f__Saccharomycetaceae	g__Lachancea	s__Lachancea_cidri	0	0	0	0	0	0	0	0	0	0	1	0	0	0	0	0	0	0	0	0	0	0	0	0	0	0	0	0	0	0	0	0	0	273	11	0	0	0	0	86	56
e40f4f918e801c0a74ed7ad97c92beaa	1575	k__Fungi	Unassigned	Unassigned	Unassigned	Unassigned	Unassigned	Unassigned	0	0	0	0	0	0	0	0	0	0	0	0	0	0	0	0	0	0	0	0	0	0	0	0	0	0	0	0	0	0	0	0	3	5	0	0	0	0	0	0	0
2b210b810c2ced1189eb88ea7daa8d32	1575	k__Fungi	p__Ascomycota	c__Sordariomycetes	o__Hypocreales	f__Hypocreaceae	g__Trichoderma	s__Trichoderma_nothescens	0	0	0	0	1	0	0	0	0	1	0	0	0	0	0	22	0	2	0	797	0	0	2	0	0	0	0	0	0	0	0	0	0	0	0	0	281	465	0	0	0
a7e7b49323519686e35a41a0b89d8c49	1565	k__Fungi	Unassigned	Unassigned	Unassigned	Unassigned	Unassigned	Unassigned	0	0	0	0	0	0	0	0	0	0	0	0	0	1524	0	0	0	14	0	0	0	0	13	0	0	0	1	0	0	12	0	0	0	0	0	0	0	0	0	0	0
e7a90a9ee481300d91bf112fc252145f	1565	k__Fungi	Unassigned	Unassigned	Unassigned	Unassigned	Unassigned	Unassigned	0	0	0	0	0	0	0	0	0	0	0	0	0	0	0	0	0	0	0	0	0	0	0	0	0	0	0	0	0	0	0	0	0	0	0	1	1560	2	0	0	1
e453a71af100854af6cf4149f5b76c7d	1563	k__Fungi	p__Basidiomycota	c__Tremellomycetes	o__Tremellales	f__Tremellaceae	g__Tremella	s__Tremella_globispora	0	0	0	0	4	0	5	0	0	0	2	0	0	0	0	0	0	10	0	9	0	0	5	0	0	0	0	0	4	0	0	0	156	0	0	354	0	1	9	2	22
3fa6fd2a2941805aa65f39b254ddd069	1561	k__Fungi	Unassigned	Unassigned	Unassigned	Unassigned	Unassigned	Unassigned	0	0	0	0	43	0	0	0	0	0	0	0	0	73	0	0	0	0	0	1071	0	0	15	0	0	0	1	0	0	51	0	0	0	0	0	0	287	0	0	0	0
8799bfe1c879be2b3dda1d479bd77f12	1558	k__Fungi	Unassigned	Unassigned	Unassigned	Unassigned	Unassigned	Unassigned	0	0	0	0	7	0	0	0	0	0	0	0	0	73	0	0	0	3	0	0	0	0	0	0	0	0	0	0	0	0	0	0	0	0	0	0	1475	0	0	0	0
1d9b0ffa4d720b4ff3d03e5654f1b86b	1552	k__Fungi	Unassigned	Unassigned	Unassigned	Unassigned	Unassigned	Unassigned	0	0	0	0	0	0	0	0	0	0	0	0	0	0	0	0	0	0	0	0	0	0	0	0	0	0	0	0	0	0	0	0	0	0	0	0	0	0	0	0	0
60782505ffa36c9ef97f4ac5a816f473	1533	k__Fungi	Unassigned	Unassigned	Unassigned	Unassigned	Unassigned	Unassigned	0	0	0	0	481	0	0	0	0	0	0	0	0	1040	0	0	0	0	0	8	0	0	0	0	0	0	4	0	0	0	0	0	0	0	0	0	0	0	0	0	0
3f814db43c7d9f701519e2c1cfecfe56	1529	k__Fungi	Unassigned	Unassigned	Unassigned	Unassigned	Unassigned	Unassigned	0	0	0	0	1513	0	0	0	0	0	0	0	0	0	0	0	0	14	0	0	0	0	0	0	0	0	0	0	0	0	0	0	0	0	0	0	0	0	0	0	0
0047b63b7cd2bdbac47fd759894fb7c8	1529	k__Fungi	p__Ascomycota	c__Leotiomycetes	o__Helotiales	f__Helotiaceae	g__Helicodendron	s__Helicodendron_microsporum	0	1	0	0	0	0	0	0	0	0	0	0	0	0	0	0	0	1526	0	0	0	0	0	0	0	0	0	0	0	2	0	0	0	0	0	0	0	0	0	0	0
300561bf1b92c4b8712ced5dd5e5ba78	1528	k__Fungi	p__Basidiomycota	c__Microbotryomycetes	o__Microbotryomycetes	f__Microbotryomycetes	g__Colacogloea	s__Colacogloea_falcata	0	0	0	0	2	0	0	0	0	0	0	0	0	6	0	0	0	29	0	1	0	0	0	0	0	3	0	0	5	0	0	0	0	0	0	1	0	0	0	1	2
a9517630309fc6c1d422c96cfc71d9d1	1516	k__Fungi	Unassigned	Unassigned	Unassigned	Unassigned	Unassigned	Unassigned	0	0	0	0	137	0	0	0	0	0	0	0	0	436	0	0	0	0	0	18	0	0	10	0	0	0	0	0	0	0	0	0	0	0	0	0	905	4	0	0	0
f8408303236bb9359803c97024edd3b4	1513	k__Fungi	Unassigned	Unassigned	Unassigned	Unassigned	Unassigned	Unassigned	0	0	0	0	0	0	0	0	0	0	0	0	0	0	0	0	0	0	0	10	0	0	0	0	0	0	0	0	0	0	0	0	0	0	0	0	1494	4	0	3	1
832900483e1098bafeac78a1ce4dd4f3	1504	k__Fungi	Unassigned	Unassigned	Unassigned	Unassigned	Unassigned	Unassigned	0	0	0	0	15	0	0	0	0	0	0	0	0	0	0	0	0	150	0	0	0	0	0	0	0	0	0	0	0	0	0	0	0	0	0	0	1328	11	0	0	0
0d3667131cf85059b641363346d4ddec	1498	k__Fungi	Unassigned	Unassigned	Unassigned	Unassigned	Unassigned	Unassigned	0	0	0	0	10	0	0	0	0	0	0	0	0	73	0	0	0	86	0	0	0	0	2	0	0	0	0	0	0	0	0	0	0	0	0	0	1314	1	0	0	0
c0c36ff9eace659dd24ae543a6fecf6c	1496	k__Fungi	Unassigned	Unassigned	Unassigned	Unassigned	Unassigned	Unassigned	0	0	0	0	10	0	0	0	0	0	0	0	0	1	0	0	0	9	0	0	0	0	0	0	0	0	0	0	0	0	0	0	0	0	0	0	1473	0	0	0	0
0920493196a9d30b2c97c14c5b6b5cfe	1491	k__Fungi	p__Ascomycota	c__Leotiomycetes	o__Helotiales	f__Hemiphacidiaceae	g__Sarcotrochila	s__Sarcotrochila_longispora	0	0	0	0	0	0	0	0	0	3	0	0	0	82	0	0	0	0	0	138	0	0	0	0	0	0	0	0	0	0	0	0	0	0	0	0	0	0	0	0	0
b55365f4b3fc4174b3a58c06a769bd8e	1489	k__Fungi	p__Basidiomycota	c__Microbotryomycetes	o__Microbotryomycetes	f__Chrysozymaceae	g__Fellozyma	s__Fellozyma_inositophila	0	0	0	0	0	0	0	0	0	0	0	0	0	0	0	0	0	0	0	0	0	0	0	0	0	0	0	0	0	0	0	0	0	0	0	0	0	0	0	2	0
bb186276967b65865b46252a438dc757	1483	k__Fungi	Unassigned	Unassigned	Unassigned	Unassigned	Unassigned	Unassigned	0	0	0	7	4	0	214	0	5	0	19	1	0	2	0	3	0	0	1	0	0	0	0	3	3	6	0	0	17	0	6	3	2	3	0	0	0	0	8	23	0
61cc39bd16d00289fd739d660f579a5b	1476	k__Fungi	Unassigned	Unassigned	Unassigned	Unassigned	Unassigned	Unassigned	0	0	0	0	73	0	0	0	0	0	0	0	0	1	0	0	0	1401	0	0	0	0	0	0	0	0	0	0	0	0	0	0	0	0	0	0	1	0	0	0	0
b68c4947e6d984d5967dd840436284bb	1475	k__Fungi	p__Ascomycota	c__Saccharomycetes	o__Saccharomycetales	f__Saccharomycetaceae	g__Saccharomyces	s__Saccharomyces_cerevisiae	64	0	0	3	0	0	0	32	0	1	0	0	0	0	0	0	1	0	24	0	6	0	0	0	0	3	0	1	0	0	98	0	0	0	314	0	5	0	0	7	0
4d904fa115d0415b371bf8afab6cc95e	1474	k__Fungi	Unassigned	Unassigned	Unassigned	Unassigned	Unassigned	Unassigned	0	0	0	0	0	0	0	0	0	0	0	0	0	0	0	0	0	0	0	4	0	0	1	0	0	0	0	0	0	0	0	4	96	1	0	0	0	0	0	0	0
298e23df502b946f3b0891ca63114b9a	1470	k__Fungi	Unassigned	Unassigned	Unassigned	Unassigned	Unassigned	Unassigned	0	0	0	0	4	0	0	0	0	0	0	0	0	0	0	0	0	0	0	0	0	0	0	0	0	0	0	0	0	0	0	0	0	2	0	0	0	0	0	0	3
966dd5167f1f3192d3886ea30b452385	1465	k__Fungi	p__Ascomycota	c__Saccharomycetes	o__Saccharomycetales	f__Saccharomycetaceae	g__Torulaspora	s__Torulaspora_globosa	0	0	34	0	0	33	0	0	29	25	0	174	0	0	1	0	0	0	0	0	0	0	0	0	37	0	0	1	0	0	0	0	0	87	0	0	0	0	0	0	473
65b5bdabb768cab671ce5634c7c87803	1462	k__Fungi	p__Ascomycota	c__Dothideomycetes	o__Pleosporales	f__Didymellaceae	g__Didymella	s__Didymella_boeremae	0	0	0	0	0	0	0	0	0	0	0	0	0	0	0	0	0	0	0	0	0	0	0	0	0	0	0	0	0	0	0	0	0	0	0	0	0	0	0	0	0
26d1d63babc215081b86196e9f04cf3d	1461	k__Fungi	p__Ascomycota	c__Leotiomycetes	o__Helotiales	f__Hyaloscyphaceae	g__Incrucipulum	s__Incrucipulum_ciliare	0	0	0	0	0	0	0	0	0	0	0	0	0	1	0	0	0	0	5	3	0	37	6	2	108	10	0	333	1	0	0	14	3	0	0	0	354	0	0	0	0
9b939ef563d769fee80fe2c13a1d43b7	1451	k__Fungi	p__Basidiomycota	c__Wallemiomycetes	o__Wallemiales	f__Wallemiaceae	g__Wallemia	s__Wallemia_tropicalis	6	0	0	4	0	0	0	25	0	0	1	0	0	0	0	0	7	0	19	0	0	0	0	2	0	2	0	0	0	0	0	0	0	0	0	0	0	0	0	0	0
ed85ff5c4b0aff9bbdd06a7ffa0969ec	1450	k__Fungi	Unassigned	Unassigned	Unassigned	Unassigned	Unassigned	Unassigned	0	0	0	0	0	0	0	0	0	0	0	0	0	0	0	0	0	1449	0	0	0	0	0	0	0	0	0	0	0	0	0	0	0	0	0	0	0	1	0	0	0
a9d0f7d6a439da3abdcfddf17927bcfd	1445	k__Fungi	Unassigned	Unassigned	Unassigned	Unassigned	Unassigned	Unassigned	0	0	0	0	0	0	0	0	0	0	0	0	0	11	0	0	0	0	0	0	0	0	0	0	0	0	0	0	0	0	0	0	0	0	0	1	1433	0	0	0	0
05a9d6c8d8c8a986077151e8563722df	1420	k__Fungi	Unassigned	Unassigned	Unassigned	Unassigned	Unassigned	Unassigned	0	0	0	0	0	0	0	0	0	0	0	0	0	0	0	0	0	6	0	0	0	0	0	0	0	0	0	0	0	0	0	0	0	0	0	0	1414	0	0	0	0
12e35ec9265e119da15fafd1abe08f61	1410	k__Fungi	p__Ascomycota	c__Saccharomycetes	o__Saccharomycetales	f__Saccharomycetales	g__Candida	s__Candida_santjacobensis	0	0	0	0	0	0	0	0	0	2	0	48	1302	0	1	1	0	0	0	2	0	0	0	0	0	18	0	0	0	0	0	0	0	0	0	0	0	0	0	0	0
f7899fdc8711327b0f4327b64b474c65	1409	k__Fungi	Unassigned	Unassigned	Unassigned	Unassigned	Unassigned	Unassigned	0	0	0	0	53	0	0	0	0	0	0	0	0	1268	0	0	0	24	0	21	0	0	9	0	0	4	2	0	0	14	0	0	0	0	0	0	12	0	0	0	0
4aed2eb4b6a8f7c82a8af7edaa34c7fb	1402	k__Fungi	Unassigned	Unassigned	Unassigned	Unassigned	Unassigned	Unassigned	0	0	0	0	29	0	0	0	0	0	0	0	0	106	0	0	0	2	0	0	0	0	1	0	0	0	0	0	0	2	0	0	0	0	0	0	1258	0	0	0	1
30d6d40dfc86038a9b09af8af5c035cd	1396	k__Fungi	p__Ascomycota	c__Dothideomycetes	o__Dothideales	f__Dothioraceae	g__Hormonema	s__Hormonema_macrosporum	0	0	0	39	35	0	0	0	0	0	0	58	0	0	0	0	0	0	2	0	7	0	0	24	0	2	4	0	13	0	0	0	149	0	0	5	0	0	0	52	0
e006e927104d7596ead57cbf695465a7	1378	k__Fungi	Unassigned	Unassigned	Unassigned	Unassigned	Unassigned	Unassigned	0	0	0	0	0	0	0	0	0	0	0	0	0	0	0	0	0	0	0	0	0	0	0	0	0	0	0	0	0	0	0	0	0	0	0	0	0	0	0	0	0
4f3b78b189ccdadac3c59eaae741744a	1367	k__Fungi	Unassigned	Unassigned	Unassigned	Unassigned	Unassigned	Unassigned	0	0	0	0	0	0	0	0	0	0	0	0	0	0	0	0	0	0	0	0	0	0	0	1210	24	110	22	0	0	0	0	1	0	0	0	0	0	0	0	0	0
4243e973070ab056a584299ac53e1ce8	1366	k__Fungi	Unassigned	Unassigned	Unassigned	Unassigned	Unassigned	Unassigned	0	0	0	0	0	0	0	0	0	0	0	0	0	0	0	0	0	0	0	0	0	0	2	0	0	0	0	0	0	0	0	0	0	0	0	0	1353	0	0	0	0
ce7f17204062502734c0de5e6355e142	1361	k__Fungi	Unassigned	Unassigned	Unassigned	Unassigned	Unassigned	Unassigned	0	0	0	0	0	0	0	0	0	0	0	0	0	0	0	0	0	0	0	0	0	0	0	0	0	0	0	0	0	0	0	0	0	0	0	0	1361	0	0	0	0
f16d969d088a158a6138362d192dd682	1360	k__Fungi	Unassigned	Unassigned	Unassigned	Unassigned	Unassigned	Unassigned	0	0	0	0	0	0	0	0	0	0	0	0	0	0	0	0	0	0	0	0	0	0	0	0	0	0	0	0	0	0	0	0	2	0	0	0	0	0	0	0	0
135511ff7de6808b5bdeac0b94171a32	1351	k__Fungi	Unassigned	Unassigned	Unassigned	Unassigned	Unassigned	Unassigned	0	0	0	0	0	0	0	0	0	0	0	0	0	0	0	0	0	0	0	0	0	0	0	0	0	0	0	0	0	0	0	0	0	0	0	0	0	0	0	0	0
bd06ae2a4b9708345adcc48d6eb53a7d	1347	k__Fungi	p__Ascomycota	c__Sordariomycetes	o__Hypocreales	f__Cordycipitaceae	g__Beauveria	s__Beauveria_pseudobassiana	0	0	0	0	4	0	0	0	0	0	0	0	0	6	0	0	3	2	0	0	0	0	64	0	0	0	0	0	0	1	0	0	0	0	0	0	154	11	0	0	0
99dea31093e7014cc84a9589a2841906	1343	k__Fungi	Unassigned	Unassigned	Unassigned	Unassigned	Unassigned	Unassigned	0	0	0	0	0	0	0	0	0	0	0	0	0	0	0	0	0	1065	0	0	0	0	22	0	0	0	0	0	0	0	0	0	0	0	0	0	254	1	0	0	0
3af65ff4310d728b7421abcaffebedd1	1340	k__Fungi	Unassigned	Unassigned	Unassigned	Unassigned	Unassigned	Unassigned	0	0	0	0	0	0	0	0	0	0	0	0	0	0	0	0	0	0	0	0	0	0	0	0	0	0	0	0	0	0	0	0	0	0	0	0	0	0	0	0	0
182baab435d52f7ea8468379cbdf61a7	1335	k__Fungi	Unassigned	Unassigned	Unassigned	Unassigned	Unassigned	Unassigned	0	0	0	0	0	0	0	0	0	0	0	0	0	0	0	0	0	1330	0	1	0	0	0	0	0	0	0	0	0	0	0	0	0	0	0	0	4	0	0	0	0
1257d22b600db024c81d1fb5e5be2810	1333	k__Fungi	p__Basidiomycota	c__Cystobasidiomycetes	o__Cystobasidiales	f__Cystobasidiaceae	g__Cystobasidium	s__Cystobasidium_psychroaquaticum	0	1	0	8	20	0	0	27	0	0	2	0	0	41	2	2	2	333	23	12	0	0	0	1	1	30	1	0	0	0	0	0	0	0	0	0	133	496	2	51	62
4a76bb70acc3ef5438c683d0b8facb41	1329	k__Fungi	Unassigned	Unassigned	Unassigned	Unassigned	Unassigned	Unassigned	0	0	0	0	134	0	0	1	0	0	0	0	0	154	0	0	0	227	0	20	0	0	4	0	0	0	0	0	0	0	0	0	0	0	0	0	783	1	0	0	0
d97f5a874a0324ae3479a0672380e647	1322	k__Fungi	p__Ascomycota	c__Eurotiomycetes	o__Eurotiales	f__Aspergillaceae	g__Penicillium	s__Penicillium_concentricum	0	0	0	0	0	0	0	0	0	0	0	0	0	0	0	0	0	3	0	0	0	0	0	0	0	0	0	0	0	0	0	0	0	0	0	0	1304	7	0	0	0
179346b353262a7ae7229cca9227aff2	1317	k__Fungi	p__Ascomycota	c__Leotiomycetes	o__Thelebolales	f__Pseudeurotiaceae	g__Pseudeurotium	s__Pseudeurotium_hygrophilum	0	0	0	0	218	0	0	0	0	7	0	0	0	0	0	0	0	59	0	0	0	0	0	0	0	0	93	0	0	361	0	0	0	0	0	0	0	0	0	0	0
1a69598045e96d416d1659d35e6e4fd4	1309	k__Fungi	p__Ascomycota	c__Saccharomycetes	o__Saccharomycetales	f__Saccharomycetaceae	g__Torulaspora	s__Torulaspora_globosa	0	0	0	0	0	0	0	0	2	238	0	0	0	2	0	0	0	7	0	0	0	0	0	0	2	0	7	0	0	0	0	0	0	8	0	0	0	0	0	0	11
63b74f8c485294ea8a6f185445295f2f	1307	k__Fungi	p__Basidiomycota	c__Microbotryomycetes	o__Sporidiobolales	f__Sporidiobolaceae	g__Rhodosporidiobolus	s__Rhodosporidiobolus_colostri	0	0	0	0	15	0	0	0	0	0	0	0	0	0	0	0	0	0	0	0	22	0	0	0	0	0	0	0	0	0	0	0	0	0	0	0	0	0	0	475	409
22891bfb025db18f41172d946c44dd2c	1306	k__Fungi	Unassigned	Unassigned	Unassigned	Unassigned	Unassigned	Unassigned	0	0	0	0	1	0	0	0	0	0	0	1	0	0	0	0	0	0	0	0	0	0	0	0	0	0	0	0	0	0	0	0	0	0	0	0	0	0	0	1010	262
8ba9a93b1876ff7e85094f19cb4da1b7	1305	k__Fungi	Unassigned	Unassigned	Unassigned	Unassigned	Unassigned	Unassigned	0	0	0	0	0	0	0	0	0	0	0	0	0	0	0	0	0	0	0	0	0	0	0	0	0	0	0	0	0	0	0	0	0	0	0	0	0	1	0	0	0
83d01fad1004c08d37e0ec5647880c53	1304	k__Fungi	Unassigned	Unassigned	Unassigned	Unassigned	Unassigned	Unassigned	0	0	0	0	0	0	0	0	0	0	0	0	0	0	0	0	0	0	0	0	0	0	0	0	0	0	0	0	0	0	0	0	1	0	0	0	0	0	0	0	0
20da23a3688901652a4b51971e2bc9a5	1303	k__Fungi	p__Ascomycota	c__Leotiomycetes	o__Helotiales	f__Leotiaceae	g__Alatospora	s__Alatospora_acuminata	0	0	0	0	16	0	0	0	0	0	0	0	0	0	0	0	0	958	0	0	0	0	0	0	0	0	0	0	0	0	0	0	0	0	0	0	329	0	0	0	0
2b1ca726f0999f5793d73af071d6e65b	1296	k__Fungi	Unassigned	Unassigned	Unassigned	Unassigned	Unassigned	Unassigned	0	0	0	0	0	0	0	0	0	0	0	0	0	0	0	0	0	0	0	0	0	0	0	0	0	0	0	0	0	0	0	0	0	0	0	0	0	0	0	0	0
c41725504c11f1763a2fbdd40971b655	1274	k__Fungi	p__Ascomycota	c__Leotiomycetes	o__Helotiales	f__Helotiales	g__Cadophora	s__Cadophora_orchidicola	0	0	0	0	1097	0	0	0	0	0	0	0	0	170	0	0	0	0	0	0	0	0	2	0	0	0	5	0	0	0	0	0	0	0	0	0	0	0	0	0	0
093d779c0cbef1b20e553517d21e16c8	1268	k__Fungi	p__Ascomycota	c__Saccharomycetes	o__Saccharomycetales	f__Saccharomycetaceae	g__Saccharomyces	s__Saccharomyces_uvarum	19	0	0	3	0	0	0	10	0	16	1	0	0	0	0	0	0	0	10	0	2	0	0	0	0	0	0	0	0	0	28	1	0	0	62	0	23	2	0	0	39
38ded615d64d7e3fc11b6a8cdf123db8	1264	k__Fungi	Unassigned	Unassigned	Unassigned	Unassigned	Unassigned	Unassigned	0	0	0	2	1	0	3	0	0	0	1	10	0	0	0	0	0	2	29	7	306	0	1	13	0	0	0	0	15	0	0	0	153	3	0	134	0	0	0	29	188
a8bad3a7d023cff5c90b862bdac4aa0f	1263	k__Fungi	Unassigned	Unassigned	Unassigned	Unassigned	Unassigned	Unassigned	0	0	0	0	0	0	0	0	0	0	1	0	0	0	0	0	0	0	0	0	0	0	0	0	0	0	0	0	0	0	0	1	0	324	7	1	0	0	0	71	41
91bab945545392fb68e980de90a8ff1a	1262	k__Fungi	Unassigned	Unassigned	Unassigned	Unassigned	Unassigned	Unassigned	0	0	0	0	0	0	0	0	0	0	1	0	0	5	0	0	0	0	0	6	0	0	0	2	9	2	9	0	0	0	0	0	3	0	0	0	12	0	0	0	0
9ac56b0b1f501a20255afb27ff09b782	1260	k__Fungi	Unassigned	Unassigned	Unassigned	Unassigned	Unassigned	Unassigned	0	0	0	0	0	0	3	0	0	0	0	0	0	0	0	0	0	0	0	1	18	0	0	47	1	4	1	0	3	0	0	8	110	70	0	644	1	0	0	0	5
f42b3935bcac88e602fd0d9faeb7d35b	1255	k__Fungi	p__Ascomycota	c__Dothideomycetes	o__Capnodiales	f__Mycosphaerellaceae	g__Readeriella	s__Readeriella_angustia	0	0	0	20	5	0	3	0	0	1	3	13	0	0	0	0	0	28	7	0	1	0	0	35	0	5	0	0	63	0	0	5	63	1	0	10	29	0	1	4	15
6acaa7879867be04dbcb459323f55dfe	1252	k__Fungi	p__Ascomycota	c__Leotiomycetes	o__Helotiales	f__Myxotrichaceae	g__Oidiodendron	s__Oidiodendron_pilicola	0	0	0	0	0	0	0	0	0	0	0	0	0	0	0	0	0	0	0	3	0	0	0	0	0	0	0	0	0	0	0	7	0	0	0	0	21	0	0	0	0
a63a8008c67bc5bcd4441078766e46ce	1251	k__Fungi	Unassigned	Unassigned	Unassigned	Unassigned	Unassigned	Unassigned	0	1	0	0	85	0	0	0	0	0	0	0	0	531	0	0	0	309	0	0	0	0	0	0	0	0	0	0	0	0	0	0	0	0	0	0	324	0	0	0	0
28648dfec88fb56143a45cc4c8327626	1250	k__Fungi	Unassigned	Unassigned	Unassigned	Unassigned	Unassigned	Unassigned	0	0	0	0	0	0	4	0	1	0	1	0	0	0	0	1	0	0	0	0	152	468	0	255	7	2	0	0	0	0	2	0	1	0	0	0	0	0	0	0	0
d017ce7e4c4dacc46f718004efc2fcc6	1247	k__Fungi	Unassigned	Unassigned	Unassigned	Unassigned	Unassigned	Unassigned	0	0	0	0	9	0	0	0	0	0	0	0	0	1	0	0	0	1124	0	0	0	0	0	0	0	0	0	0	0	0	0	0	0	0	0	0	113	0	0	0	0
6272c4e5a252121947f1982af02a68b9	1244	k__Fungi	Unassigned	Unassigned	Unassigned	Unassigned	Unassigned	Unassigned	0	0	0	0	191	0	0	0	0	0	0	0	0	0	0	0	0	2	0	0	0	0	0	0	0	0	0	0	0	0	0	0	0	0	0	0	1049	0	0	0	0
acb69cfba2949b83d2fb251a0b3e19cd	1242	k__Fungi	p__Ascomycota	c__Dothideomycetes	o__Capnodiales	f__Cladosporiaceae	g__Cladosporium	s__Cladosporium_ramotenellum	0	0	0	0	0	0	0	0	1	0	0	0	0	0	0	0	0	0	0	0	0	0	0	0	1	0	0	0	0	0	0	5	0	0	0	0	20	0	0	0	0
6c196c9881e9c533f634e4fa289f6d54	1239	k__Fungi	Unassigned	Unassigned	Unassigned	Unassigned	Unassigned	Unassigned	0	0	0	1	18	0	0	3	1	0	0	0	0	52	1	0	0	27	3	0	0	0	1	0	1	5	5	0	0	2	0	0	0	0	0	0	160	252	0	70	486
55f000ab8560014763dff551d759cd6c	1239	k__Fungi	p__Ascomycota	c__Leotiomycetes	o__Helotiales	f__Helotiaceae	g__Infundichalara	s__Infundichalara_minuta	0	1	0	0	5	0	0	0	0	2	0	0	0	237	0	0	0	8	0	83	0	0	610	0	0	0	0	0	0	10	0	0	0	0	0	0	29	217	0	0	0
a203a26ce7e6b3cf490decb12f8275f0	1237	k__Fungi	Unassigned	Unassigned	Unassigned	Unassigned	Unassigned	Unassigned	0	0	0	0	2	0	0	0	0	0	0	0	1	19	0	2	0	8	0	2	0	0	0	0	0	0	5	0	0	56	0	0	0	0	0	0	0	0	0	0	0
1b51d3f5332245ad31ca1c68c5ef5fb6	1236	k__Fungi	Unassigned	Unassigned	Unassigned	Unassigned	Unassigned	Unassigned	0	0	6	0	91	0	24	2	6	0	0	0	0	7	0	2	0	456	41	3	0	0	0	25	5	0	0	0	2	1	0	0	0	0	0	0	8	88	1	0	16
07ff500c682fe2c1b44a8e0cfe88a9a5	1231	k__Fungi	Unassigned	Unassigned	Unassigned	Unassigned	Unassigned	Unassigned	0	0	0	0	2	0	0	0	0	0	0	0	0	322	0	0	0	0	0	773	0	0	130	0	0	0	0	0	0	4	0	0	0	0	0	0	0	0	0	0	0
a640b78a24fc7af5904374136f87d4cc	1226	k__Fungi	Unassigned	Unassigned	Unassigned	Unassigned	Unassigned	Unassigned	0	0	0	0	16	0	0	0	0	0	0	0	0	4	0	0	0	4	0	0	0	0	0	0	0	4	0	0	0	0	0	0	0	0	0	0	585	31	0	413	120
64e2dd2ca91488b07e3820f834e48be2	1226	k__Fungi	Unassigned	Unassigned	Unassigned	Unassigned	Unassigned	Unassigned	0	0	0	0	0	0	0	0	0	0	0	0	0	0	0	0	0	0	0	0	0	0	0	0	0	0	0	0	0	0	0	0	0	0	0	0	0	0	0	0	0
fa2cd2eef1c91b766013ad840176fce5	1225	k__Fungi	Unassigned	Unassigned	Unassigned	Unassigned	Unassigned	Unassigned	0	0	0	0	15	0	0	0	0	0	0	11	0	1	0	0	0	0	1	97	0	0	0	0	0	0	0	0	0	0	0	0	0	5	0	0	1	0	32	6	76
4cd23a172dea6352eeeeb8a69c3d03b3	1222	k__Fungi	Unassigned	Unassigned	Unassigned	Unassigned	Unassigned	Unassigned	0	1	0	0	179	0	0	0	0	0	0	0	0	0	0	0	0	1	0	34	0	0	8	0	0	0	0	0	0	0	0	0	0	0	0	0	999	0	0	0	0
d03fa24b0551c2833d8c475bc0541f98	1217	k__Fungi	Unassigned	Unassigned	Unassigned	Unassigned	Unassigned	Unassigned	0	0	0	0	0	0	0	0	0	0	0	0	0	0	0	0	0	78	0	0	0	0	0	0	0	0	0	0	0	0	0	0	0	0	0	0	1137	1	0	0	0
2d11aeba0e256d9ba263415fc5337eff	1215	k__Fungi	Unassigned	Unassigned	Unassigned	Unassigned	Unassigned	Unassigned	0	0	0	0	6	0	0	0	0	0	0	0	0	0	0	0	0	0	1	0	0	0	0	0	1	0	0	0	6	0	0	0	3	0	0	1155	0	0	0	0	0
45f07c5c32885bf8becffea13a54a0ed	1214	k__Fungi	Unassigned	Unassigned	Unassigned	Unassigned	Unassigned	Unassigned	0	0	0	0	0	0	0	0	0	0	0	0	0	0	0	0	0	138	0	0	0	0	0	0	0	0	0	0	0	0	0	0	0	0	0	0	1074	0	0	0	0
bdf2b26f4ef29840b897ed79a3c73bff	1212	k__Fungi	Unassigned	Unassigned	Unassigned	Unassigned	Unassigned	Unassigned	0	0	0	0	0	0	0	0	0	0	0	0	0	0	0	0	0	0	0	0	0	0	58	0	0	0	0	0	0	0	0	0	0	0	0	0	0	0	0	0	0
e67808e65525d9846e84e005106ca28f	1207	k__Fungi	Unassigned	Unassigned	Unassigned	Unassigned	Unassigned	Unassigned	0	0	0	0	2	0	0	0	0	0	0	0	0	0	0	0	0	1190	0	0	0	0	0	0	0	0	0	0	0	15	0	0	0	0	0	0	0	0	0	0	0
827229ef3156752cf6a6d9c55db08201	1200	k__Fungi	p__Ascomycota	c__Leotiomycetes	o__Helotiales	f__Helotiales	g__Cadophora	s__Cadophora_orchidicola	0	0	0	0	529	0	0	0	0	0	0	0	0	160	0	0	0	503	0	0	0	0	0	0	0	0	8	0	0	0	0	0	0	0	0	0	0	0	0	0	0
28b49c2eeea4d86d8f654fe5b347cb8a	1191	k__Fungi	Unassigned	Unassigned	Unassigned	Unassigned	Unassigned	Unassigned	0	0	0	0	0	0	0	0	0	0	0	0	0	0	0	0	0	0	0	0	0	0	0	0	0	0	0	0	0	0	0	0	0	0	0	0	1191	0	0	0	0
c43d6a8d8739777a5754eb402499cf95	1191	k__Fungi	Unassigned	Unassigned	Unassigned	Unassigned	Unassigned	Unassigned	0	0	0	0	0	0	2	0	0	0	0	0	0	0	0	0	0	0	0	0	0	0	0	0	0	0	0	0	4	0	1	104	353	0	0	0	0	0	0	0	0
f03433aa9f0d30982a9eafa980bfe2bc	1186	k__Fungi	Unassigned	Unassigned	Unassigned	Unassigned	Unassigned	Unassigned	0	0	0	0	0	0	0	0	0	0	0	0	0	0	0	0	0	0	0	5	0	0	0	0	0	0	0	0	0	0	0	0	0	0	0	0	0	0	0	0	0
284f6381dd80f5113f460fbd1b1a1bf3	1185	k__Fungi	Unassigned	Unassigned	Unassigned	Unassigned	Unassigned	Unassigned	0	0	0	0	0	0	0	0	0	0	0	0	0	0	0	0	0	0	0	0	0	0	0	0	0	0	0	0	0	0	0	0	0	0	0	0	0	0	0	0	0
6a61f4b8d497c2895ffc4da455c6486d	1181	k__Fungi	Unassigned	Unassigned	Unassigned	Unassigned	Unassigned	Unassigned	0	0	0	0	0	0	0	0	0	0	0	0	0	0	0	0	0	0	0	11	0	0	7	0	0	0	0	0	0	0	0	0	0	0	0	0	1	1	0	0	2
ad1d1e976af620ea62891fc0b0011b82	1179	k__Fungi	Unassigned	Unassigned	Unassigned	Unassigned	Unassigned	Unassigned	0	0	0	0	0	0	0	0	0	0	0	0	0	0	0	0	0	4	0	14	0	0	0	1	0	0	6	0	0	0	0	0	0	0	0	0	0	0	0	0	0
d0bc2467acf10b9a533c8a1f94b0c7a5	1167	k__Fungi	Unassigned	Unassigned	Unassigned	Unassigned	Unassigned	Unassigned	0	0	0	0	130	0	0	0	0	0	0	0	0	0	0	0	0	804	0	187	0	0	0	0	0	0	0	0	0	0	0	0	0	0	0	0	46	0	0	0	0
b7291d0fa25ad053964a95488c83217f	1153	k__Fungi	Unassigned	Unassigned	Unassigned	Unassigned	Unassigned	Unassigned	1	0	0	0	0	0	3	0	4	0	0	0	0	125	0	0	0	0	0	23	0	0	1	444	4	0	0	0	461	14	0	0	0	0	0	0	0	0	0	0	0
a6a7045d8ed65d434780760246a2f83a	1148	k__Fungi	p__Ascomycota	c__Saccharomycetes	o__Saccharomycetales	f__Saccharomycetaceae	g__Lachancea	s__Lachancea_quebecensis	0	0	0	0	0	0	0	0	0	0	3	0	0	0	0	0	0	0	0	0	0	0	0	0	0	0	0	0	0	0	0	0	0	273	1	0	0	0	0	35	89
9ba6d1502f8cb181dfbe2f2059b31dba	1145	k__Fungi	p__Ascomycota	c__Dothideomycetes	o__Capnodiales	f__Teratosphaeriaceae	g__Devriesia	s__Devriesia_fraserae	0	0	0	0	1	0	0	0	0	0	0	1	0	0	0	0	0	0	4	0	0	0	0	0	0	3	0	0	1	0	0	0	125	3	0	20	0	0	0	82	9
8e3e2d3cec40eb3cefec43932632e560	1141	k__Fungi	Unassigned	Unassigned	Unassigned	Unassigned	Unassigned	Unassigned	0	1	0	5	44	1	1	1	0	0	0	2	0	18	1	0	0	42	0	1	0	0	1	5	1	10	1	0	1	0	0	0	15	0	0	46	126	101	0	3	31
5d7e13551249a0eb4fb6981b8f2d1a04	1141	k__Fungi	Unassigned	Unassigned	Unassigned	Unassigned	Unassigned	Unassigned	0	0	0	0	0	0	0	0	0	0	0	0	0	0	0	0	0	1139	0	0	0	0	1	0	0	0	0	0	0	1	0	0	0	0	0	0	0	0	0	0	0
3d7afd3856cc5d6b3ed48c3245ac41a2	1131	k__Fungi	Unassigned	Unassigned	Unassigned	Unassigned	Unassigned	Unassigned	0	0	0	0	9	0	0	0	0	0	0	0	0	4	0	0	0	2	0	0	0	0	0	0	0	0	0	0	0	0	0	0	1	0	0	0	26	0	0	0	0
17eeae88b4fcb40b0548afe734aec1ce	1125	k__Fungi	Unassigned	Unassigned	Unassigned	Unassigned	Unassigned	Unassigned	0	0	0	0	49	0	0	1	0	0	0	0	0	6	0	0	0	21	0	3	0	0	0	0	0	0	0	0	20	1	0	0	0	0	0	1	8	5	0	0	2
611e32d129e73f718c89c3b51fb0ea38	1112	k__Fungi	Unassigned	Unassigned	Unassigned	Unassigned	Unassigned	Unassigned	0	0	0	0	0	0	9	0	2	0	1	0	0	0	0	0	0	0	0	0	0	0	0	0	0	0	0	0	0	0	0	0	0	0	0	0	0	0	1	4	1
77bb9d03dbffab9689fe2d2ba79878e8	1105	k__Fungi	Unassigned	Unassigned	Unassigned	Unassigned	Unassigned	Unassigned	0	0	1	0	0	0	1	0	0	0	0	0	5	0	2	0	0	0	0	2	1	1004	0	9	1	0	0	0	36	0	0	0	0	0	0	3	0	0	0	0	0
4e8c0ba8aecfcd629c0363dd9fb8344b	1099	k__Fungi	Unassigned	Unassigned	Unassigned	Unassigned	Unassigned	Unassigned	0	0	0	0	0	0	0	0	0	0	0	0	0	0	0	0	0	0	0	0	0	0	0	0	0	0	0	0	0	0	0	0	0	0	0	0	1099	0	0	0	0
620a2548baca932b4c06dc4ef7a7a717	1096	k__Fungi	p__Ascomycota	c__Eurotiomycetes	o__Eurotiales	f__Trichocomaceae	g__Talaromyces	s__Talaromyces_acaricola	0	0	0	0	0	0	110	0	1	1	93	0	0	20	2	1	6	23	10	0	0	2	195	16	5	9	0	10	4	0	99	5	5	0	0	1	37	0	2	12	0
bc70bc774017436658ca76a1d9b4ef70	1096	k__Fungi	Unassigned	Unassigned	Unassigned	Unassigned	Unassigned	Unassigned	0	0	0	0	0	0	0	0	0	0	0	0	0	0	0	0	0	0	0	0	0	0	0	0	0	0	0	0	0	0	0	0	0	0	0	0	0	0	0	0	0
c9547ccb31ca3b4f74ee0ec9f4cb2c0e	1093	k__Fungi	Unassigned	Unassigned	Unassigned	Unassigned	Unassigned	Unassigned	0	0	0	0	1	0	0	0	0	2	0	0	0	0	0	0	0	830	0	0	0	0	0	0	0	0	29	0	0	231	0	0	0	0	0	0	0	0	0	0	0
54b82f9d409340d24f3a3a3a0205faaa	1085	k__Fungi	Unassigned	Unassigned	Unassigned	Unassigned	Unassigned	Unassigned	1	0	1	0	0	0	0	0	1	232	0	0	0	0	0	0	0	6	0	0	0	0	0	0	0	0	1	0	0	0	0	0	0	3	0	0	0	0	0	0	10
bd6a474643dccfa5cfdb7227ee73d45d	1079	k__Fungi	Unassigned	Unassigned	Unassigned	Unassigned	Unassigned	Unassigned	0	0	0	0	0	0	2	0	0	0	0	0	0	0	0	0	0	0	10	0	0	0	0	0	0	0	0	0	2	0	0	52	531	47	0	1	0	0	0	0	7
ecdcb6f8f2b61f73358c5b027a1aba17	1074	k__Fungi	Unassigned	Unassigned	Unassigned	Unassigned	Unassigned	Unassigned	0	0	0	0	0	0	0	0	0	0	0	0	0	0	0	0	0	0	0	0	0	0	0	0	0	0	0	0	0	0	0	0	0	35	0	0	0	0	0	0	0
a3e8b2237a041d5fb4d25621dec298d6	1065	k__Fungi	p__Ascomycota	c__Eurotiomycetes	o__Chaetothyriales	f__Herpotrichiellaceae	g__Exophiala	s__Exophiala_equina	0	0	0	0	22	0	0	0	0	0	0	0	0	4	0	0	0	0	0	2	0	0	0	0	0	0	0	0	0	4	0	0	0	0	0	0	927	21	0	0	1
5762ee38322a0ec7a02e094b5bbbaf62	1054	k__Fungi	Unassigned	Unassigned	Unassigned	Unassigned	Unassigned	Unassigned	0	0	0	2	4	0	0	24	0	0	0	0	0	0	0	0	0	14	0	1	0	0	0	0	0	4	0	0	0	0	0	0	0	0	0	0	255	30	0	112	410
9451ce38280e291bb87be43d7133c17b	1045	k__Fungi	Unassigned	Unassigned	Unassigned	Unassigned	Unassigned	Unassigned	0	0	0	0	5	0	0	0	0	0	0	0	0	0	0	0	0	2	0	0	0	0	3	0	0	0	0	0	0	0	0	0	0	0	0	0	1032	0	0	0	0
b965bdfa4cfa3962a665db3ab66e7114	1039	k__Fungi	p__Ascomycota	c__Sordariomycetes	o__Sordariales	f__Lasiosphaeriaceae	g__Schizothecium	s__Schizothecium_formosanum	0	0	0	0	0	0	0	0	0	0	0	0	0	0	0	0	0	0	0	0	0	0	0	0	0	0	0	0	0	0	0	0	0	0	0	0	1039	0	0	0	0
ca570f2740c161cf21801edc08ad4d50	1036	k__Fungi	Unassigned	Unassigned	Unassigned	Unassigned	Unassigned	Unassigned	0	1	0	0	1034	0	0	0	0	0	0	0	0	0	0	0	0	0	0	0	0	0	1	0	0	0	0	0	0	0	0	0	0	0	0	0	0	0	0	0	0
d5e5ce56fd6961e9468ee2b1bcf16356	1029	k__Fungi	Unassigned	Unassigned	Unassigned	Unassigned	Unassigned	Unassigned	0	0	0	0	0	0	0	0	0	0	0	0	0	0	0	0	0	246	0	0	0	0	0	0	0	0	0	0	0	0	0	0	0	0	0	0	783	0	0	0	0
c0bd10bcb20570b0cb06c1f263d0ef96	1029	k__Fungi	Unassigned	Unassigned	Unassigned	Unassigned	Unassigned	Unassigned	0	0	0	0	0	0	0	0	0	0	0	0	0	0	0	0	0	0	0	0	0	0	0	0	0	0	0	0	0	0	0	1	3	0	0	0	0	0	0	0	0
c8fcc386aa5d8bd41336cc20f8a65716	1028	k__Fungi	p__Ascomycota	c__Saccharomycetes	o__Saccharomycetales	f__Saccharomycetaceae	g__Zygosaccharomyces	s__Zygosaccharomyces_kombuchaensis	0	0	0	0	0	0	0	0	0	12	0	0	0	0	0	0	2	0	433	0	8	15	0	0	446	1	20	0	0	0	0	0	0	0	0	0	0	0	0	0	0
6cf6234386a7dc836625f3da9c698f98	1021	k__Fungi	Unassigned	Unassigned	Unassigned	Unassigned	Unassigned	Unassigned	0	0	0	0	0	0	0	0	0	0	0	0	0	0	0	0	0	0	0	18	1	982	0	0	1	1	0	1	0	0	0	0	7	0	0	0	7	0	0	0	0
2aac4b91123b742c3ec9a44a48d0168a	1018	k__Fungi	Unassigned	Unassigned	Unassigned	Unassigned	Unassigned	Unassigned	0	0	0	1	292	0	0	0	0	3	0	0	0	633	0	0	0	4	0	25	3	0	19	1	2	0	5	0	0	12	0	0	0	0	0	0	0	0	0	0	0
0abc0978f286c16f2aabcc5791b520bf	1018	k__Fungi	p__Ascomycota	c__Saccharomycetes	o__Saccharomycetales	f__Saccharomycetaceae	g__Lachancea	s__Lachancea_quebecensis	0	0	0	0	0	0	0	0	0	0	0	0	0	0	0	0	0	0	0	0	0	0	0	0	0	0	0	0	0	0	0	0	1	252	5	0	0	0	0	37	26
d6934ae8f22e5d508e3d8937b0424d8e	1017	k__Fungi	p__Ascomycota	c__Eurotiomycetes	o__Eurotiales	f__Aspergillaceae	g__Penicillium	s__Penicillium_catalonicum	0	0	0	0	2	0	2	0	0	0	1	0	0	0	0	0	0	0	0	5	10	0	91	2	34	6	0	0	0	0	1	1	99	0	0	0	33	1	0	0	0
2d9ee2f176e93d4beefaf0e1768df422	1017	k__Fungi	Unassigned	Unassigned	Unassigned	Unassigned	Unassigned	Unassigned	0	0	0	0	8	0	0	0	0	0	0	0	0	7	0	0	0	0	0	0	0	0	991	0	0	0	5	0	0	1	0	0	0	0	0	0	2	0	0	0	0
df00edac82716123efc3a7e08ad475f8	1014	k__Fungi	p__Ascomycota	c__Eurotiomycetes	o__Chaetothyriales	f__Herpotrichiellaceae	g__Exophiala	s__Exophiala_moniliae	0	0	0	0	26	0	0	0	0	0	0	0	0	22	0	0	0	56	0	1	0	0	1	0	0	0	0	0	0	0	0	0	0	0	0	0	788	62	0	0	0
421a27a295ba920ddc571cda100a6dee	1013	k__Fungi	Unassigned	Unassigned	Unassigned	Unassigned	Unassigned	Unassigned	0	0	0	0	0	0	0	0	0	0	0	0	0	0	1	0	0	0	0	5	0	0	9	2	0	0	0	2	0	0	0	0	24	0	0	0	1	1	0	0	0
80cb2691efb844d69cff46406a1c7748	1012	k__Fungi	p__Ascomycota	c__Leotiomycetes	o__Helotiales	f__Helotiaceae	g__Tetracladium	s__Tetracladium_marchalianum	0	0	0	0	34	0	0	0	0	0	0	0	0	0	0	0	0	857	0	0	0	0	0	0	0	0	0	0	0	1	0	0	0	0	0	0	0	0	0	0	0
183bc2b8fc5c6b5e3b7ff5ecac99c02b	1011	k__Fungi	Unassigned	Unassigned	Unassigned	Unassigned	Unassigned	Unassigned	0	0	0	0	200	0	0	0	0	0	0	0	0	2	0	0	0	0	0	166	0	0	591	0	0	0	0	0	0	2	0	0	0	0	0	0	0	0	0	0	0
752cef422c3b9ff10b55215fdcd1acc4	1010	k__Fungi	Unassigned	Unassigned	Unassigned	Unassigned	Unassigned	Unassigned	0	0	0	0	887	0	0	0	0	0	0	0	0	0	0	0	0	0	0	0	0	0	0	0	0	0	0	0	0	1	0	0	0	0	0	0	121	0	0	0	0
41fb2bc7fe50e7d933a9ef47f352694d	1010	k__Fungi	p__Ascomycota	c__Leotiomycetes	o__Helotiales	f__Helotiaceae	g__Helicodendron	s__Helicodendron_triglitziense	0	0	0	0	0	0	0	0	0	0	0	0	0	0	0	0	0	1010	0	0	0	0	0	0	0	0	0	0	0	0	0	0	0	0	0	0	0	0	0	0	0
5bf961aea1715cc37ba5edea7cabd302	1009	k__Fungi	p__Ascomycota	c__Dothideomycetes	o__Capnodiales	f__Mycosphaerellaceae	g__Acrodontium	s__Acrodontium_crateriforme	0	0	0	0	0	0	0	0	0	0	0	10	0	0	0	0	0	7	0	0	0	0	0	0	0	0	0	0	3	0	0	0	18	0	0	0	0	0	0	16	22
7f11494e2483a90d88e53aa2ba2a66ab	1008	k__Fungi	p__Ascomycota	c__Sordariomycetes	o__Diaporthales	f__Valsaceae	g__Cytospora	s__Cytospora_austromontana	0	0	0	0	2	0	0	0	0	0	0	0	0	0	0	1	0	0	0	0	0	0	0	0	0	0	0	0	3	0	0	0	575	0	0	3	0	0	0	1	12
98f10d63f9e817c18ffda233f284facc	1008	k__Fungi	Unassigned	Unassigned	Unassigned	Unassigned	Unassigned	Unassigned	0	0	0	0	0	0	0	0	0	6	0	23	447	0	0	0	0	0	0	44	0	311	1	0	129	0	0	22	0	0	0	0	0	1	0	0	0	0	0	0	0
def781f0d74366ea2836cac579313277	1004	k__Fungi	Unassigned	Unassigned	Unassigned	Unassigned	Unassigned	Unassigned	0	4	30	0	0	39	3	0	1	56	2	125	7	0	1	0	0	0	0	0	0	0	0	0	53	1	0	1	0	0	0	0	0	0	0	0	0	0	0	0	0
d255c43cd899929840f13779079038ac	998	k__Fungi	Unassigned	Unassigned	Unassigned	Unassigned	Unassigned	Unassigned	0	0	0	0	28	0	0	0	0	0	0	0	0	0	0	0	0	0	0	1	0	0	0	0	0	0	0	0	1	0	0	6	9	3	0	0	0	0	0	0	0
a7454b5beb084e04c3f76fc151dc8c20	987	k__Fungi	Unassigned	Unassigned	Unassigned	Unassigned	Unassigned	Unassigned	0	0	0	0	0	0	0	0	0	0	0	0	0	0	0	0	0	0	0	0	0	0	0	0	0	0	0	0	0	0	0	0	0	0	0	0	0	0	0	0	0
1471303783db64d6af59f40263739d21	985	k__Fungi	p__Ascomycota	c__Sordariomycetes	o__Hypocreales	f__Nectriaceae	g__Microcera	s__Microcera_coccophila	0	1	0	0	9	0	0	0	0	0	0	0	0	2	0	0	0	4	0	1	0	0	2	0	0	0	0	0	0	0	0	0	0	0	0	0	368	212	0	0	0
46ae64fa984314d3c8b1c973c37bf7f6	978	k__Fungi	Unassigned	Unassigned	Unassigned	Unassigned	Unassigned	Unassigned	18	18	0	0	0	1	2	51	0	0	3	0	12	0	1	0	5	0	0	0	0	0	0	0	0	0	0	0	9	104	0	185	123	3	8	0	0	1	130	14	0
5db558a18610e2427aa056082670aff0	978	k__Fungi	Unassigned	Unassigned	Unassigned	Unassigned	Unassigned	Unassigned	0	0	0	2	0	0	2	0	0	0	0	0	0	0	0	0	0	1	0	0	0	0	0	4	0	0	0	0	5	0	0	0	79	0	0	472	0	0	0	0	1
8b7071e57d9a99566bdb83290625563a	968	k__Fungi	Unassigned	Unassigned	Unassigned	Unassigned	Unassigned	Unassigned	0	0	0	0	118	0	0	0	0	0	0	0	0	0	0	0	0	20	0	0	0	0	0	0	0	0	1	0	0	0	0	0	0	0	0	0	828	0	0	0	0
b7f37f6014a5760fc05225ddac840a3a	963	k__Fungi	Unassigned	Unassigned	Unassigned	Unassigned	Unassigned	Unassigned	0	0	0	0	0	0	19	0	1	0	1	0	0	0	1	0	1	0	1	0	0	0	0	0	0	0	0	0	3	0	0	0	1	0	0	0	0	0	2	3	0
f75b827ece8dcf6703351fdaeb4fe289	961	k__Fungi	p__Ascomycota	c__Leotiomycetes	o__Helotiales	f__Myxotrichaceae	g__Oidiodendron	s__Oidiodendron_griseum	0	0	0	0	4	0	8	0	0	0	5	0	0	4	0	0	0	0	0	8	0	42	9	7	10	2	0	57	0	0	3	1	0	0	0	0	4	0	0	0	0
d5ebe27f21df09e7deab81e433966826	946	k__Fungi	p__Ascomycota	c__Dothideomycetes	o__Venturiales	f__Sympoventuriaceae	g__Sympoventuria	s__Sympoventuria_capensis	0	0	0	0	175	0	0	0	0	0	0	0	0	20	0	0	0	679	0	48	0	0	6	0	0	0	0	0	0	0	0	0	0	0	0	0	18	0	0	0	0
9bdcf984c8c507290a41564765029420	945	k__Fungi	Unassigned	Unassigned	Unassigned	Unassigned	Unassigned	Unassigned	0	0	0	0	5	0	0	0	0	0	0	0	0	2	0	0	0	0	0	0	0	0	0	0	0	0	0	0	0	0	0	0	0	0	0	0	937	1	0	0	0
4ef3a6e8d19f5ce1d877a82dc3de92b2	944	k__Fungi	Unassigned	Unassigned	Unassigned	Unassigned	Unassigned	Unassigned	0	0	0	0	0	0	0	0	0	0	0	0	0	0	0	0	0	0	0	944	0	0	0	0	0	0	0	0	0	0	0	0	0	0	0	0	0	0	0	0	0
45acb645c107e5550ae02a603c53f4cb	936	k__Fungi	Unassigned	Unassigned	Unassigned	Unassigned	Unassigned	Unassigned	0	0	0	1	1	0	80	0	2	0	8	0	0	0	0	5	0	4	0	0	0	0	0	37	0	0	0	0	0	0	0	7	14	0	0	0	0	7	36	0	4
6dd07ad5fb59e70ec1d6bc61bb6077be	924	k__Fungi	Unassigned	Unassigned	Unassigned	Unassigned	Unassigned	Unassigned	0	0	0	0	0	0	0	2	0	0	1	0	5	3	1	0	1	13	0	0	0	0	0	0	0	30	0	0	0	0	0	0	0	0	0	5	0	0	0	0	2
680dd4508f4b023e9a969dad42acaf63	918	k__Fungi	p__Ascomycota	c__Leotiomycetes	o__Helotiales	f__Helotiaceae	g__Infundichalara	s__Infundichalara_minuta	0	0	0	0	1	0	0	0	0	0	0	0	0	52	0	0	0	829	0	27	0	0	4	0	0	0	0	0	0	4	0	0	0	0	0	0	0	0	0	0	0
69c5cba01198fd7fa7208544c7b89644	916	k__Fungi	Unassigned	Unassigned	Unassigned	Unassigned	Unassigned	Unassigned	0	0	0	0	711	0	0	0	0	0	0	0	0	3	0	0	0	18	0	0	0	0	2	0	0	0	0	0	0	177	0	0	0	0	0	0	5	0	0	0	0
56675e9d586d6c965a893686699038d9	913	k__Fungi	Unassigned	Unassigned	Unassigned	Unassigned	Unassigned	Unassigned	0	0	0	0	23	0	0	0	0	0	0	0	0	16	0	0	0	391	0	1	0	0	3	0	0	0	2	0	0	2	0	0	0	0	0	0	364	42	0	0	5
48da0d95a9354acc7837e19e7411bdf3	906	k__Fungi	Unassigned	Unassigned	Unassigned	Unassigned	Unassigned	Unassigned	0	0	0	0	0	0	0	0	0	0	0	0	0	0	0	0	0	0	0	906	0	0	0	0	0	0	0	0	0	0	0	0	0	0	0	0	0	0	0	0	0
827eacea48464570f87b38edb6281108	902	k__Fungi	Unassigned	Unassigned	Unassigned	Unassigned	Unassigned	Unassigned	0	0	0	0	0	9	0	0	0	0	0	0	0	0	0	0	0	0	0	0	0	0	0	0	0	0	0	0	0	0	0	0	0	0	0	0	0	0	893	0	0
eb45b5d2ddd745238ded38e8f8b9255e	900	k__Fungi	Unassigned	Unassigned	Unassigned	Unassigned	Unassigned	Unassigned	0	0	0	0	0	0	0	0	0	0	0	0	0	0	0	0	0	0	0	0	0	0	0	0	0	0	0	0	0	0	0	0	0	0	0	0	900	0	0	0	0
f0a2d7f4c1004b7c327276f925fd7e4a	896	k__Fungi	Unassigned	Unassigned	Unassigned	Unassigned	Unassigned	Unassigned	0	0	0	0	0	0	0	0	0	0	0	0	0	0	0	0	0	0	0	0	0	0	0	0	0	0	0	0	0	834	0	0	0	0	0	0	0	0	0	0	0
77b5811cf6883f06a97afbcd24105070	892	k__Fungi	Unassigned	Unassigned	Unassigned	Unassigned	Unassigned	Unassigned	0	0	0	0	0	0	0	0	0	0	0	0	0	0	0	0	0	0	0	0	0	0	0	0	0	0	0	0	0	0	0	0	0	0	0	0	890	2	0	0	0
7b231f33d1da5ffc3aae7b259233afed	889	k__Fungi	Unassigned	Unassigned	Unassigned	Unassigned	Unassigned	Unassigned	23	0	1	18	0	0	1	103	0	2	2	7	0	0	0	9	12	0	0	0	5	0	0	0	0	0	0	3	0	0	2	48	4	0	31	0	0	9	19	33	0
9e30554e8711d97f18c52edda13bd764	886	k__Fungi	Unassigned	Unassigned	Unassigned	Unassigned	Unassigned	Unassigned	0	0	0	0	0	0	0	0	1	1	0	0	0	7	0	0	0	25	0	0	0	0	0	0	0	0	0	0	0	0	0	0	0	0	0	0	106	160	0	285	293
ca110908566df8985e4801880eed51c4	884	k__Fungi	p__Ascomycota	c__Dothideomycetes	o__Capnodiales	f__Cladosporiaceae	g__Cladosporium	s__Cladosporium_delicatulum	0	0	0	0	0	0	0	0	0	0	0	0	3	0	0	0	1	0	26	0	4	0	0	0	0	0	0	0	0	0	0	0	0	4	7	0	11	0	0	0	0
881ffc46361485b2a6086ae83da63b3c	884	k__Fungi	Unassigned	Unassigned	Unassigned	Unassigned	Unassigned	Unassigned	0	0	0	0	0	0	0	0	0	0	0	0	0	0	0	0	0	0	0	0	0	0	0	0	0	0	0	0	0	0	0	0	0	0	0	0	0	0	0	0	0
56563da8c914c42c9de512ec62f1af09	882	k__Fungi	p__Mortierellomycota	c__Mortierellomycetes	o__Mortierellales	f__Mortierellaceae	g__Mortierella	s__Mortierella_fimbricystis	0	0	0	0	0	0	0	0	0	0	0	0	0	49	0	0	0	2	0	782	0	0	22	0	0	0	0	0	0	11	0	0	0	0	0	0	0	15	0	0	0
976155b0177621dd707f43428b455409	881	k__Fungi	Unassigned	Unassigned	Unassigned	Unassigned	Unassigned	Unassigned	0	0	0	0	0	0	0	0	0	0	0	0	0	0	0	0	0	0	0	0	0	0	0	0	0	0	0	0	0	0	0	0	0	1	0	0	225	62	0	94	454
fd249a5a9edacc0d6b3bbbf56cc8acaf	879	k__Fungi	Unassigned	Unassigned	Unassigned	Unassigned	Unassigned	Unassigned	0	0	0	3	16	0	5	1	1	0	3	0	0	1	0	0	0	1	2	0	0	0	0	0	0	0	0	0	1	0	1	0	1	2	0	0	4	0	0	22	15
ba76a12f754253fd4afcffe4d2feace2	879	k__Fungi	Unassigned	Unassigned	Unassigned	Unassigned	Unassigned	Unassigned	0	0	0	0	4	0	0	0	0	0	0	0	0	0	0	0	0	0	0	0	0	0	0	0	0	0	0	0	0	0	0	0	0	0	0	0	158	212	0	0	1
532bc26dc733a50e7c9dbbb4f67180d4	879	k__Fungi	Unassigned	Unassigned	Unassigned	Unassigned	Unassigned	Unassigned	0	0	0	0	0	0	0	0	0	0	0	0	0	0	0	0	0	0	0	5	0	0	0	0	0	0	0	0	0	0	0	0	0	0	0	0	874	0	0	0	0
e20d8595a23d9d9f6bcd3e1c547ce5a7	875	k__Fungi	Unassigned	Unassigned	Unassigned	Unassigned	Unassigned	Unassigned	0	0	0	0	0	0	0	0	0	0	0	0	0	0	0	0	0	0	0	0	0	0	0	0	0	0	0	0	0	0	0	0	0	0	0	0	875	0	0	0	0
a398d66d898dabc833c507ecf4ae8a15	870	k__Fungi	p__Basidiomycota	c__Agaricomycetes	o__Auriculariales	f__Exidiaceae	g__Exidia	s__Exidia_truncata	0	0	0	0	0	0	0	0	0	0	0	0	0	0	0	0	0	1	0	0	0	0	868	0	0	0	0	0	0	0	0	0	0	0	0	0	0	0	0	0	0
a8d100a777a27d9ab65680bd403e82ae	866	k__Fungi	p__Ascomycota	c__Leotiomycetes	o__Helotiales	f__Helotiaceae	g__Glarea	s__Glarea_lozoyensis	0	0	0	0	0	0	0	0	0	0	0	0	0	0	0	0	0	0	0	0	0	0	0	0	0	0	0	0	0	0	0	0	0	0	0	0	0	0	0	0	0
67da76b24fb6b08d54e10fb951f07d1e	865	k__Fungi	Unassigned	Unassigned	Unassigned	Unassigned	Unassigned	Unassigned	0	0	0	0	0	0	0	0	0	0	0	0	0	0	0	0	0	0	0	0	0	0	0	0	0	0	0	0	0	0	0	0	0	0	0	0	0	0	0	0	0
8c28b2f57b9105c1297271fd7240f545	862	k__Fungi	Unassigned	Unassigned	Unassigned	Unassigned	Unassigned	Unassigned	0	0	0	0	0	0	0	0	0	0	0	0	0	0	0	0	0	0	0	0	0	0	0	0	0	0	0	0	0	0	0	0	0	0	0	0	861	0	0	0	0
b945b4d87ce29f678144268d38b4a644	858	k__Fungi	p__Ascomycota	c__Eurotiomycetes	o__Verrucariales	f__Verrucariaceae	g__Verrucaria	s__Verrucaria_elaeina	0	0	0	0	61	0	0	0	0	0	0	0	0	745	0	0	0	35	0	1	0	0	1	0	0	0	0	0	0	8	0	0	0	0	0	0	3	0	0	0	0
0ed441f1dae1290aaf0a06b9a82d119a	858	k__Fungi	p__Ascomycota	c__Eurotiomycetes	o__Chaetothyriales	f__Herpotrichiellaceae	g__Exophiala	s__Exophiala_mesophila	0	0	0	0	46	0	0	0	0	0	0	0	0	461	0	0	0	6	0	4	0	0	31	0	0	0	0	0	0	0	0	0	0	0	0	0	263	0	0	0	0
d74a1c7d20e5fae66cbe4e45c9a717db	857	k__Fungi	Unassigned	Unassigned	Unassigned	Unassigned	Unassigned	Unassigned	0	0	0	0	0	0	0	0	0	0	0	0	0	0	0	0	0	0	0	0	0	0	0	0	0	0	0	0	0	0	0	0	0	0	0	0	852	5	0	0	0
129ec630a4fc0277d8c1cc5544151d45	856	k__Fungi	Unassigned	Unassigned	Unassigned	Unassigned	Unassigned	Unassigned	0	0	0	0	6	0	0	0	0	0	0	0	0	2	0	0	0	13	0	2	0	0	0	0	0	0	2	0	2	1	0	0	0	0	0	0	0	0	0	0	0
0a519461273dfe9553aa601a6c55c765	855	k__Fungi	Unassigned	Unassigned	Unassigned	Unassigned	Unassigned	Unassigned	0	0	0	26	0	0	0	44	0	0	2	0	0	0	2	0	12	0	36	0	0	0	1	0	0	0	0	0	0	0	0	11	0	2	0	0	0	0	0	0	0
4207c06fe99797e2f0a50af040f6480b	850	k__Fungi	Unassigned	Unassigned	Unassigned	Unassigned	Unassigned	Unassigned	0	0	0	0	706	0	0	0	0	0	0	0	0	13	0	0	0	30	0	13	0	0	3	0	0	0	2	0	0	58	0	0	0	0	0	0	9	0	0	0	0
f150b1ca7732e332036286f1f7905f0f	849	k__Fungi	Unassigned	Unassigned	Unassigned	Unassigned	Unassigned	Unassigned	56	0	0	3	0	0	5	0	2	2	0	0	0	0	0	12	0	0	162	0	0	4	0	0	7	79	0	15	0	0	7	0	0	0	0	0	0	0	409	0	0
d361c32ee86650af30241b1fcb427485	847	k__Fungi	Unassigned	Unassigned	Unassigned	Unassigned	Unassigned	Unassigned	0	0	0	0	10	0	0	0	0	0	0	2	0	2	0	0	0	65	6	25	0	0	49	6	0	1	6	0	0	4	0	0	97	10	0	0	4	3	6	3	4
608f50977a2179272f532f89b0f387e9	845	k__Fungi	Unassigned	Unassigned	Unassigned	Unassigned	Unassigned	Unassigned	0	0	0	0	0	0	0	0	0	0	0	0	0	0	0	0	0	0	0	0	0	0	0	0	0	0	0	0	0	0	0	0	6	0	0	0	0	0	0	0	0
2876f2cea6f5e3bec2e1fba8e5dc05d4	837	k__Fungi	Unassigned	Unassigned	Unassigned	Unassigned	Unassigned	Unassigned	0	0	0	0	833	0	0	0	0	0	0	0	0	0	0	0	0	0	0	1	0	0	0	0	0	0	0	0	0	0	0	0	0	0	0	0	0	0	0	0	0
a0e91c4a1abe3ce2f8c4adbf077a8dcc	836	k__Fungi	Unassigned	Unassigned	Unassigned	Unassigned	Unassigned	Unassigned	0	0	0	3	0	0	2	0	0	0	0	3	0	0	0	0	0	0	1	0	0	0	0	0	0	0	0	0	0	0	0	1	8	1	0	0	0	0	0	12	4
6d9bb80c981d5344797c7615055bc342	834	k__Fungi	Unassigned	Unassigned	Unassigned	Unassigned	Unassigned	Unassigned	0	0	0	23	1	6	10	7	1	0	0	44	0	0	0	0	0	0	6	0	0	0	0	11	0	28	0	0	1	0	0	1	3	1	0	0	0	0	1	2	2
3097922627cb792e30dcb8249e0c2f89	833	k__Fungi	Unassigned	Unassigned	Unassigned	Unassigned	Unassigned	Unassigned	0	0	0	1	0	0	1	4	0	0	0	2	0	4	0	0	0	1	0	0	0	0	0	0	0	1	0	0	0	0	0	0	0	0	0	0	0	2	0	0	1
ccc394a4f66d061ca44928dbd4eabcfa	831	k__Fungi	Unassigned	Unassigned	Unassigned	Unassigned	Unassigned	Unassigned	0	7	0	0	2	0	0	22	0	1	0	0	0	0	0	0	0	5	22	1	0	0	0	0	0	0	0	0	0	37	0	37	0	0	0	0	0	0	0	0	0
aa25ac1f35a4cf7983d81c9e6ecba9c4	831	k__Fungi	Unassigned	Unassigned	Unassigned	Unassigned	Unassigned	Unassigned	0	0	0	0	0	0	0	0	0	0	0	0	0	0	0	0	0	0	0	0	460	1	0	20	4	0	0	0	0	0	0	0	0	0	0	346	0	0	0	0	0
100fe4506d10ed14ed480b09e6924d37	828	k__Fungi	p__Ascomycota	c__Eurotiomycetes	o__Eurotiales	f__Aspergillaceae	g__Penicillium	s__Penicillium_atrovenetum	0	0	0	0	0	0	0	0	0	0	0	0	0	0	0	0	0	0	0	0	0	0	0	0	0	0	0	0	0	0	0	0	0	0	0	0	817	6	0	0	0
46403024caa6651db0616183d5752c0c	824	k__Fungi	p__Ascomycota	c__Pezizomycetes	o__Pezizales	f__Pyronemataceae	g__Scutellinia	s__Scutellinia_scutellata	0	0	0	0	824	0	0	0	0	0	0	0	0	0	0	0	0	0	0	0	0	0	0	0	0	0	0	0	0	0	0	0	0	0	0	0	0	0	0	0	0
cd4f8636f011b24d53e1edf32efc6724	817	k__Fungi	Unassigned	Unassigned	Unassigned	Unassigned	Unassigned	Unassigned	0	1	0	0	0	0	0	0	0	0	0	0	0	2	0	0	0	0	2	26	0	0	0	0	0	0	0	0	0	0	0	0	0	0	0	0	38	0	0	3	2
ec5243c48feacff929136dbb44c94c1f	816	k__Fungi	p__Ascomycota	c__Leotiomycetes	o__Helotiales	f__Helotiaceae	g__Hymenoscyphus	s__Hymenoscyphus_albidus	0	0	0	0	130	0	0	0	0	0	0	0	0	0	0	0	0	0	0	672	0	0	0	0	0	0	0	0	0	4	0	0	0	0	0	0	10	0	0	0	0
3cbf9cc332aa3a7eeb41f6f15652daf8	812	k__Fungi	Unassigned	Unassigned	Unassigned	Unassigned	Unassigned	Unassigned	0	0	0	0	0	0	0	0	0	0	0	0	0	14	0	0	0	9	0	0	0	0	0	0	0	0	0	0	0	0	0	0	0	0	0	0	678	97	0	0	0
15bb78746c0381aabd66b9f8a95457a4	811	k__Fungi	Unassigned	Unassigned	Unassigned	Unassigned	Unassigned	Unassigned	0	0	0	0	0	0	0	0	0	0	0	0	0	0	0	0	0	0	0	0	0	0	0	0	0	0	0	0	0	0	0	0	0	0	0	0	811	0	0	0	0
e3c7f673dbd66d4846a492bba29ed73f	810	k__Fungi	Unassigned	Unassigned	Unassigned	Unassigned	Unassigned	Unassigned	0	0	0	0	0	0	0	0	0	0	0	0	0	0	0	0	0	0	0	0	0	0	0	0	0	0	0	0	0	0	0	0	0	0	0	0	0	0	0	0	0
1a9e6921d78f5492443cd9573501506c	808	k__Fungi	p__Ascomycota	c__Dothideomycetes	o__Capnodiales	f__Teratosphaeriaceae	g__Penidiella	s__Penidiella_carpentariae	0	0	0	0	0	0	0	0	0	0	0	0	0	0	0	0	0	0	0	0	0	0	0	0	0	0	0	0	0	0	0	0	0	0	0	0	0	0	0	0	0
286b9ccb193c2bdc8234020bf3ed5dff	808	k__Fungi	p__Mortierellomycota	c__Mortierellomycetes	o__Mortierellales	f__Mortierellaceae	g__Mortierella	s__Mortierella_fimbricystis	0	0	0	0	0	0	0	0	0	0	0	0	0	0	0	0	0	0	0	0	0	0	0	0	0	0	0	0	0	0	0	0	0	0	0	0	794	0	0	0	0
d68aafdb4d14b746fc0b82bb293a5db5	807	k__Fungi	p__Ascomycota	c__Dothideomycetes	o__Capnodiales	f__Neodevriesiaceae	g__Neodevriesia	s__Neodevriesia_xanthorrhoeae	0	0	0	0	0	0	0	0	0	0	0	1	0	0	0	0	0	0	0	0	0	0	0	0	0	0	0	0	0	0	0	0	0	8	0	19	8	0	0	3	0
e11525846ba55207a3a57271ee786d70	805	k__Fungi	Unassigned	Unassigned	Unassigned	Unassigned	Unassigned	Unassigned	0	0	0	0	32	0	0	0	0	0	0	0	0	733	0	0	0	5	0	7	0	0	0	0	0	0	0	0	0	0	0	0	0	0	0	0	26	0	0	0	0
4fc0ff0ab6581fbe33a68323536576fb	801	k__Fungi	Unassigned	Unassigned	Unassigned	Unassigned	Unassigned	Unassigned	0	0	0	0	0	0	0	0	0	0	0	0	0	0	0	0	0	794	0	0	0	0	0	0	0	0	0	0	0	0	0	0	0	0	0	0	7	0	0	0	0
5ee53a82e0b4d6479b8c637eee7ec4fe	800	k__Fungi	Unassigned	Unassigned	Unassigned	Unassigned	Unassigned	Unassigned	0	0	0	0	0	0	0	0	1	0	1	0	0	0	0	0	0	0	0	0	0	0	0	0	0	0	0	0	0	0	0	0	0	162	6	0	0	0	0	26	40
2f48e82bfdae123089ad44b398123419	797	k__Fungi	Unassigned	Unassigned	Unassigned	Unassigned	Unassigned	Unassigned	0	0	0	0	0	0	0	0	0	0	0	0	0	0	0	0	0	0	0	0	0	0	0	0	0	0	0	0	0	0	0	0	0	0	0	0	69	487	0	0	0
7e7f3cd153aaff8b2298d92ffef97de4	796	k__Fungi	Unassigned	Unassigned	Unassigned	Unassigned	Unassigned	Unassigned	0	0	0	0	731	0	0	0	0	0	0	0	0	0	0	0	0	6	0	0	0	0	53	0	0	0	0	0	0	0	0	0	0	0	0	0	0	0	0	0	0
18dd46b69ca7867bb86f44934a3873fa	782	k__Fungi	Unassigned	Unassigned	Unassigned	Unassigned	Unassigned	Unassigned	0	0	0	0	55	0	0	0	0	0	0	0	0	1	0	0	0	204	0	0	0	0	0	0	0	0	178	7	4	40	0	59	0	0	0	0	0	0	0	0	0
7e8352a3e4bea13cfd22483afc683756	780	k__Fungi	Unassigned	Unassigned	Unassigned	Unassigned	Unassigned	Unassigned	0	0	0	0	5	0	0	0	0	0	0	0	0	0	0	0	0	0	0	0	0	0	0	0	0	0	0	0	0	0	0	0	0	0	0	0	775	0	0	0	0
eef94e0761af315f12bfb2e054a8eecc	779	k__Fungi	Unassigned	Unassigned	Unassigned	Unassigned	Unassigned	Unassigned	0	0	0	0	1	0	0	0	0	0	0	0	0	6	1	5	0	42	0	8	0	13	0	0	0	0	537	0	0	8	0	0	0	0	0	0	0	0	4	0	0
4caf198623325e95f72053a5ac1a75cf	779	k__Fungi	Unassigned	Unassigned	Unassigned	Unassigned	Unassigned	Unassigned	0	0	0	0	0	0	0	0	0	0	0	0	0	0	0	0	0	779	0	0	0	0	0	0	0	0	0	0	0	0	0	0	0	0	0	0	0	0	0	0	0
f12bac6eacf95b1afb676b1462fb03dd	777	k__Fungi	Unassigned	Unassigned	Unassigned	Unassigned	Unassigned	Unassigned	0	0	0	0	68	0	0	0	0	0	0	0	0	0	0	0	0	2	0	0	0	0	0	0	0	0	0	0	0	0	0	0	0	0	0	0	707	0	0	0	0
378979179770527e5d92e0f9915218eb	777	k__Fungi	Unassigned	Unassigned	Unassigned	Unassigned	Unassigned	Unassigned	0	0	0	0	0	0	0	0	0	0	0	0	0	0	0	0	0	0	0	20	757	0	0	0	0	0	0	0	0	0	0	0	0	0	0	0	0	0	0	0	0
ca0183c9b51deb753edf974d3f607bea	777	k__Fungi	Unassigned	Unassigned	Unassigned	Unassigned	Unassigned	Unassigned	0	0	0	0	0	0	0	0	0	0	0	0	0	0	0	0	0	0	0	0	0	0	0	0	0	0	0	0	0	0	0	0	0	0	0	0	777	0	0	0	0
9a14785ab74ec0b689de0e4aa96dfa19	767	k__Fungi	Unassigned	Unassigned	Unassigned	Unassigned	Unassigned	Unassigned	0	0	0	1	0	0	5	3	0	0	0	1	0	0	0	0	0	0	0	0	0	0	0	0	0	0	0	0	2	0	1	0	2	4	0	0	0	0	0	4	2
c6aff16b94e3e7881a136dfa9f5c997b	767	k__Fungi	p__Basidiomycota	c__Tremellomycetes	o__Tremellales	f__Trimorphomycetaceae	g__Saitozyma	s__Saitozyma_podzolica	0	0	0	0	3	0	0	0	0	2	0	0	0	0	0	0	0	0	0	0	0	0	0	0	0	0	0	0	0	35	0	0	0	0	0	0	101	0	0	0	1
c954d6a46a6fde3cbe5fcc1fba3e92b3	766	k__Fungi	Unassigned	Unassigned	Unassigned	Unassigned	Unassigned	Unassigned	0	0	0	7	0	0	4	0	0	0	0	0	0	0	0	0	0	0	0	0	0	0	0	0	0	0	0	0	0	0	0	0	0	0	0	0	0	0	1	1	4
770ee8c0395c8a299c1064de3caf08e6	765	k__Fungi	p__Ascomycota	c__Sordariomycetes	o__Hypocreales	f__Nectriaceae	g__Fusicolla	s__Fusicolla_aquaeductuum	0	10	0	0	14	0	0	0	0	0	0	0	0	22	0	0	0	9	0	10	0	0	7	0	0	0	3	0	0	11	0	0	0	0	0	0	0	0	0	0	0
3e5db6221d7733e1e3309030ac56d723	763	k__Fungi	Unassigned	Unassigned	Unassigned	Unassigned	Unassigned	Unassigned	0	0	0	0	510	0	0	0	0	0	0	0	0	19	0	0	0	123	0	0	0	0	0	0	0	0	1	0	0	2	0	0	0	0	0	0	105	0	0	0	0
1ec7ef815da78ac5e2e381b01df83e84	757	k__Fungi	Unassigned	Unassigned	Unassigned	Unassigned	Unassigned	Unassigned	0	0	0	0	207	0	0	0	0	1	0	0	0	42	0	0	0	413	0	50	0	0	4	0	0	0	4	0	0	1	0	0	0	0	0	0	35	0	0	0	0
f951b043f67f1cc7d6415fd0e6850511	756	k__Fungi	Unassigned	Unassigned	Unassigned	Unassigned	Unassigned	Unassigned	0	0	0	0	1	0	0	0	0	0	0	0	0	0	0	0	0	2	0	738	0	0	0	0	0	0	0	0	0	0	0	0	0	0	0	0	12	0	0	0	0
6ff15307033964bdc1f0341936e31878	754	k__Fungi	Unassigned	Unassigned	Unassigned	Unassigned	Unassigned	Unassigned	0	0	0	0	0	0	2	0	0	0	0	0	0	0	0	0	0	0	3	0	0	0	0	0	0	0	0	0	5	0	0	0	242	1	0	142	2	2	0	18	46
2c40c0534f507e9300446c7ccececd51	754	k__Fungi	Unassigned	Unassigned	Unassigned	Unassigned	Unassigned	Unassigned	0	0	0	0	301	0	0	0	0	0	0	0	0	107	0	0	0	245	0	5	0	0	0	0	0	0	5	0	0	17	0	0	0	0	0	0	0	0	0	1	4
3f6d427d8c31457efc968dc46069d51b	754	k__Fungi	Unassigned	Unassigned	Unassigned	Unassigned	Unassigned	Unassigned	0	0	0	0	0	0	0	0	0	0	0	0	0	0	0	0	0	0	0	0	0	0	0	0	0	0	0	0	0	0	0	0	0	0	0	0	753	0	0	0	0
84fd5246e238c0387dafa188dc04417f	753	k__Fungi	Unassigned	Unassigned	Unassigned	Unassigned	Unassigned	Unassigned	0	0	0	0	0	0	0	0	0	0	0	0	0	8	0	0	0	0	0	0	0	0	0	0	0	0	0	0	0	0	0	0	0	0	0	0	745	0	0	0	0
2501375ed4374e05feaf4de8d696e7a5	750	k__Fungi	Unassigned	Unassigned	Unassigned	Unassigned	Unassigned	Unassigned	0	0	0	0	1	0	0	0	0	0	1	5	0	0	0	0	0	0	0	0	0	0	0	0	0	0	0	0	0	0	1	0	0	17	107	0	0	0	0	10	2
9f403f8ac25b2d39f3906244673e5dd9	750	k__Fungi	p__Ascomycota	c__Eurotiomycetes	o__Chaetothyriales	f__Herpotrichiellaceae	g__Exophiala	s__Exophiala_cancerae	0	0	0	0	18	0	0	0	0	0	0	0	0	0	0	0	0	47	0	0	0	0	0	0	0	0	0	0	0	0	0	0	0	0	0	0	683	2	0	0	0
04e234897e825995533cd50844031fb1	750	k__Fungi	Unassigned	Unassigned	Unassigned	Unassigned	Unassigned	Unassigned	0	0	0	0	0	0	0	0	0	0	0	0	0	0	0	0	0	407	0	0	0	0	0	0	0	0	0	0	0	0	0	0	0	0	0	0	287	0	0	0	0
5dbed87b2044c9b84d8aa0756109c3f4	749	k__Fungi	Unassigned	Unassigned	Unassigned	Unassigned	Unassigned	Unassigned	0	0	0	0	0	0	0	0	0	0	0	0	0	0	0	0	0	0	0	0	0	0	0	0	0	0	0	0	0	0	0	0	0	0	0	1	748	0	0	0	0
f5a8da9375509a91557c50dd8cade3c9	748	k__Fungi	p__Ascomycota	c__Dothideomycetes	o__Venturiales	f__Sympoventuriaceae	g__Sympoventuria	s__Sympoventuria_capensis	0	0	0	0	39	0	0	0	0	0	0	0	0	0	0	0	0	0	0	709	0	0	0	0	0	0	0	0	0	0	0	0	0	0	0	0	0	0	0	0	0
a6b13640ee54677ad70c85339020abbc	747	k__Fungi	Unassigned	Unassigned	Unassigned	Unassigned	Unassigned	Unassigned	0	0	0	3	5	1	2	0	0	0	0	0	0	10	0	0	0	18	0	12	0	0	2	128	0	5	0	0	12	0	0	0	3	0	0	0	0	0	0	115	160
30f86e8e778b673943ea5c4fb89908fc	746	k__Fungi	Unassigned	Unassigned	Unassigned	Unassigned	Unassigned	Unassigned	0	0	0	0	50	0	0	0	0	0	0	0	0	1	0	0	0	0	0	11	0	0	2	0	0	0	0	0	0	0	0	0	9	0	0	2	0	0	0	0	4
729783aa41147f9cf9e63049def37171	746	k__Fungi	Unassigned	Unassigned	Unassigned	Unassigned	Unassigned	Unassigned	0	0	0	0	245	0	0	0	0	0	0	0	0	427	0	0	0	12	0	34	0	0	5	0	0	0	0	0	0	10	0	0	0	0	0	0	0	0	0	0	0
bbc58c06916079d2edd0f9b6cf43a232	744	k__Fungi	Unassigned	Unassigned	Unassigned	Unassigned	Unassigned	Unassigned	0	0	0	0	4	0	2	0	0	0	0	0	0	0	0	0	0	0	0	0	0	0	0	0	0	17	0	0	1	0	0	0	0	0	0	0	17	0	0	18	14
594c8cdb9e86584f9b0e84587ed5bfb5	738	k__Fungi	Unassigned	Unassigned	Unassigned	Unassigned	Unassigned	Unassigned	0	0	2	0	22	0	2	0	0	24	0	0	0	6	1	0	0	561	0	0	0	0	0	0	0	0	0	0	0	1	0	0	0	0	0	0	13	18	4	0	0
4e47975f64581e5f4acc6385b053c762	738	k__Fungi	Unassigned	Unassigned	Unassigned	Unassigned	Unassigned	Unassigned	0	0	0	0	0	0	0	0	0	0	0	0	0	0	0	0	0	0	0	1	0	0	0	0	0	0	0	0	0	0	0	0	0	0	0	0	0	0	0	0	0
75097eebc6dfe7a8808973931cc27115	738	k__Fungi	Unassigned	Unassigned	Unassigned	Unassigned	Unassigned	Unassigned	0	0	0	0	0	0	0	0	0	0	0	0	0	0	0	0	0	0	0	0	0	0	0	0	0	0	0	0	0	0	0	0	0	0	0	0	738	0	0	0	0
d055731dc9c28b4ddf412456b8af504b	733	k__Fungi	p__Mortierellomycota	c__Mortierellomycetes	o__Mortierellales	f__Mortierellaceae	g__Mortierella	s__Mortierella_lignicola	0	0	0	0	0	0	0	0	0	0	0	0	0	0	0	0	0	6	0	9	0	0	1	0	0	0	0	0	0	0	0	0	0	0	0	0	0	0	0	0	0
47847e4402d46b6d97cd59f1fa0761e8	732	k__Fungi	Unassigned	Unassigned	Unassigned	Unassigned	Unassigned	Unassigned	0	0	0	0	0	0	0	0	0	0	0	0	0	699	0	0	0	0	0	1	0	0	15	0	0	0	0	0	0	10	0	0	0	0	0	0	0	0	0	0	0
cab184ae883147dc9fe4cde926f0d7e5	732	k__Fungi	Unassigned	Unassigned	Unassigned	Unassigned	Unassigned	Unassigned	0	0	0	0	0	0	0	0	0	0	0	0	0	0	0	0	0	0	0	732	0	0	0	0	0	0	0	0	0	0	0	0	0	0	0	0	0	0	0	0	0
00b269b65935026753913c0b8418c87c	731	k__Fungi	Unassigned	Unassigned	Unassigned	Unassigned	Unassigned	Unassigned	0	1	0	2	3	0	105	1	2	0	18	0	0	0	0	0	0	0	0	0	0	0	0	0	0	1	0	0	0	0	7	0	8	0	0	0	0	0	6	0	0
21a23f3a7ad3ac7448e40d1d55f30309	731	k__Fungi	Unassigned	Unassigned	Unassigned	Unassigned	Unassigned	Unassigned	0	0	0	0	3	0	0	0	0	0	0	0	0	4	0	0	0	0	0	53	0	0	140	0	0	0	0	0	2	11	0	0	0	0	0	0	503	14	0	0	0
b0099f9925d881e7842cc601135b771a	730	k__Fungi	Unassigned	Unassigned	Unassigned	Unassigned	Unassigned	Unassigned	0	0	0	0	2	0	0	0	0	0	0	0	0	0	0	0	0	8	0	0	0	0	0	0	0	0	0	0	0	0	0	0	0	3	0	1	75	162	0	2	33
e185a3ac6cc1b91dbf9b2a16d39948a9	728	k__Fungi	Unassigned	Unassigned	Unassigned	Unassigned	Unassigned	Unassigned	0	0	0	0	0	0	0	0	0	0	0	0	0	0	0	0	0	24	0	0	0	0	0	0	0	0	0	0	0	0	0	0	0	0	0	0	704	0	0	0	0
afb4ea28e8fa0b89e44ac12a28cf7d14	727	k__Fungi	Unassigned	Unassigned	Unassigned	Unassigned	Unassigned	Unassigned	0	0	0	0	0	0	2	0	0	0	0	0	0	3	0	1	8	0	0	0	0	0	0	1	5	39	0	0	0	0	0	0	3	0	0	0	21	0	0	4	2
c5834877352df9a62167a70bc3f90d3d	727	k__Fungi	Unassigned	Unassigned	Unassigned	Unassigned	Unassigned	Unassigned	0	0	0	4	2	0	1	0	0	0	0	1	0	6	0	0	0	5	0	6	0	0	1	11	1	13	0	0	10	0	0	0	0	1	0	1	0	8	2	76	136
4f18dcc33e5fe0adeed1c38167331939	724	k__Fungi	Unassigned	Unassigned	Unassigned	Unassigned	Unassigned	Unassigned	0	0	0	0	0	0	0	0	0	0	0	0	0	0	0	0	0	0	0	0	0	0	0	0	0	0	0	0	0	0	0	0	27	0	0	0	0	0	0	0	0
c6c018a5439d1cba391dcac89d85cf62	722	k__Fungi	p__Ascomycota	c__Sordariomycetes	o__Diaporthales	f__Valsaceae	g__Cytospora	s__Cytospora_austromontana	0	0	0	0	0	0	0	0	0	0	0	0	0	0	0	0	0	0	0	0	0	0	0	0	0	0	0	0	0	0	0	0	26	0	0	0	0	0	0	8	688
6906322d022118d32edb254340ce1a4f	715	k__Fungi	Unassigned	Unassigned	Unassigned	Unassigned	Unassigned	Unassigned	0	1	0	0	49	0	0	0	0	0	0	0	0	108	0	0	0	190	0	1	0	0	1	0	0	0	0	0	0	0	0	0	0	0	0	0	146	5	0	0	1
07c0df9d1207c6e27a61312104010c30	713	k__Fungi	Unassigned	Unassigned	Unassigned	Unassigned	Unassigned	Unassigned	0	0	1	0	698	0	0	0	0	0	0	0	0	0	0	0	0	6	0	6	0	0	0	0	0	0	0	0	0	0	0	0	0	0	0	0	0	0	0	0	0
726b57dcfa9d8005a51d7903059074e8	713	k__Fungi	Unassigned	Unassigned	Unassigned	Unassigned	Unassigned	Unassigned	0	0	0	0	365	0	0	0	0	0	0	0	0	0	0	0	0	0	0	0	0	0	9	0	0	0	0	0	0	0	0	0	0	0	0	0	339	0	0	0	0
d5cff47be1b4834ee8bcbb2ecc876064	708	k__Fungi	p__Ascomycota	c__Saccharomycetes	o__Saccharomycetales	f__Saccharomycodaceae	g__Hanseniaspora	s__Hanseniaspora_valbyensis	0	0	21	0	0	6	0	0	2	12	1	94	0	0	0	0	0	0	0	0	0	0	0	0	18	0	0	0	0	0	0	0	0	16	0	0	0	0	0	0	239
4a1ea134c390c7ffb04aa42d8da63524	705	k__Fungi	p__Ascomycota	c__Sordariomycetes	o__Sordariales	f__Lasiosphaeriaceae	g__Schizothecium	s__Schizothecium_formosanum	0	0	0	0	0	0	0	0	0	0	0	0	0	0	0	0	0	0	0	0	0	0	0	0	0	0	0	0	0	0	0	0	0	0	0	0	704	0	0	0	0
024e65daf35d5dd19e5c7631f724ef73	701	k__Fungi	Unassigned	Unassigned	Unassigned	Unassigned	Unassigned	Unassigned	0	45	0	0	0	0	0	0	0	0	0	0	0	0	0	0	0	0	0	0	0	0	0	0	0	0	0	0	0	0	0	0	0	0	0	0	0	0	0	0	0
65390262dc9fd7b81cccc3a80ee7e1cf	696	k__Fungi	Unassigned	Unassigned	Unassigned	Unassigned	Unassigned	Unassigned	88	0	2	0	0	0	0	218	0	5	4	0	0	0	1	0	0	0	0	1	0	0	0	0	0	0	0	0	25	0	12	0	0	0	0	0	0	0	0	53	0
9d661de868c053bfb9c23bfbbf78854c	696	k__Fungi	Unassigned	Unassigned	Unassigned	Unassigned	Unassigned	Unassigned	0	0	0	0	696	0	0	0	0	0	0	0	0	0	0	0	0	0	0	0	0	0	0	0	0	0	0	0	0	0	0	0	0	0	0	0	0	0	0	0	0
3e8c32d3baedb91cbe399802573d8b22	695	k__Fungi	Unassigned	Unassigned	Unassigned	Unassigned	Unassigned	Unassigned	0	0	0	0	17	0	0	0	0	0	0	0	0	0	0	0	0	0	0	0	0	0	2	0	0	0	0	0	0	0	0	0	0	0	0	1	635	0	0	0	0
aaa521d15bf734443b71c6307143d301	694	k__Fungi	Unassigned	Unassigned	Unassigned	Unassigned	Unassigned	Unassigned	0	0	0	0	209	0	6	0	1	7	2	0	1	18	0	0	0	101	0	32	0	3	1	0	0	0	12	2	0	27	20	0	0	0	0	0	0	0	0	0	0
fd0be7beeaba67917751cd3fa4206302	694	k__Fungi	Unassigned	Unassigned	Unassigned	Unassigned	Unassigned	Unassigned	0	0	0	0	436	0	0	0	0	1	0	0	0	63	0	0	0	5	0	168	0	0	8	0	0	0	0	0	0	12	0	0	0	0	0	0	0	0	0	0	0
68243327f141476e32e4701bae4feb26	694	k__Fungi	Unassigned	Unassigned	Unassigned	Unassigned	Unassigned	Unassigned	0	0	0	0	0	0	0	0	0	0	0	0	0	0	0	0	0	0	0	0	0	0	0	0	0	0	0	0	0	0	0	0	0	0	0	0	0	0	0	0	0
3764f6c38d7e673b2c6e051ae44bf462	691	k__Fungi	Unassigned	Unassigned	Unassigned	Unassigned	Unassigned	Unassigned	0	0	0	0	0	0	0	0	0	0	0	0	0	0	0	0	0	0	0	0	0	0	0	0	0	0	0	0	0	0	0	0	0	0	0	0	690	0	0	0	0
badc24baf4ad04bce41586889579f284	690	k__Fungi	Unassigned	Unassigned	Unassigned	Unassigned	Unassigned	Unassigned	0	0	0	0	18	0	1	0	0	0	1	1	0	0	0	0	0	2	0	0	0	0	2	0	0	10	1	0	15	1	0	0	0	0	0	0	49	249	0	9	3
c7bc79a5fe7725f0d66a9bf230f4ca35	688	k__Fungi	p__Ascomycota	c__Leotiomycetes	o__Helotiales	f__Hyaloscyphaceae	g__Protounguicularia	s__Protounguicularia_variepilosa	0	0	0	0	0	0	0	0	0	0	0	0	0	0	0	0	0	0	0	0	0	0	0	0	0	0	0	0	0	0	0	0	0	0	0	0	609	79	0	0	0
e0d40704a78d4eab395ce7166796b462	684	k__Fungi	Unassigned	Unassigned	Unassigned	Unassigned	Unassigned	Unassigned	0	0	0	0	0	0	0	0	0	0	0	0	0	0	0	0	0	0	0	684	0	0	0	0	0	0	0	0	0	0	0	0	0	0	0	0	0	0	0	0	0
ba32950f62f6251ddb2e0e56c472e6c2	680	k__Fungi	p__Ascomycota	c__Eurotiomycetes	o__Chaetothyriales	f__Herpotrichiellaceae	g__Exophiala	s__Exophiala_bergeri	0	0	0	0	2	0	0	0	0	0	0	0	0	5	0	0	0	0	0	0	0	0	0	0	0	0	0	0	0	0	0	0	3	0	0	0	157	504	0	0	0
0127f550e982056556f19a7dd090e4be	679	k__Fungi	Unassigned	Unassigned	Unassigned	Unassigned	Unassigned	Unassigned	0	0	0	0	0	0	0	0	0	0	0	0	0	0	0	0	0	0	0	0	0	0	0	0	0	0	0	0	0	0	0	0	0	0	0	0	0	0	7	0	1
e7e34ab95921cff31381ebbc6ffdc134	679	k__Fungi	Unassigned	Unassigned	Unassigned	Unassigned	Unassigned	Unassigned	0	0	0	0	0	0	0	0	0	0	0	0	0	0	0	0	0	0	0	0	0	0	0	0	0	0	0	0	0	0	0	0	0	0	0	0	0	0	0	0	0
84edc69198e157a5191f48c01445119d	677	k__Fungi	p__Ascomycota	c__Dothideomycetes	o__Capnodiales	f__Teratosphaeriaceae	g__Oleoguttula	s__Oleoguttula_mirabilis	0	0	0	0	0	0	0	0	0	0	0	0	0	1	0	0	0	0	0	0	0	0	1	0	0	0	0	0	0	0	0	2	165	0	0	0	13	0	0	0	0
b743b161701301802c132c1454b69f69	671	k__Fungi	Unassigned	Unassigned	Unassigned	Unassigned	Unassigned	Unassigned	0	0	0	0	0	0	0	0	0	0	0	0	0	0	0	0	0	0	0	0	0	0	0	0	0	0	0	0	0	7	0	0	0	0	0	0	649	14	0	0	0
4ecdeb8b2b3e5bb8783f811a8daf7664	668	k__Fungi	Unassigned	Unassigned	Unassigned	Unassigned	Unassigned	Unassigned	0	0	0	0	198	0	0	0	0	0	0	0	0	53	0	0	0	271	0	24	0	0	4	0	0	0	0	0	0	17	0	0	0	0	0	0	46	14	0	0	0
d7302f58ef9d576d29f8a2f50c9e13dc	668	k__Fungi	p__Basidiomycota	c__Agaricomycetes	o__Polyporales	f__Podoscyphaceae	g__Hypochnicium	s__Hypochnicium_lyndoniae	0	0	0	0	0	0	0	0	0	0	0	0	0	0	0	0	0	0	0	665	0	0	0	0	0	0	0	0	0	0	0	0	0	0	0	0	0	0	0	0	0
f9344c4a0aa0244dbd61a3168f6dd9e1	667	k__Fungi	Unassigned	Unassigned	Unassigned	Unassigned	Unassigned	Unassigned	0	0	0	0	0	2	0	0	33	6	0	8	3	0	0	0	0	0	0	0	0	0	0	0	120	0	0	0	0	0	0	0	0	75	0	0	0	0	0	0	0
ef03b7ec5e6cdda62af632b4ade9e5de	666	k__Fungi	Unassigned	Unassigned	Unassigned	Unassigned	Unassigned	Unassigned	0	0	0	0	0	0	0	0	0	0	0	0	0	0	0	0	0	0	0	1	0	0	0	0	0	0	0	0	0	0	0	659	0	0	0	0	0	0	0	0	0
f506be82c05f13883a5ce1a13e752597	665	k__Fungi	Unassigned	Unassigned	Unassigned	Unassigned	Unassigned	Unassigned	0	0	0	0	0	0	0	0	0	0	0	0	0	362	0	0	0	301	0	0	0	0	0	0	0	0	2	0	0	0	0	0	0	0	0	0	0	0	0	0	0
05ce12e81429dce45f17e6437c4f4027	662	k__Fungi	Unassigned	Unassigned	Unassigned	Unassigned	Unassigned	Unassigned	0	0	0	14	0	1	21	0	0	0	0	10	0	0	0	0	0	0	13	0	0	0	0	2	1	14	0	0	1	0	0	0	1	0	0	6	0	0	0	0	0
615d0d673e7395e44d2d5e4f4e1ac18f	658	k__Fungi	Unassigned	Unassigned	Unassigned	Unassigned	Unassigned	Unassigned	0	0	0	0	0	0	0	0	0	0	0	0	0	0	0	0	0	655	0	0	0	0	0	0	0	0	0	0	0	0	0	0	0	0	0	0	3	0	0	0	0
4ac86bb9e6b2955b592bafcb36defbdd	656	k__Fungi	Unassigned	Unassigned	Unassigned	Unassigned	Unassigned	Unassigned	0	0	0	1	4	1	2	1	0	0	2	1	0	21	0	0	0	10	0	1	0	0	0	0	0	0	0	0	0	0	1	0	0	0	0	0	51	21	3	13	66
1e0f7d06219b25a707bffa43f7e74e60	655	k__Fungi	Unassigned	Unassigned	Unassigned	Unassigned	Unassigned	Unassigned	0	0	0	0	0	0	0	0	0	0	0	0	0	0	0	0	0	0	0	2	0	0	0	0	0	0	0	0	0	0	0	10	595	10	0	0	0	0	0	0	0
709ae8e98829f9f15a966535aad9855c	654	k__Fungi	p__Ascomycota	c__Leotiomycetes	o__Helotiales	f__Myxotrichaceae	g__Oidiodendron	s__Oidiodendron_griseum	0	0	0	0	0	0	0	0	0	1	0	0	0	14	0	0	0	2	0	1	0	0	9	0	0	0	0	0	0	0	0	0	0	0	0	0	551	8	0	0	0
7434cefa911da880bee9863d1045eb86	650	k__Fungi	Unassigned	Unassigned	Unassigned	Unassigned	Unassigned	Unassigned	0	0	0	0	0	0	0	0	0	0	0	0	0	4	0	0	0	0	0	645	0	0	0	0	0	0	1	0	0	0	0	0	0	0	0	0	0	0	0	0	0
e3a22333f9bca366baf68e90e6723f3b	647	k__Fungi	Unassigned	Unassigned	Unassigned	Unassigned	Unassigned	Unassigned	0	0	0	0	2	0	0	6	0	0	0	0	0	0	0	0	0	38	0	0	0	0	0	0	0	0	0	0	3	0	0	0	3	0	0	0	44	0	0	0	0
d5403d030110f55835b84940a149efbe	647	k__Fungi	p__Ascomycota	c__Leotiomycetes	o__Helotiales	f__Helotiales	g__Leohumicola	s__Leohumicola_levissima	0	0	0	18	0	0	0	0	0	0	0	0	0	0	0	0	0	629	0	0	0	0	0	0	0	0	0	0	0	0	0	0	0	0	0	0	0	0	0	0	0
c2ea8618a24a60904df60b4b79f32d5d	646	k__Fungi	p__Ascomycota	c__Dothideomycetes	o__Capnodiales	f__Teratosphaeriaceae	g__Penidiella	s__Penidiella_carpentariae	0	0	0	2	2	1	4	10	0	0	4	8	0	0	0	0	0	13	5	0	0	0	0	0	0	0	0	0	16	0	1	2	7	4	0	1	0	0	0	0	0
3eb8b4c44241402caa44f69c56a2785f	644	k__Fungi	Unassigned	Unassigned	Unassigned	Unassigned	Unassigned	Unassigned	0	0	0	0	2	0	0	0	1	0	0	0	0	0	0	0	0	0	3	5	0	0	0	0	0	7	0	0	1	0	0	0	1	4	0	2	4	0	1	0	3
a4dcc15c5a9d79d4a024681d5d5f3238	644	k__Fungi	Unassigned	Unassigned	Unassigned	Unassigned	Unassigned	Unassigned	0	0	0	0	0	61	1	0	0	4	0	0	0	0	0	11	0	0	27	0	8	0	0	0	0	0	0	0	1	0	6	515	0	0	0	0	0	0	10	0	0
f6d75cb7e896197b199cca42fa6f8d28	644	k__Fungi	Unassigned	Unassigned	Unassigned	Unassigned	Unassigned	Unassigned	0	0	0	0	13	0	0	0	0	0	0	0	0	12	0	0	0	0	0	0	0	0	0	0	0	0	0	0	0	500	0	0	0	0	0	0	119	0	0	0	0
69aa5df01375eeed0a72e341b583c25b	641	k__Fungi	p__Basidiomycota	c__Tremellomycetes	o__Tremellales	f__Rhynchogastremataceae	g__Papiliotrema	s__Papiliotrema_laurentii	0	0	0	0	9	0	0	0	0	0	0	0	0	6	0	0	0	132	0	147	0	0	1	0	0	0	0	0	0	0	0	0	0	0	0	0	277	0	0	0	0
e84e7421c5c433471541273afa2e7dce	640	k__Fungi	Unassigned	Unassigned	Unassigned	Unassigned	Unassigned	Unassigned	0	0	0	0	0	0	0	0	0	0	0	0	0	0	0	0	0	0	0	0	0	0	0	0	0	0	0	0	0	0	0	0	0	38	0	25	0	0	0	0	0
00e2119f037dbccff7cf26d2bd5d6dc4	639	k__Fungi	Unassigned	Unassigned	Unassigned	Unassigned	Unassigned	Unassigned	0	0	0	0	0	0	0	0	0	0	0	0	0	0	0	0	0	0	0	0	0	0	0	0	0	0	0	0	0	0	0	0	0	0	0	0	637	0	0	0	1
3575ab11b3e7a834b91b27b1c865d0d7	638	k__Fungi	p__Ascomycota	c__Saccharomycetes	o__Saccharomycetales	f__Pichiaceae	g__Kregervanrija	s__Kregervanrija_delftensis	0	6	1	0	0	0	0	0	0	16	0	1	25	0	8	0	0	0	0	0	0	0	0	0	5	0	0	171	0	0	0	0	0	0	0	0	0	0	0	0	0
58459df76589721b9aa24daee336ca67	638	k__Fungi	Unassigned	Unassigned	Unassigned	Unassigned	Unassigned	Unassigned	0	0	0	0	0	0	0	0	0	0	0	0	0	2	0	0	0	619	0	0	0	0	0	0	0	0	1	0	0	0	0	0	0	0	0	0	16	0	0	0	0
7339198675825ab4b1184cc157dafb62	637	k__Fungi	p__Ascomycota	c__Saccharomycetes	o__Saccharomycetales	f__Saccharomycetaceae	g__Lachancea	s__Lachancea_cidri	0	0	0	0	0	0	0	0	2	2	0	0	0	0	0	0	0	0	0	0	0	0	0	0	12	0	0	0	0	0	0	0	0	107	0	0	0	0	0	0	347
ce0af1951ba9a684353ed5e3260e616d	629	k__Fungi	Unassigned	Unassigned	Unassigned	Unassigned	Unassigned	Unassigned	0	0	0	0	52	0	0	0	0	1	0	0	0	4	0	0	0	26	0	0	0	0	0	0	0	4	0	0	0	5	0	0	0	0	0	0	191	181	0	129	34
afb92fabda3a19989670caff0d8a32a6	629	k__Fungi	p__Ascomycota	c__Eurotiomycetes	o__Chaetothyriales	f__Herpotrichiellaceae	g__Cladophialophora	s__Cladophialophora_chaetospira	0	0	0	0	193	0	0	0	0	0	0	0	0	34	0	0	0	54	0	0	0	0	1	0	0	0	0	0	0	4	0	0	0	0	0	0	340	0	0	0	1
7880b8c53e51d74c7e9e7e926b348c90	627	k__Fungi	Unassigned	Unassigned	Unassigned	Unassigned	Unassigned	Unassigned	0	0	0	0	0	0	1	0	0	0	0	2	0	0	0	0	0	1	0	0	0	0	0	0	0	0	0	0	0	0	0	0	3	0	0	0	0	0	0	91	30
1e1cfef7897d7a2700f610a0ad61065a	627	k__Fungi	Unassigned	Unassigned	Unassigned	Unassigned	Unassigned	Unassigned	0	0	0	0	0	0	0	0	0	0	0	0	0	0	0	0	0	0	0	0	0	0	0	0	0	0	0	0	0	0	0	0	0	0	0	0	0	0	0	0	0
8d34deceb2e99afc07174f0f79e02cc0	623	k__Fungi	Unassigned	Unassigned	Unassigned	Unassigned	Unassigned	Unassigned	0	0	0	0	10	0	0	0	0	0	0	0	0	0	0	0	0	613	0	0	0	0	0	0	0	0	0	0	0	0	0	0	0	0	0	0	0	0	0	0	0
49a1f94882ddaa372005267ae87d2486	621	k__Fungi	Unassigned	Unassigned	Unassigned	Unassigned	Unassigned	Unassigned	0	0	0	0	0	0	0	0	0	0	0	0	0	0	0	0	0	0	0	0	0	0	621	0	0	0	0	0	0	0	0	0	0	0	0	0	0	0	0	0	0
3fd9f493353ec40a11b012ef7ca7d46f	618	k__Fungi	Unassigned	Unassigned	Unassigned	Unassigned	Unassigned	Unassigned	0	0	0	2	7	0	0	0	0	0	0	0	0	2	0	0	0	0	1	25	0	3	8	0	0	0	0	0	0	0	0	0	15	0	0	2	9	0	0	0	0
66c193e7a44c650a276d118fc33f28d3	612	k__Fungi	p__Basidiomycota	c__Microbotryomycetes	o__Microbotryomycetes	f__Chrysozymaceae	g__Pseudohyphozyma	s__Pseudohyphozyma_buffonii	0	0	0	0	2	0	0	0	0	0	0	0	0	5	0	0	0	0	0	3	0	0	0	0	0	0	0	0	0	0	0	0	0	0	0	0	0	0	0	1	13
8c4c319976961946e7acf5ee71a1c079	612	k__Fungi	Unassigned	Unassigned	Unassigned	Unassigned	Unassigned	Unassigned	0	0	0	0	0	0	0	0	0	0	0	0	0	0	0	0	0	0	0	0	0	0	0	0	0	0	0	0	0	0	0	0	0	0	0	0	602	9	0	0	0
e82a6ce51377dc51167528afa0e19c0b	608	k__Fungi	p__Ascomycota	c__Dothideomycetes	o__Venturiales	f__Sympoventuriaceae	g__Sympoventuria	s__Sympoventuria_capensis	0	0	0	0	0	0	0	0	0	0	0	0	0	0	0	0	0	597	0	3	0	0	0	0	0	0	0	0	0	0	0	0	0	0	0	0	8	0	0	0	0
2967f0c0715e363fc51339d5a7b5beba	607	k__Fungi	p__Ascomycota	c__Dothideomycetes	o__Dothideales	f__Dothioraceae	g__Dothiora	s__Dothiora_cannabinae	0	0	0	0	0	0	0	0	0	0	0	0	0	0	0	0	0	0	0	0	607	0	0	0	0	0	0	0	0	0	0	0	0	0	0	0	0	0	0	0	0
a5e5bb9105fa7d92a523e87e3fd5f342	606	k__Fungi	p__Basidiomycota	c__Agaricomycetes	o__Sebacinales	f__Serendipitaceae	g__Serendipita	s__Serendipita_sp	0	0	0	0	17	0	0	0	0	0	0	0	0	0	0	0	0	86	0	44	0	0	69	0	0	0	0	0	0	1	0	0	0	0	0	0	42	0	0	0	0
8b9cdd58d9c1823c3dadfb2cc7b98510	602	k__Fungi	Unassigned	Unassigned	Unassigned	Unassigned	Unassigned	Unassigned	0	0	0	0	0	0	0	0	0	0	0	0	0	0	0	0	0	0	0	1	0	0	0	0	0	0	0	0	0	0	0	0	5	0	0	0	0	0	0	0	5
3998bb159354657599d8ee8d003b017f	601	k__Fungi	Unassigned	Unassigned	Unassigned	Unassigned	Unassigned	Unassigned	0	0	0	5	0	0	2	0	0	0	0	11	0	0	0	0	0	0	22	0	0	0	0	0	0	0	0	0	0	0	0	0	1	1	0	0	0	0	0	17	10
c580c201ea6cdb13b2c0186db43b6a0d	601	k__Fungi	Unassigned	Unassigned	Unassigned	Unassigned	Unassigned	Unassigned	0	0	0	0	600	0	0	0	0	0	0	0	0	0	0	0	0	0	0	0	0	0	0	0	0	0	0	0	0	0	0	0	0	0	0	0	0	0	0	0	0
bb4604d95a3ead421f4f9bb1774d98eb	600	k__Fungi	p__Ascomycota	c__Sordariomycetes	o__Trichosphaeriales	f__Trichosphaeriaceae	g__Nigrospora	s__Nigrospora_oryzae	0	0	0	0	0	0	0	0	0	0	0	0	0	0	0	0	0	0	0	0	0	0	0	0	0	0	0	0	0	0	0	0	0	0	0	0	0	0	0	0	0
ec74c9aab7d7c1f0ea4fb1a88a280e50	598	k__Fungi	p__Ascomycota	c__Dothideomycetes	o__Venturiales	f__Venturiaceae	g__Venturia	s__Venturia_minuta	0	0	0	0	564	0	0	0	0	0	0	0	0	1	0	0	0	25	0	0	0	0	1	0	0	0	0	0	0	0	0	0	0	0	0	0	0	0	0	0	0
37972d8af9f6cffa5a15f23973f61c8c	598	k__Fungi	Unassigned	Unassigned	Unassigned	Unassigned	Unassigned	Unassigned	0	0	0	0	590	0	0	0	0	0	0	0	0	6	0	0	0	0	0	0	0	0	0	0	0	0	0	0	0	0	0	0	0	0	0	0	0	0	0	0	0
a1b75110750ba9fb0b48177d63633741	597	k__Fungi	p__Ascomycota	c__Dothideomycetes	o__Capnodiales	f__Teratosphaeriaceae	g__Ramopenidiella	s__Ramopenidiella_cycadicola	0	0	0	0	0	0	0	0	0	0	0	0	0	0	0	0	0	0	0	0	0	0	0	0	0	0	0	0	0	0	0	0	1	0	0	0	0	0	0	0	0
802835afb48c9b8efc54c1a12f66f4cf	596	k__Fungi	Unassigned	Unassigned	Unassigned	Unassigned	Unassigned	Unassigned	0	0	0	0	0	0	0	0	0	0	0	196	0	0	0	0	0	0	0	0	0	0	0	0	0	0	0	0	0	0	0	18	27	1	0	0	0	0	0	0	0
f4a94dd11cf79a7dc7345920b09bb13f	595	k__Fungi	p__Ascomycota	c__Leotiomycetes	o__Helotiales	f__Helotiaceae	g__Belonioscyphella	s__Belonioscyphella_hypnorum	0	0	0	0	0	0	0	0	0	0	0	0	0	0	0	0	0	0	0	0	0	0	0	0	0	0	263	0	0	332	0	0	0	0	0	0	0	0	0	0	0
9451eb66a99caad55bb52c104085aa55	591	k__Fungi	p__Basidiomycota	c__Tremellomycetes	o__Filobasidiales	f__Filobasidiaceae	g__Naganishia	s__Naganishia_antarctica	0	0	0	0	0	0	0	0	0	0	0	0	0	23	0	0	0	506	0	0	0	0	0	0	0	0	0	0	0	0	0	0	0	0	0	0	36	0	0	0	0
b1e0dfcb72420da5a31dcf981a16ef07	588	k__Fungi	Unassigned	Unassigned	Unassigned	Unassigned	Unassigned	Unassigned	0	0	0	0	0	0	0	0	0	0	0	0	0	0	0	0	0	0	0	0	0	0	0	0	0	0	0	0	0	0	0	0	0	0	0	0	588	0	0	0	0
4254cab65d619282fcd945719cadcf76	587	k__Fungi	Unassigned	Unassigned	Unassigned	Unassigned	Unassigned	Unassigned	0	0	0	0	0	0	0	0	0	0	0	0	0	0	0	0	0	587	0	0	0	0	0	0	0	0	0	0	0	0	0	0	0	0	0	0	0	0	0	0	0
f327fb79b0a4180202a702ce545a11c9	586	k__Fungi	Unassigned	Unassigned	Unassigned	Unassigned	Unassigned	Unassigned	0	0	0	0	0	0	0	0	0	0	0	0	0	0	0	0	0	0	0	0	0	0	0	0	0	0	0	0	0	0	0	0	0	0	0	0	0	0	586	0	0
477756169291ef50fd8122de6161e8e4	579	k__Fungi	Unassigned	Unassigned	Unassigned	Unassigned	Unassigned	Unassigned	0	0	0	0	0	0	0	0	0	0	0	0	0	0	0	0	0	0	0	0	40	0	0	0	0	0	0	0	0	0	0	0	0	0	0	537	0	0	0	0	1
32c398502cdf3df814aa996d90ab328d	574	k__Fungi	Unassigned	Unassigned	Unassigned	Unassigned	Unassigned	Unassigned	0	0	0	0	0	0	0	0	0	0	0	0	1	0	0	3	0	3	0	54	0	2	0	0	86	0	0	0	0	0	0	0	0	0	0	0	0	0	0	0	0
b15ef8f7f515115e4690594a7d3819d4	574	k__Fungi	p__Ascomycota	c__Dothideomycetes	o__Pleosporales	f__Didymellaceae	g__Calophoma	s__Calophoma_clematidina	0	0	0	0	0	0	0	0	0	0	0	0	0	0	0	0	0	0	0	0	0	0	0	0	0	0	0	0	0	0	0	0	0	0	0	0	0	0	0	0	0
6ebcc0a45e33ed920d44c0fce884ba87	571	k__Fungi	Unassigned	Unassigned	Unassigned	Unassigned	Unassigned	Unassigned	0	0	0	0	28	0	0	0	0	0	0	0	0	491	0	0	0	18	0	7	0	0	8	0	0	0	3	0	0	12	0	0	0	0	0	0	1	0	0	0	0
0f54500a71e3e165831af2da69b811f6	571	k__Fungi	p__Mucoromycota	c__Mucoromycetes	o__Mucorales	f__Mucoraceae	g__Mucor	s__Mucor_hiemalis	0	0	0	0	0	0	0	0	0	0	0	0	0	0	0	0	0	571	0	0	0	0	0	0	0	0	0	0	0	0	0	0	0	0	0	0	0	0	0	0	0
f80154c627c4799c029f8380d7058462	569	k__Fungi	p__Ascomycota	c__Dothideomycetes	o__Capnodiales	f__Teratosphaeriaceae	g__Devriesia	s__Devriesia_fraserae	0	0	0	1	1	0	4	1	2	0	1	0	0	1	0	0	0	0	3	0	0	0	0	4	0	0	0	0	20	1	0	0	7	0	0	0	5	7	4	9	13
65bc6a5f2e5640b549e0180a6b1c77d6	569	k__Fungi	p__Ascomycota	c__Saccharomycetes	o__Saccharomycetales	f__Saccharomycetales	g__Ambrosiozyma	s__Ambrosiozyma_platypodis	5	6	0	1	0	22	0	8	0	8	1	8	0	0	4	1	9	0	5	0	0	0	0	5	39	29	0	1	2	0	2	0	0	0	0	176	0	0	0	0	6
4ce5e4eed52653f4016b837efc8fa50f	569	k__Fungi	Unassigned	Unassigned	Unassigned	Unassigned	Unassigned	Unassigned	0	0	0	0	0	0	0	0	0	0	0	0	0	0	0	0	0	0	0	0	0	0	0	0	0	0	0	0	0	0	0	0	0	0	0	0	568	1	0	0	0
8c8adbf8759d9a343d76cb4a404ac795	566	k__Fungi	Unassigned	Unassigned	Unassigned	Unassigned	Unassigned	Unassigned	0	0	0	0	0	0	0	0	0	0	0	0	0	0	0	0	0	0	0	30	0	0	0	0	0	0	0	0	0	0	0	0	0	0	0	0	0	0	0	0	0
53971fb59cf95d9d1fead41399e2e652	565	k__Fungi	Unassigned	Unassigned	Unassigned	Unassigned	Unassigned	Unassigned	0	0	0	0	0	0	0	0	0	0	0	0	0	0	0	0	0	0	0	0	0	0	0	0	0	0	0	0	0	0	0	0	0	0	0	0	282	282	0	0	0
e1a33c07dc31c6794209efb8d3996be0	565	k__Fungi	Unassigned	Unassigned	Unassigned	Unassigned	Unassigned	Unassigned	0	0	0	0	0	0	0	0	0	6	0	11	297	5	0	0	0	0	1	0	0	0	0	58	91	2	8	45	7	3	0	0	0	0	0	0	0	0	0	0	0
15847f5195df6c2c329ba951679673d4	562	k__Fungi	Unassigned	Unassigned	Unassigned	Unassigned	Unassigned	Unassigned	0	0	0	0	0	0	0	0	0	0	0	0	0	20	0	0	0	0	0	373	0	0	0	0	3	0	0	0	0	1	0	0	0	0	0	0	0	0	0	0	0
28789765c6afcd05d5794a17fc6275b2	560	k__Fungi	p__Ascomycota	c__Leotiomycetes	o__Helotiales	f__Helotiaceae	g__Tetracladium	s__Tetracladium_marchalianum	0	0	0	0	0	0	0	0	0	0	0	0	0	0	0	0	0	560	0	0	0	0	0	0	0	0	0	0	0	0	0	0	0	0	0	0	0	0	0	0	0
34ac9d48090a57faacca79c4e3e3f223	556	k__Fungi	Unassigned	Unassigned	Unassigned	Unassigned	Unassigned	Unassigned	0	0	0	0	0	0	0	0	0	0	0	0	0	0	0	0	0	0	0	1	0	0	0	0	0	0	0	0	0	0	0	0	0	0	0	0	29	27	2	165	331
6d31b273a3fd869953425eed88a14b62	552	k__Fungi	Unassigned	Unassigned	Unassigned	Unassigned	Unassigned	Unassigned	0	0	0	0	10	2	0	0	0	0	0	0	0	7	0	0	0	22	0	2	0	0	0	2	0	1	0	0	0	0	0	0	0	0	0	0	76	16	0	0	1
cad65bfb0517698f6fcc3bbdb0e833e4	547	k__Fungi	Unassigned	Unassigned	Unassigned	Unassigned	Unassigned	Unassigned	0	0	0	1	5	0	13	8	1	0	0	5	0	0	0	0	0	0	0	0	2	0	0	0	0	0	0	0	4	0	0	0	4	0	0	0	0	0	2	1	14
a0daafa0154bad3d733551cb3639e94a	542	k__Fungi	p__Ascomycota	c__Saccharomycetes	o__Saccharomycetales	f__Saccharomycetaceae	g__Lachancea	s__Lachancea_nothofagi	0	0	0	0	0	0	10	0	14	0	94	0	0	0	0	0	3	0	0	0	0	0	0	0	5	0	0	0	0	0	32	0	0	0	0	0	0	0	0	0	0
c2d30d774b0b0da58e2258ce168455f6	537	k__Fungi	p__Ascomycota	c__Saccharomycetes	o__Saccharomycetales	f__Saccharomycetales	g__Candida	s__Candida_railenensis	0	0	0	0	0	0	1	0	0	2	8	0	0	0	1	0	0	2	10	3	0	440	0	0	34	0	0	0	0	0	1	1	0	0	0	0	0	0	0	0	0
0a5d58bcf2a30227d6b961f1277a8145	533	k__Fungi	p__Ascomycota	c__Saccharomycetes	o__Saccharomycetales	f__Metschnikowiaceae	g__Metschnikowia	s__Metschnikowia_pulcherrima	27	0	1	20	0	14	5	96	0	1	1	8	6	0	1	11	4	0	8	0	1	0	0	188	3	7	0	8	5	0	0	77	0	1	2	0	0	0	30	0	0
c51635ca9d3416dccfe41ebb29cba95e	527	k__Fungi	p__Ascomycota	c__Sordariomycetes	o__Hypocreales	f__Nectriaceae	g__Gibberella	s__Gibberella_baccata	0	0	0	0	0	0	0	0	0	0	0	0	0	2	0	0	0	0	0	0	0	0	0	0	0	0	0	0	0	0	0	0	13	0	0	0	459	35	0	0	0
98d70e575f285b838fd52d5b5d3dea64	524	k__Fungi	p__Ascomycota	c__Saccharomycetes	o__Saccharomycetales	f__Metschnikowiaceae	g__Metschnikowia	s__Metschnikowia_pulcherrima	71	0	3	28	0	1	2	0	1	0	1	0	0	0	0	1	4	0	0	0	31	1	0	0	0	0	0	0	0	0	76	0	0	0	251	0	0	0	4	0	0
810f543b96d515af574199c7def232d3	522	k__Fungi	p__Ascomycota	c__Saccharomycetes	o__Saccharomycetales	f__Metschnikowiaceae	g__Metschnikowia	s__Metschnikowia_chrysoperlae	0	0	0	0	0	0	0	0	0	0	0	0	0	0	0	0	0	0	1	0	0	0	0	0	0	0	0	0	0	0	1	0	0	0	0	0	0	0	15	0	0
58b8697d11f06fe345d6e171ea50a0df	519	k__Fungi	Unassigned	Unassigned	Unassigned	Unassigned	Unassigned	Unassigned	0	0	0	11	15	0	41	0	0	0	1	0	0	2	0	0	0	22	0	16	0	0	4	0	0	0	0	1	18	4	0	0	0	0	0	0	0	47	8	1	14
fcc6b58aed1d88c92b9f515d1dcf906b	503	k__Fungi	p__Basidiomycota	c__Agaricomycetes	o__Polyporales	f__Ganodermataceae	g__Ganoderma	s__Ganoderma_australe	0	0	0	0	1	0	0	9	0	3	0	0	0	1	0	0	0	4	25	0	2	0	0	18	2	0	0	0	6	0	0	7	26	2	0	0	18	5	0	0	4
be1a6a2ccd3e1e0b038b74d6045bec1c	499	k__Fungi	p__Basidiomycota	c__Microbotryomycetes	o__Leucosporidiales	f__Leucosporidiaceae	g__Leucosporidium	s__Leucosporidium_drummii	0	0	0	0	0	0	0	0	0	0	0	0	0	0	0	0	0	0	0	0	0	1	0	0	0	0	0	0	0	0	0	0	0	0	0	0	463	0	0	0	0
20d7d47ba31c702961407c1b7e528c02	499	k__Fungi	p__Basidiomycota	c__Agaricomycetes	o__Phallales	f__Clathraceae	g__Clathrus	s__Clathrus_archeri	0	0	0	0	1	2	0	0	0	0	0	0	0	0	0	0	0	0	0	0	0	0	0	0	0	0	0	0	0	1	0	0	0	0	0	0	85	13	0	0	0
f97b3ac361fe9a24e9b3c963009596a6	491	k__Fungi	p__Ascomycota	c__Dothideomycetes	o__Pleosporales	f__Didymosphaeriaceae	g__Paraconiothyrium	s__Paraconiothyrium_africanum	0	0	0	0	4	0	0	0	0	0	0	0	0	6	0	0	0	0	0	0	0	0	0	0	0	5	0	0	1	0	0	0	0	0	0	3	40	0	0	3	4
a3069d2543fa5b4f766e05dc6c82a135	491	k__Fungi	Unassigned	Unassigned	Unassigned	Unassigned	Unassigned	Unassigned	0	0	0	0	0	0	0	0	0	0	0	0	0	0	0	0	1	0	0	0	0	0	0	0	0	0	0	0	0	0	0	0	1	71	0	0	0	0	0	13	37
1cde1a1c6f0ed276ffb71798c839357b	483	k__Fungi	p__Basidiomycota	c__Microbotryomycetes	o__Sporidiobolales	f__Sporidiobolaceae	g__Rhodotorula	s__Rhodotorula_mucilaginosa	30	0	0	0	0	0	0	0	0	0	0	0	0	0	0	0	0	0	0	0	0	0	0	0	0	0	0	0	0	0	0	0	0	0	0	0	0	0	0	0	0
287ef0754ef2aabdb42a7de6b8c4e443	470	k__Fungi	p__Basidiomycota	c__Tremellomycetes	o__Tremellales	f__Tremellaceae	g__Cryptococcus	s__Cryptococcus_laurentii	0	0	0	0	0	0	0	0	0	0	1	0	0	0	0	0	0	0	0	0	0	0	0	0	0	0	0	0	0	0	0	0	0	4	0	0	36	12	0	5	4
da5e9171ce0aeef5dba3a9912ad32eb0	465	k__Fungi	Unassigned	Unassigned	Unassigned	Unassigned	Unassigned	Unassigned	0	0	0	0	1	0	0	0	0	0	0	0	0	66	0	0	0	0	0	0	0	0	0	0	0	0	0	0	0	0	0	0	0	0	0	0	3	0	0	0	0
e272b1b0856a790503fbe04e9ff6b6d4	464	k__Fungi	Unassigned	Unassigned	Unassigned	Unassigned	Unassigned	Unassigned	0	0	0	0	0	0	0	0	0	0	0	5	0	0	0	0	0	7	2	1	0	0	0	0	0	0	0	0	0	0	0	0	3	0	0	0	0	0	0	7	3
fb2dca892711a8ec1e4bda38ae53469f	455	k__Fungi	Unassigned	Unassigned	Unassigned	Unassigned	Unassigned	Unassigned	0	0	0	0	7	0	0	0	0	0	0	0	0	18	0	0	0	11	0	186	0	0	20	0	0	0	0	0	0	0	0	0	0	0	0	0	32	0	0	0	0
ddc57a5f2b7d8d45fd60ea7caab75be4	454	k__Fungi	p__Ascomycota	c__Saccharomycetes	o__Saccharomycetales	f__Saccharomycetaceae	g__Saccharomyces	s__Saccharomyces_cerevisiae	7	0	0	1	0	1	1	2	0	0	0	0	0	0	0	0	0	0	0	0	12	0	0	0	0	0	0	0	0	0	1	0	0	0	231	0	0	0	0	0	0
a6bbcf51652a5770d89afcb4657675e3	444	k__Fungi	Unassigned	Unassigned	Unassigned	Unassigned	Unassigned	Unassigned	0	0	0	0	0	0	6	0	11	0	1	0	0	6	0	0	0	1	0	10	2	1	0	0	0	0	0	0	0	0	0	1	73	15	0	54	0	0	10	0	12
c3e6c91da4b6ed7cae34512befe05939	437	k__Fungi	Unassigned	Unassigned	Unassigned	Unassigned	Unassigned	Unassigned	0	0	0	7	40	0	1	0	0	0	2	6	0	17	1	0	0	7	2	0	0	0	0	0	0	16	0	0	4	1	0	0	0	0	0	1	13	0	0	1	34
4f3b6a53d69080b4a71441f8eb38bb42	430	k__Fungi	p__Ascomycota	c__Dothideomycetes	o__Pleosporales	f__Sporormiaceae	g__Preussia	s__Preussia_minipascua	0	0	0	0	6	0	0	3	0	0	0	0	0	0	0	0	0	11	0	0	0	0	0	2	0	0	2	0	0	0	0	0	0	1	0	0	0	112	1	0	1
609151f31eb076e274528b2fd66ba671	427	k__Fungi	p__Ascomycota	c__Saccharomycetes	o__Saccharomycetales	f__Saccharomycodaceae	g__Hanseniaspora	s__Hanseniaspora_valbyensis	2	21	57	0	0	34	4	1	19	40	17	0	0	0	0	0	0	0	0	0	0	0	0	0	0	0	0	0	0	0	4	0	0	0	0	0	0	0	0	0	0
df0a62fde5c229c8016f0418daa3e9c4	418	k__Fungi	Unassigned	Unassigned	Unassigned	Unassigned	Unassigned	Unassigned	0	0	0	2	44	0	13	0	14	0	1	0	0	6	0	1	0	0	0	62	1	0	37	35	2	1	3	0	12	3	0	0	12	0	0	4	21	0	18	6	35
461945e8579d8e6b04208ffa219775a8	401	k__Fungi	Unassigned	Unassigned	Unassigned	Unassigned	Unassigned	Unassigned	0	0	0	7	8	0	1	0	0	0	0	0	0	0	0	0	0	0	0	0	0	0	1	0	0	0	0	0	0	0	0	0	0	0	0	0	54	58	1	25	6
472dddfecadf349a06220655f9368718	398	k__Fungi	Unassigned	Unassigned	Unassigned	Unassigned	Unassigned	Unassigned	0	0	0	0	0	0	1	0	0	0	0	0	0	0	0	0	0	0	0	0	0	0	0	3	0	0	0	0	0	0	0	7	53	5	0	0	0	0	0	0	6
69016fffdeed6eeeafe8f78712631a84	388	k__Fungi	p__Ascomycota	c__Saccharomycetes	o__Saccharomycetales	f__Metschnikowiaceae	g__Metschnikowia	s__Metschnikowia_chrysoperlae	17	0	0	64	0	1	0	0	0	0	0	0	4	0	1	0	0	0	40	0	14	1	0	0	2	0	0	0	2	0	91	0	0	0	112	0	0	0	0	0	0
d6517d4447dfbd10df955996b2f19434	385	k__Fungi	Unassigned	Unassigned	Unassigned	Unassigned	Unassigned	Unassigned	0	0	0	0	2	0	0	0	0	0	0	0	0	0	0	0	0	0	0	0	0	0	0	0	0	0	0	0	0	0	0	0	0	0	0	0	29	0	0	39	120
5e2630eb1f52d2d3beccc4f67d5d9e48	382	k__Fungi	Unassigned	Unassigned	Unassigned	Unassigned	Unassigned	Unassigned	0	0	0	0	10	0	0	0	0	0	0	0	0	197	0	0	0	2	0	8	0	0	9	0	0	0	0	0	0	27	0	0	0	0	0	0	43	81	0	0	1
9cc994070e8e9e2419eec603aed1b5f0	374	k__Fungi	p__Ascomycota	c__Eurotiomycetes	o__Eurotiales	f__Aspergillaceae	g__Penicillium	s__Penicillium_solitum	0	0	0	0	0	0	2	0	0	0	3	0	0	0	0	0	0	5	0	0	0	0	0	0	2	0	0	0	0	0	0	0	0	0	0	0	12	0	0	0	0
57ea62f8c345d3bfa7e77f1e4f5a507d	367	k__Fungi	p__Ascomycota	c__Dothideomycetes	o__Pleosporales	f__Pleosporaceae	g__Alternaria	s__Alternaria_infectoria	0	0	0	0	1	0	7	0	2	0	0	0	0	0	0	0	0	0	0	0	0	0	0	0	0	0	0	0	4	0	7	0	63	0	0	0	0	0	2	1	2
7cb61605c0a779638bbd99e00f817b20	362	k__Fungi	Unassigned	Unassigned	Unassigned	Unassigned	Unassigned	Unassigned	0	0	0	1	22	0	2	0	2	0	2	0	0	0	0	0	0	13	1	4	0	0	0	66	2	3	0	0	10	0	1	6	30	1	0	47	6	11	0	6	18
a1b65dd3ff37d464589aca9cbe9c1751	355	k__Fungi	p__Basidiomycota	c__Tremellomycetes	o__Cystofilobasidiales	f__Cystofilobasidiaceae	g__Cystofilobasidium	s__Cystofilobasidium_infirmominiatum	0	0	0	0	0	0	0	0	0	0	0	4	0	0	0	0	0	0	0	0	0	0	0	0	0	8	0	0	0	0	0	0	0	19	0	0	37	68	0	58	66
895447d4b3f7e11b92bfec94579d7f17	354	k__Fungi	p__Ascomycota	c__Dothideomycetes	o__Pleosporales	f__Melanommataceae	g__Alpinaria	s__Alpinaria_rhododendri	0	0	0	0	3	0	2	0	0	0	0	1	0	0	0	0	0	5	0	0	0	0	0	9	1	12	0	0	5	0	0	0	0	0	0	0	14	0	0	0	2
7edd27fb70b7b32abd4e5c022b058c55	343	k__Fungi	Unassigned	Unassigned	Unassigned	Unassigned	Unassigned	Unassigned	0	0	1	0	10	0	21	0	0	2	0	0	0	1	0	5	0	0	0	0	0	0	0	0	0	0	0	0	14	0	0	0	0	0	0	0	0	22	1	0	2
192e556111e8ee99412f8c1a6f581567	330	k__Fungi	p__Ascomycota	c__Dothideomycetes	o__Pleosporales	f__Didymellaceae	g__Epicoccum	s__Epicoccum_nigrum	0	0	0	0	0	0	0	0	0	0	0	0	0	0	0	0	0	0	0	0	11	0	0	0	0	0	0	0	0	4	0	0	0	0	0	0	0	0	0	0	0
93168c2862f5e23c86723adaae0e8984	328	k__Fungi	Unassigned	Unassigned	Unassigned	Unassigned	Unassigned	Unassigned	0	0	0	0	1	0	0	3	0	0	0	0	0	0	0	0	0	3	0	0	0	0	0	0	0	0	0	0	2	2	0	0	0	0	0	1	19	6	0	0	6
6bda5b8637f22e0f7d68306ba619d297	327	k__Fungi	Unassigned	Unassigned	Unassigned	Unassigned	Unassigned	Unassigned	0	0	0	0	3	0	0	0	0	0	0	0	0	29	0	0	0	13	0	1	0	0	5	0	0	0	0	0	0	0	0	0	0	0	0	1	147	0	0	0	0
e770efec86816318a94e6c9f84886999	319	k__Fungi	Unassigned	Unassigned	Unassigned	Unassigned	Unassigned	Unassigned	0	0	0	0	0	0	0	0	0	0	0	0	0	0	0	0	0	0	0	0	0	0	0	0	0	0	0	2	169	2	0	0	32	0	0	82	0	0	0	0	0
bff4cac5a9ee4b7d8cf5c39cc59e3a27	317	k__Fungi	Unassigned	Unassigned	Unassigned	Unassigned	Unassigned	Unassigned	0	0	0	0	0	7	0	0	0	4	0	0	0	0	0	0	0	0	0	0	15	1	0	0	2	0	0	0	0	0	10	0	0	0	0	0	1	0	0	22	0
dd2dbf69775c993d20dc419718c4249e	316	k__Fungi	Unassigned	Unassigned	Unassigned	Unassigned	Unassigned	Unassigned	0	0	0	0	0	0	0	0	0	0	0	0	0	0	0	0	0	12	0	9	0	0	0	0	0	0	0	0	2	0	0	0	66	0	0	0	0	0	0	0	2
364018743465a465d441ed4f58d5e3c5	312	k__Fungi	Unassigned	Unassigned	Unassigned	Unassigned	Unassigned	Unassigned	0	0	1	0	158	0	0	0	0	0	0	0	0	6	0	0	0	1	0	1	0	0	0	0	0	0	1	0	0	0	0	0	0	0	0	1	53	6	0	0	16
244359707eff554dd3b5ed945c56f51d	311	k__Fungi	Unassigned	Unassigned	Unassigned	Unassigned	Unassigned	Unassigned	0	0	0	2	3	0	0	0	0	0	0	0	0	0	0	0	0	0	0	6	0	0	0	0	1	3	2	0	2	0	0	0	0	0	0	0	0	0	0	4	6
d0cd2d5d49c2caf727f11790d1d3ee7d	310	k__Fungi	p__Ascomycota	c__Sordariomycetes	o__Xylariales	f__Xylariales	g__Pseudophloeospora	s__Pseudophloeospora_eucalypti	0	0	0	0	0	0	0	0	0	0	0	0	0	6	0	0	0	0	0	0	0	0	0	0	0	0	0	0	0	0	0	0	1	0	0	30	71	26	0	0	43
eb74bfbae427ce20d1559fd180be434a	292	k__Fungi	Unassigned	Unassigned	Unassigned	Unassigned	Unassigned	Unassigned	0	1	0	0	0	0	0	0	0	0	0	0	0	0	0	0	0	26	0	0	0	0	0	0	0	0	0	0	0	0	0	0	0	0	0	0	0	0	0	0	0
7d145db76c026708c33802780fe7e1b0	284	k__Fungi	p__Basidiomycota	c__Tremellomycetes	o__Cystofilobasidiales	f__Cystofilobasidiales	g__Mrakiella	s__Mrakiella_aquatica	0	0	0	0	0	0	0	0	0	0	0	0	0	0	0	0	0	0	0	0	0	0	0	0	0	0	0	0	0	0	0	0	0	7	0	0	136	6	0	11	4
f03d7cb0f7791d0cc520df5a73817711	283	k__Fungi	Unassigned	Unassigned	Unassigned	Unassigned	Unassigned	Unassigned	0	0	0	0	141	0	0	0	0	0	0	0	0	3	0	0	0	16	0	0	0	0	0	0	0	0	0	0	0	1	0	0	0	0	0	0	0	0	0	0	0
d687adb95b9751364589aee3327c96ba	277	k__Fungi	p__Ascomycota	c__Eurotiomycetes	o__Eurotiales	f__Trichocomaceae	g__Talaromyces	s__Talaromyces_minioluteus	0	0	0	0	0	0	0	0	0	0	0	0	1	1	0	0	0	0	18	1	0	0	0	2	62	4	0	1	0	0	1	0	6	0	0	1	0	6	0	0	0
477c88191156688a850f045a7e72b6d9	276	k__Fungi	Unassigned	Unassigned	Unassigned	Unassigned	Unassigned	Unassigned	0	0	0	6	6	0	1	0	0	0	0	0	0	0	0	0	0	25	0	0	0	0	0	0	0	2	0	0	3	2	0	0	0	0	0	0	34	0	0	0	0
5f405da4a702e460e25b9f29cae7eb28	274	k__Fungi	Unassigned	Unassigned	Unassigned	Unassigned	Unassigned	Unassigned	0	0	0	0	0	0	0	0	0	0	0	0	0	0	0	0	0	0	0	0	0	0	0	0	0	0	0	0	0	0	0	0	0	0	0	0	0	0	0	0	0
3953e0af1d170f5204c84deeb39ff5c3	272	k__Fungi	Unassigned	Unassigned	Unassigned	Unassigned	Unassigned	Unassigned	0	0	0	0	0	0	0	0	0	0	0	0	0	0	2	0	0	32	0	0	0	0	0	1	1	1	0	0	0	0	0	0	0	0	0	0	176	0	0	0	0
9b7d9879cec97a45b73c0f524cd94829	269	k__Fungi	p__Ascomycota	c__Saccharomycetes	o__Saccharomycetales	f__Saccharomycetales	g__Candida	s__Candida_kruisii	40	25	2	0	0	0	0	0	0	1	0	0	4	0	0	0	0	0	0	0	0	0	0	0	0	0	0	1	0	0	4	0	0	0	0	0	0	0	0	0	0
a56eac189f54bc13dfd2b68967f91e50	267	k__Fungi	Unassigned	Unassigned	Unassigned	Unassigned	Unassigned	Unassigned	0	1	0	0	11	0	0	0	0	0	0	0	0	0	0	0	0	5	0	3	0	0	0	0	1	0	0	0	0	2	0	0	0	0	0	0	115	20	0	29	79
1ca4e71daf80a8aa5408eb583e943683	266	k__Fungi	Unassigned	Unassigned	Unassigned	Unassigned	Unassigned	Unassigned	0	0	0	4	1	0	7	0	0	0	0	4	0	0	0	0	0	3	4	0	0	0	0	3	0	7	0	0	57	0	2	2	23	1	0	0	0	0	0	0	1
12a235fa14d43544913776006c760301	261	k__Fungi	Unassigned	Unassigned	Unassigned	Unassigned	Unassigned	Unassigned	0	0	0	0	0	0	0	0	0	0	0	0	0	1	0	0	0	14	0	0	0	0	0	0	0	0	0	0	1	0	0	0	0	0	0	0	29	9	0	0	0
a619ea7339b96e21bb36b180f0dc1456	251	k__Fungi	Unassigned	Unassigned	Unassigned	Unassigned	Unassigned	Unassigned	0	0	0	0	13	0	0	0	0	3	0	0	0	67	0	0	0	7	0	3	0	0	9	0	0	0	4	0	0	2	0	0	0	0	0	0	72	5	0	0	1
a1ea176b160deef47ac80442065bf9a0	224	k__Fungi	Unassigned	Unassigned	Unassigned	Unassigned	Unassigned	Unassigned	0	0	0	0	2	0	0	0	0	0	0	0	0	2	0	0	0	0	0	1	0	0	0	0	0	2	0	0	0	0	0	1	0	0	0	0	4	0	0	0	0
2f9b069efab7e793c63a979aae4dc94a	221	k__Fungi	Unassigned	Unassigned	Unassigned	Unassigned	Unassigned	Unassigned	0	0	0	0	7	0	0	0	0	0	0	0	0	0	0	0	0	5	0	0	0	0	0	4	0	0	0	0	15	1	0	0	0	0	0	0	38	0	0	0	8
97304836fbc692933b2116721ad94fcf	218	k__Fungi	Unassigned	Unassigned	Unassigned	Unassigned	Unassigned	Unassigned	0	0	0	2	89	1	0	0	0	0	0	1	0	0	0	0	0	38	0	0	0	0	0	0	0	0	0	0	0	0	0	0	0	0	0	0	21	14	0	2	5
66acd7cd4588213fd0c3cc7c108b2e32	217	k__Fungi	p__Ascomycota	c__Saccharomycetes	o__Saccharomycetales	f__Saccharomycodaceae	g__Hanseniaspora	s__Hanseniaspora_uvarum	12	0	0	3	0	0	0	4	0	0	2	0	0	0	0	0	3	0	11	0	0	0	0	0	0	4	0	0	0	0	1	0	0	0	17	0	3	3	0	29	0
adee0bdf89882025c1da6abf100d6e69	212	k__Fungi	Unassigned	Unassigned	Unassigned	Unassigned	Unassigned	Unassigned	0	0	0	0	11	0	0	0	0	0	0	0	0	1	0	0	0	5	0	0	0	0	0	0	0	1	0	0	0	0	0	0	0	0	0	0	2	9	0	0	0
032c2be54b6b77baefab51382609dba9	211	k__Fungi	p__Ascomycota	c__Saccharomycetes	o__Saccharomycetales	f__Saccharomycodaceae	g__Hanseniaspora	s__Hanseniaspora_uvarum	3	0	0	1	0	1	0	1	0	0	0	0	1	0	0	0	8	0	8	0	0	0	0	0	0	3	0	0	0	0	1	0	0	0	8	0	4	0	0	9	0
aa565050dd0362a5a1b70d118bb699fb	208	k__Fungi	Unassigned	Unassigned	Unassigned	Unassigned	Unassigned	Unassigned	0	0	0	2	4	0	0	0	0	0	0	0	0	4	0	0	0	5	0	3	0	0	0	0	0	0	0	0	0	0	0	0	4	0	0	1	46	23	0	1	3
a6d066f37801bfc3e1e6c66231679f27	202	k__Fungi	Unassigned	Unassigned	Unassigned	Unassigned	Unassigned	Unassigned	0	0	0	0	0	0	0	0	0	0	0	0	0	0	0	0	0	0	0	0	0	0	0	0	0	0	0	0	0	0	0	0	0	0	0	0	0	0	0	0	0
3e6f19432cf485f12252589ee3d61655	173	k__Fungi	Unassigned	Unassigned	Unassigned	Unassigned	Unassigned	Unassigned	0	0	0	7	40	0	2	0	0	0	0	2	0	3	0	0	0	0	0	0	0	0	0	1	2	2	0	0	1	0	0	0	0	0	0	0	0	0	0	0	2
3ea8c1ebeae5c82cc47971c26f0377b1	165	k__Fungi	p__Ascomycota	c__Dothideomycetes	o__Capnodiales	f__Cladosporiaceae	g__Cladosporium	s__Cladosporium_ramotenellum	0	0	0	0	0	0	0	0	0	0	0	0	0	0	0	0	0	0	0	0	0	0	0	1	0	0	0	0	0	0	0	0	0	0	0	0	0	0	0	0	0
3823fb2eeefc371633adca9e033362da	158	k__Fungi	p__Ascomycota	c__Leotiomycetes	o__Helotiales	f__Hyaloscyphaceae	g__Calycellina	s__Calycellina_punctata	0	0	0	0	2	0	0	0	0	0	0	0	0	1	0	0	0	15	0	3	0	0	1	0	0	0	0	0	0	0	0	0	0	0	0	1	107	0	0	0	0
f13190eedfcb158803cd62a4d40ee6ae	151	k__Fungi	Unassigned	Unassigned	Unassigned	Unassigned	Unassigned	Unassigned	1	1	1	0	0	1	0	0	0	2	0	0	0	0	0	0	0	0	1	0	0	0	2	0	0	0	0	0	0	0	0	3	0	2	1	0	3	0	16	0	0
a21317378a329eb2a662a74faaa3d208	149	k__Fungi	Unassigned	Unassigned	Unassigned	Unassigned	Unassigned	Unassigned	0	0	0	0	0	0	0	0	0	0	0	0	0	0	0	0	0	0	0	11	0	0	0	0	0	0	0	0	0	0	0	0	7	0	0	0	1	4	0	0	0
8b5d2de9bcfe6d5041436e46c60b4500	147	k__Fungi	Unassigned	Unassigned	Unassigned	Unassigned	Unassigned	Unassigned	0	0	0	0	0	0	0	0	0	0	0	0	0	16	0	0	0	25	0	11	0	0	2	0	0	0	0	0	0	0	0	0	0	0	0	0	0	0	0	0	1
7d5b29ff51ddf5f386c71adbe9bc0d08	133	k__Fungi	Unassigned	Unassigned	Unassigned	Unassigned	Unassigned	Unassigned	0	0	0	0	7	2	2	0	1	0	0	0	0	1	0	0	0	24	0	0	0	0	0	0	0	2	1	0	1	0	0	0	0	0	0	0	28	1	0	0	3
6184af6dcbd7318a8b00f62288d08b30	131	k__Fungi	p__Mortierellomycota	c__Mortierellomycetes	o__Mortierellales	f__Mortierellaceae	g__Mortierella	s__Mortierella_parvispora	0	0	0	0	0	0	0	0	0	0	0	0	0	0	0	0	0	0	8	24	0	0	0	0	0	0	0	0	0	0	0	0	0	0	0	0	17	8	0	0	0
e13fe068369bde37a20de5f163428009	130	k__Fungi	p__Ascomycota	c__Dothideomycetes	o__Pleosporales	f__Didymosphaeriaceae	g__Paraconiothyrium	s__Paraconiothyrium_africanum	0	0	0	0	1	0	0	0	0	0	0	0	0	5	0	0	0	0	0	0	0	0	0	0	0	1	0	0	0	0	0	0	0	0	0	0	33	0	0	3	2
a4d24f787b5cbceaa94ab33843169bee	120	k__Fungi	Unassigned	Unassigned	Unassigned	Unassigned	Unassigned	Unassigned	0	0	0	0	3	0	0	0	0	0	0	0	0	0	0	0	0	0	0	0	0	0	0	0	0	0	0	0	0	0	0	0	0	0	0	3	95	7	0	2	10
a19f6aaf0ba879942a565285bb326402	118	k__Fungi	Unassigned	Unassigned	Unassigned	Unassigned	Unassigned	Unassigned	0	1	0	2	12	0	0	0	0	0	0	0	0	0	0	0	0	0	0	0	0	0	14	0	0	0	0	0	24	0	0	0	0	0	0	1	3	0	0	0	0
62679cf3ca483fa25b1d9805b1c83c35	116	k__Fungi	p__Ascomycota	c__Saccharomycetes	o__Saccharomycetales	f__Saccharomycodaceae	g__Hanseniaspora	s__Hanseniaspora_valbyensis	0	0	1	0	0	3	0	0	13	0	2	4	0	0	0	0	0	0	0	0	0	0	0	0	2	0	0	0	0	0	0	0	0	0	0	0	0	0	0	0	29
f7ea47b36fd03aea41591c276f6d9872	103	k__Fungi	Unassigned	Unassigned	Unassigned	Unassigned	Unassigned	Unassigned	0	0	0	0	0	0	0	0	0	0	0	0	0	0	0	0	0	0	0	92	0	0	0	0	0	0	0	0	0	6	0	0	0	0	0	0	0	0	0	0	0
f5ec48929eac4542c5bc0d4f776f1b54	99	k__Fungi	p__Ascomycota	c__Saccharomycetes	o__Saccharomycetales	f__Pichiaceae	g__Nakazawaea	s__Nakazawaea_holstii	0	0	0	0	1	0	0	1	0	0	0	81	0	4	0	0	0	0	0	2	0	0	2	0	0	0	1	0	4	0	0	0	0	0	0	0	0	0	0	0	0
68fc60a97b4cdbc490d9a8ccb5eefe7e	99	k__Fungi	Unassigned	Unassigned	Unassigned	Unassigned	Unassigned	Unassigned	0	0	0	0	5	0	0	0	0	0	0	0	0	1	0	0	0	1	0	0	0	0	5	0	0	0	1	0	0	0	0	0	6	0	0	0	0	0	0	0	2
b9f03368707985f2bf71dcc350e93990	99	k__Fungi	Unassigned	Unassigned	Unassigned	Unassigned	Unassigned	Unassigned	0	0	0	0	0	0	0	0	0	0	0	0	0	0	0	0	0	0	0	0	0	0	0	0	0	0	0	0	0	0	0	0	4	0	0	0	0	0	0	0	0
93f6081fd273ba38678a50505886af5f	95	k__Fungi	Unassigned	Unassigned	Unassigned	Unassigned	Unassigned	Unassigned	0	0	0	0	71	0	0	0	0	0	0	0	0	0	0	0	0	0	0	21	0	0	2	0	0	0	0	0	0	0	0	0	0	0	0	0	0	0	0	0	0
c5602de58b4b46b59bd5ec4a87958ccd	93	k__Fungi	Unassigned	Unassigned	Unassigned	Unassigned	Unassigned	Unassigned	0	0	0	0	1	0	2	6	0	0	0	0	0	0	0	1	3	24	0	0	0	0	0	8	0	0	0	0	1	0	0	0	0	0	0	0	20	2	5	8	7
faf6cd568a2f18d805e4ba3ed0c17abb	79	k__Fungi	Unassigned	Unassigned	Unassigned	Unassigned	Unassigned	Unassigned	0	0	0	0	29	0	0	0	0	0	0	0	0	0	0	0	0	50	0	0	0	0	0	0	0	0	0	0	0	0	0	0	0	0	0	0	0	0	0	0	0
d7ffb0a1ab7f306069f6a44219baaed0	75	k__Fungi	Unassigned	Unassigned	Unassigned	Unassigned	Unassigned	Unassigned	0	0	0	0	56	0	0	0	0	0	0	0	0	0	0	0	0	0	0	0	0	0	0	0	0	0	0	0	0	0	0	0	0	0	0	0	1	0	0	0	0
1659e3cbc6c9ddd628cd6436a51e6683	74	k__Fungi	Unassigned	Unassigned	Unassigned	Unassigned	Unassigned	Unassigned	0	0	0	0	14	0	0	0	0	0	0	0	0	0	0	0	0	0	0	0	0	0	0	0	0	3	0	0	1	0	0	0	0	0	0	1	1	0	0	0	0
c8ec1426c7aa4634414c7781271c496f	73	k__Fungi	p__Ascomycota	c__Dothideomycetes	o__Pleosporales	f__Pleosporaceae	g__Alternaria	s__Alternaria_terricola	0	0	0	0	0	0	0	0	0	0	0	0	0	0	0	0	0	0	0	0	0	0	1	0	0	0	0	0	0	0	0	0	0	0	0	0	5	0	0	0	0
c0836660f6f7e45743e18b3951fcef6b	70	k__Fungi	p__Ascomycota	c__Saccharomycetes	o__Saccharomycetales	f__Metschnikowiaceae	g__Metschnikowia	s__Metschnikowia_pulcherrima	0	0	0	0	0	0	0	0	0	0	0	0	0	0	0	0	0	0	0	0	1	0	0	4	0	0	0	0	0	0	0	0	12	0	0	0	0	4	6	0	0
8cf426be8bd8daa6eb95da6e79bda344	69	k__Fungi	Unassigned	Unassigned	Unassigned	Unassigned	Unassigned	Unassigned	0	0	0	0	3	0	0	0	0	0	0	0	0	0	0	0	0	14	0	0	0	0	2	0	0	0	0	0	0	0	0	0	5	0	0	0	0	0	0	1	6
97186126d2683da306c8bb95904342d5	69	k__Fungi	Unassigned	Unassigned	Unassigned	Unassigned	Unassigned	Unassigned	0	0	0	0	0	0	0	0	0	0	0	0	0	0	0	0	0	0	0	0	0	0	0	0	0	0	0	0	0	0	0	0	0	0	0	0	0	0	0	0	0
be54e2088c8d075955b21a3cb5d142b9	57	k__Fungi	Unassigned	Unassigned	Unassigned	Unassigned	Unassigned	Unassigned	0	0	0	0	0	0	0	0	0	0	0	0	0	0	0	0	0	0	0	0	0	0	0	0	0	0	0	0	0	0	0	0	1	0	0	0	24	0	0	1	3
48678a5dc5bffa85fcec929971b97b6a	56	k__Fungi	Unassigned	Unassigned	Unassigned	Unassigned	Unassigned	Unassigned	0	0	0	0	0	0	0	0	0	0	0	0	0	0	0	0	0	0	0	0	0	0	0	0	0	0	0	0	0	0	0	0	0	0	0	0	0	0	0	0	0
40c1200e0215fc54f716e81b4f8b3a20	53	k__Fungi	Unassigned	Unassigned	Unassigned	Unassigned	Unassigned	Unassigned	0	0	0	0	41	0	0	0	0	0	0	0	0	5	0	0	0	0	0	4	0	0	0	0	0	0	0	0	0	0	0	0	0	0	0	0	1	0	0	0	1
ecef52f9b8c5343d9115db8db50ecb6d	49	k__Fungi	Unassigned	Unassigned	Unassigned	Unassigned	Unassigned	Unassigned	0	0	0	0	10	0	0	0	0	0	0	0	0	0	0	0	0	0	0	0	0	0	0	0	0	3	0	0	0	0	0	0	0	0	0	0	11	0	0	4	0
0100b4941322cd6f213a92e22fca4023	39	k__Fungi	Unassigned	Unassigned	Unassigned	Unassigned	Unassigned	Unassigned	0	0	0	0	2	0	0	0	0	0	0	0	0	16	0	0	0	0	0	0	0	0	2	0	0	6	0	0	0	0	0	0	0	0	0	0	12	0	0	0	0
08bd3bfd67baa0d41245fc1c6e497069	35	k__Fungi	Unassigned	Unassigned	Unassigned	Unassigned	Unassigned	Unassigned	0	0	0	0	0	0	0	0	0	0	0	0	0	0	0	0	0	0	0	0	0	0	0	0	0	0	0	0	0	0	0	0	0	0	0	0	0	0	0	0	0
529453daba955af904ad131752ae95a3	29	k__Fungi	Unassigned	Unassigned	Unassigned	Unassigned	Unassigned	Unassigned	0	0	0	0	0	0	0	0	0	0	0	0	0	0	0	0	0	0	0	0	0	0	0	0	0	0	0	0	0	0	0	0	0	0	0	1	0	0	0	0	0
69da9ebd501516f161c01f182b957a17	28	k__Fungi	Unassigned	Unassigned	Unassigned	Unassigned	Unassigned	Unassigned	0	0	0	0	7	0	0	0	0	0	0	0	0	3	0	0	0	0	0	0	0	0	0	0	0	0	0	0	0	0	0	0	0	0	0	2	3	3	0	0	3
509c11cfc5e87468dd61ba5e272e1b79	28	k__Fungi	Unassigned	Unassigned	Unassigned	Unassigned	Unassigned	Unassigned	0	0	0	0	0	0	0	0	0	0	0	0	0	0	0	0	0	0	0	10	0	0	0	0	0	0	0	0	0	0	0	0	0	0	0	0	17	0	0	0	0
c0e3e48895d01faea6fc95d672bd6db9	22	k__Fungi	Unassigned	Unassigned	Unassigned	Unassigned	Unassigned	Unassigned	0	0	0	0	0	0	0	0	0	0	0	0	0	0	0	0	0	0	0	16	0	0	0	0	0	0	0	0	0	0	0	0	0	0	0	2	0	0	0	0	1
511c3b895bb4d790b0268d1afd5df9dd	19	k__Fungi	Unassigned	Unassigned	Unassigned	Unassigned	Unassigned	Unassigned	0	0	0	0	0	0	0	0	0	0	0	0	0	1	0	0	0	17	0	1	0	0	0	0	0	0	0	0	0	0	0	0	0	0	0	0	0	0	0	0	0
d143abbda4ba3688c692721e6c3a5bad	19	k__Fungi	Unassigned	Unassigned	Unassigned	Unassigned	Unassigned	Unassigned	0	0	0	0	0	0	0	0	0	0	0	0	0	0	0	0	0	0	4	10	0	0	0	0	0	0	0	0	0	0	0	0	0	0	0	1	0	0	0	0	0
761f99acff5b32b789051e66e094edcb	18	k__Fungi	p__Ascomycota	c__Eurotiomycetes	o__Eurotiales	f__Aspergillaceae	g__Penicillium	s__Penicillium_citrinum	0	0	0	0	0	0	0	0	0	0	0	0	0	0	0	2	4	0	0	0	0	0	0	0	0	0	0	0	0	0	0	1	0	0	0	0	0	0	0	0	0
415017e8c56e4e84398820d94abd0c59	18	k__Fungi	Unassigned	Unassigned	Unassigned	Unassigned	Unassigned	Unassigned	0	0	0	0	0	0	0	0	0	0	0	0	0	0	0	0	0	8	0	1	0	0	2	0	0	0	0	0	0	1	0	0	0	0	0	0	6	0	0	0	0
349e8c233a7ec2bf5728acf1e48479e1	17	k__Fungi	Unassigned	Unassigned	Unassigned	Unassigned	Unassigned	Unassigned	0	1	0	0	0	0	0	0	0	0	0	0	0	0	0	0	0	0	0	0	0	0	0	0	0	0	0	0	0	0	0	0	0	0	0	1	1	4	0	0	0
d4f0bef4edaee23c37ecc6c4c8e2e13e	14	k__Fungi	Unassigned	Unassigned	Unassigned	Unassigned	Unassigned	Unassigned	0	0	0	0	1	0	0	0	0	0	0	0	0	0	0	0	0	2	0	0	0	0	0	0	0	0	0	0	1	0	0	0	0	0	0	0	1	0	0	0	0
05b412e6b329d399e7324c2653051cdb	13	k__Fungi	Unassigned	Unassigned	Unassigned	Unassigned	Unassigned	Unassigned	0	0	0	0	4	0	0	0	0	0	0	0	0	0	0	0	0	0	0	0	0	0	0	0	0	3	0	0	0	0	0	0	0	0	0	0	5	1	0	0	0
8cd2581be260d92f7a7d4e1362f90628	11	k__Fungi	Unassigned	Unassigned	Unassigned	Unassigned	Unassigned	Unassigned	0	1	0	0	0	0	0	0	0	0	0	0	0	0	0	0	0	0	0	0	0	0	0	0	0	0	0	0	0	0	0	0	0	0	0	1	0	2	0	0	3
7be60f9f7b2c4acdb7e62f25a14ca7e7	10	k__Fungi	Unassigned	Unassigned	Unassigned	Unassigned	Unassigned	Unassigned	0	0	0	0	0	0	0	0	0	0	0	0	0	0	0	0	0	0	0	0	0	0	0	0	0	0	0	0	0	0	0	0	0	0	0	0	0	0	0	0	0
7f2ab7788eb569f3d50bef189e9440e1	9	k__Fungi	Unassigned	Unassigned	Unassigned	Unassigned	Unassigned	Unassigned	0	0	0	0	3	0	0	0	0	0	0	0	0	0	0	0	0	0	0	0	0	0	0	0	0	0	0	0	0	0	0	0	0	0	0	2	2	0	0	0	0
16fe0b6737f1774a25c1d226667335c2	9	k__Fungi	Unassigned	Unassigned	Unassigned	Unassigned	Unassigned	Unassigned	0	0	0	0	0	0	0	0	0	0	0	0	0	0	0	0	0	0	0	0	0	0	0	0	0	0	0	0	0	0	0	0	0	0	0	0	0	0	0	0	0
6d966fc83754937c9c1f05252fcdbad7	8	k__Fungi	Unassigned	Unassigned	Unassigned	Unassigned	Unassigned	Unassigned	0	0	0	0	0	0	0	0	0	0	0	0	0	0	0	0	0	0	0	0	0	0	3	0	0	0	0	0	0	0	0	0	0	0	0	0	0	0	0	0	0
f5dcab38f8b9f197c5020e25d7f66da8	8	k__Fungi	p__Ascomycota	c__Saccharomycetes	o__Saccharomycetales	f__Pichiaceae	g__Dekkera	s__Dekkera_bruxellensis	1	0	0	0	0	0	0	1	0	0	3	0	0	0	0	0	0	0	0	0	3	0	0	0	0	0	0	0	0	0	0	0	0	0	0	0	0	0	0	0	0
dec244d9e35d5646e35af22699009bf5	8	k__Fungi	Unassigned	Unassigned	Unassigned	Unassigned	Unassigned	Unassigned	0	0	0	0	0	0	0	0	0	0	0	0	0	0	0	0	0	0	0	0	0	0	0	0	0	0	0	0	0	0	0	0	0	0	0	0	0	0	0	0	0
d118ec5afb328677e2ea2b58753621a2	7	k__Fungi	p__Ascomycota	c__Sordariomycetes	o__Coniochaetales	f__Coniochaetaceae	g__Coniochaeta	s__Coniochaeta_hoffmannii	0	1	0	0	2	0	0	0	0	0	0	0	0	1	0	0	0	1	0	0	0	0	1	0	0	0	1	0	0	0	0	0	0	0	0	0	0	0	0	0	0
6530a711dbb0f7a0c366ade994d9eb8f	7	k__Fungi	Unassigned	Unassigned	Unassigned	Unassigned	Unassigned	Unassigned	0	0	0	0	0	0	0	0	0	0	0	0	0	0	0	0	0	3	0	0	0	0	0	0	0	0	0	0	0	0	0	0	2	0	0	0	0	1	0	0	0
d144cee8ebc1ab03993720f961621626	7	k__Fungi	Unassigned	Unassigned	Unassigned	Unassigned	Unassigned	Unassigned	0	0	0	0	0	0	0	0	0	0	0	0	0	0	0	0	0	0	0	0	0	0	0	0	0	0	0	0	0	0	0	0	0	0	0	0	1	1	0	0	4
aefd663d7eadd15f7e835d39afbe550b	5	k__Fungi	Unassigned	Unassigned	Unassigned	Unassigned	Unassigned	Unassigned	0	0	0	0	2	0	0	0	0	0	0	0	0	0	0	0	0	0	0	0	0	0	0	0	0	0	0	0	0	0	0	0	0	0	0	0	0	1	0	0	0
5ecf2d8f59437f014da2819e866dc114	4	k__Fungi	p__Ascomycota	c__Sordariomycetes	o__Coniochaetales	f__Coniochaetaceae	g__Coniochaeta	s__Coniochaeta_lignicola	0	0	0	0	0	0	0	0	0	0	0	0	0	0	0	0	0	3	0	0	0	0	0	0	0	0	1	0	0	0	0	0	0	0	0	0	0	0	0	0	0
806d1a5691c485068d85fdde4394bbcd	4	k__Fungi	p__Ascomycota	c__Saccharomycetes	o__Saccharomycetales	f__Pichiaceae	g__Pichia	s__Pichia_membranifaciens	0	0	0	0	0	0	0	0	0	0	0	0	0	0	0	0	0	0	0	0	0	0	0	0	0	0	0	0	0	0	0	0	0	0	0	0	0	0	0	0	0
3c9bda310aa02bf1980951f7869ff0ad	4	k__Fungi	Unassigned	Unassigned	Unassigned	Unassigned	Unassigned	Unassigned	0	0	0	0	0	0	0	0	0	0	0	0	0	0	0	0	0	0	0	0	0	0	1	0	0	0	0	0	0	1	0	0	0	0	0	0	0	0	0	0	0
6a1d16babdfe45176d5a1a30e4c41ab9	4	k__Fungi	Unassigned	Unassigned	Unassigned	Unassigned	Unassigned	Unassigned	0	0	0	0	0	0	0	0	0	0	0	0	0	0	0	0	0	0	0	0	0	0	0	0	0	0	0	0	0	0	0	0	0	0	0	0	0	1	0	0	0
206e98b8c69a3c101d5616d7c8b7e260	4	k__Fungi	Unassigned	Unassigned	Unassigned	Unassigned	Unassigned	Unassigned	0	0	0	0	0	0	0	0	0	0	0	0	0	0	0	0	0	0	0	0	0	0	0	0	0	0	0	0	0	0	0	0	0	0	0	0	0	0	0	0	0
9d9764523ee846aea5237f002e074235	4	k__Fungi	Unassigned	Unassigned	Unassigned	Unassigned	Unassigned	Unassigned	0	0	0	0	0	0	0	0	0	0	0	0	0	0	0	0	0	3	0	0	0	0	0	0	0	0	0	0	0	0	0	0	0	0	0	0	0	0	0	0	1
9d0a328d276ab917ade42f3d8a66aa00	3	k__Fungi	Unassigned	Unassigned	Unassigned	Unassigned	Unassigned	Unassigned	0	0	0	0	0	0	0	0	0	0	0	0	0	0	0	0	0	0	0	0	0	0	0	0	0	0	0	0	0	0	0	0	0	0	0	0	2	1	0	0	0
a44f164aad3cd346cfc6ed8325a60848	3	k__Fungi	Unassigned	Unassigned	Unassigned	Unassigned	Unassigned	Unassigned	0	0	0	0	0	0	0	0	0	0	0	0	0	1	0	0	0	0	0	0	0	0	0	0	0	0	0	0	0	0	0	0	0	0	0	0	0	0	0	0	0
4b5239aa4df2026da4e0103b7f86bf3d	2	k__Fungi	Unassigned	Unassigned	Unassigned	Unassigned	Unassigned	Unassigned	0	0	0	0	0	0	0	0	0	0	0	0	0	0	0	0	0	0	0	0	0	0	0	0	0	0	0	0	0	0	0	0	0	0	0	0	0	0	0	0	0
a6d01fe259bb9a814be7a57390fe6a88	2	k__Fungi	Unassigned	Unassigned	Unassigned	Unassigned	Unassigned	Unassigned	0	0	0	0	0	0	0	0	0	0	0	0	0	0	0	0	0	0	0	0	0	0	0	0	0	0	0	0	0	0	0	0	0	0	0	0	1	0	0	0	0
778c2d72b2c80ee7147b1d51e32556c2	2	k__Fungi	Unassigned	Unassigned	Unassigned	Unassigned	Unassigned	Unassigned	0	0	0	0	0	0	0	0	0	0	0	0	0	0	0	0	0	0	0	0	0	0	0	0	0	0	0	0	0	0	0	0	0	0	0	0	0	0	0	0	1
f659816d2786065e3c4be4f24cbed497	2	k__Fungi	Unassigned	Unassigned	Unassigned	Unassigned	Unassigned	Unassigned	0	0	0	0	1	0	0	0	0	0	0	0	0	0	0	0	0	0	0	0	0	0	0	0	0	0	0	0	0	0	0	0	0	0	0	0	0	0	0	0	0
54c43acdbe040623dc65dda17c1861e6	2	k__Fungi	Unassigned	Unassigned	Unassigned	Unassigned	Unassigned	Unassigned	0	0	0	0	0	0	0	0	0	0	0	0	0	0	0	0	0	0	0	0	0	0	0	0	0	0	0	0	0	0	0	0	0	0	0	0	1	0	0	0	0
584648827d880a68e1cee02895e72464	2	k__Fungi	Unassigned	Unassigned	Unassigned	Unassigned	Unassigned	Unassigned	0	0	0	0	0	0	0	0	0	0	0	0	0	0	0	0	0	0	0	0	0	0	0	0	0	0	0	0	0	0	0	0	0	0	0	0	0	0	0	0	0
f843a61641435dc892ca9d3ab9c4a52c	2	k__Fungi	Unassigned	Unassigned	Unassigned	Unassigned	Unassigned	Unassigned	0	0	0	0	0	0	0	0	0	0	0	0	0	0	0	0	0	0	0	0	0	0	0	0	0	0	0	0	0	0	0	0	0	0	0	1	0	0	0	0	0
6cd07418e0bbfbd79d1d239d3d124f4f	2	k__Fungi	Unassigned	Unassigned	Unassigned	Unassigned	Unassigned	Unassigned	0	0	0	0	0	0	0	0	0	0	0	0	0	0	0	0	0	0	0	0	0	0	0	0	0	0	1	0	0	0	0	0	0	0	0	0	0	0	0	0	0
d19429ccdfab8ac8f216644f97ff9384	2	k__Fungi	Unassigned	Unassigned	Unassigned	Unassigned	Unassigned	Unassigned	0	0	0	0	0	0	0	0	0	0	0	0	0	0	0	0	0	0	0	0	0	0	0	0	0	0	0	0	0	0	0	0	0	0	0	0	2	0	0	0	0
adb1136594af583dd10ed6bff5ea24d9	2	k__Fungi	Unassigned	Unassigned	Unassigned	Unassigned	Unassigned	Unassigned	0	0	0	0	0	0	0	0	0	0	0	0	0	0	0	0	0	0	0	0	0	0	0	0	0	0	0	0	0	0	0	0	0	0	0	0	0	0	0	0	0
a606ca0fdee048dabfc343ff0c990fb6	1	k__Fungi	Unassigned	Unassigned	Unassigned	Unassigned	Unassigned	Unassigned	0	0	0	0	0	0	0	0	0	0	0	0	0	1	0	0	0	0	0	0	0	0	0	0	0	0	0	0	0	0	0	0	0	0	0	0	0	0	0	0	0
edf00159ac529c024bbd299b91419b32	1	k__Fungi	Unassigned	Unassigned	Unassigned	Unassigned	Unassigned	Unassigned	0	0	0	0	1	0	0	0	0	0	0	0	0	0	0	0	0	0	0	0	0	0	0	0	0	0	0	0	0	0	0	0	0	0	0	0	0	0	0	0	0
730f20f0d4292e9f8d9b18052b08512e	1	k__Fungi	Unassigned	Unassigned	Unassigned	Unassigned	Unassigned	Unassigned	0	0	0	0	0	0	0	0	0	0	0	0	0	0	0	0	0	0	0	0	0	0	0	0	0	0	0	0	0	0	0	0	0	0	0	0	0	0	0	0	0
c4159abe71acf01a7c1741fcc00b7dae	1	k__Fungi	Unassigned	Unassigned	Unassigned	Unassigned	Unassigned	Unassigned	0	0	0	0	0	0	0	0	0	0	0	0	0	0	0	0	0	0	0	0	0	0	0	0	0	0	0	0	0	0	0	0	0	0	0	0	1	0	0	0	0
f14aefd9791acd076de5582c92c8f226	1	k__Fungi	Unassigned	Unassigned	Unassigned	Unassigned	Unassigned	Unassigned	0	1	0	0	0	0	0	0	0	0	0	0	0	0	0	0	0	0	0	0	0	0	0	0	0	0	0	0	0	0	0	0	0	0	0	0	0	0	0	0	0
76013b031ef959db6c64ca602c627305	1	k__Fungi	Unassigned	Unassigned	Unassigned	Unassigned	Unassigned	Unassigned	0	0	0	0	0	0	0	0	0	0	0	0	0	0	0	0	0	0	0	0	0	0	0	0	0	0	0	0	0	0	0	0	0	0	0	0	0	0	0	0	0
7aa872c8abde16fd41e2f730ec63f680	1	k__Fungi	Unassigned	Unassigned	Unassigned	Unassigned	Unassigned	Unassigned	0	0	0	0	0	0	0	0	0	0	0	0	0	0	0	0	0	0	0	0	0	0	0	0	0	0	0	0	0	0	0	0	0	0	0	0	1	0	0	0	0
288f62c887d67d69bc0f0af0b50776c1	1	k__Fungi	Unassigned	Unassigned	Unassigned	Unassigned	Unassigned	Unassigned	0	0	0	0	0	0	0	0	0	0	0	0	0	0	0	0	0	0	0	1	0	0	0	0	0	0	0	0	0	0	0	0	0	0	0	0	0	0	0	0	0
[truncated: 43 more columns]
